# Supplementary material for: Transcriptional Programs Driving Shear Stress-Induced Differentiation of Kidney Proximal Tubule Cells in Culture
Source: Front Physiol. 2020 Oct 30;11:587358. doi: 10.3389/fphys.2020.587358 (PMC7662153; doi:10.3389/fphys.2020.587358)
Supplement: Supplementary Table 1 — RNAseq analysis. Each experimental condition was analyzed from 3 replicate libraries. p values were calculated using a T-test comparison of Static and OSS values at 96 h. q values were calculated by the method of Benjiamini and Hochberg. Color coded ratios show gene expression comparing each condition to Static 0 h or Static 96 h. [file Table_1.xlsx]

## Sheet: Table
Table S1. RNAseq analysis. Each experimental condition was analyzed from 3 replicate libraries. Samples were normalized to the total number of counts in the cleaned library. p values were calculated using a T-test comparison of Static and OSS values at 96 hr. q values were calculated by the method of Benjiamini and Hochberg.
			Stat 0 hr		Stat 48 hr		Stat 96 hr		OSS 12 hr		OSS 48 hr		OSS 96 hr		Ratio to Static 0 hr					Ratio to Static 96 hr
GeneID	Gene Name	Gene Name From	Mean	SD	Mean	SD	Mean	SD	Mean	SD	Mean	SD	Mean	SD	Static 48 hr	Static 96 hr	OSS 12 hr	OSS 48 hr	OSS 96 hr	Static 0 hr	Static 48 hr	OSS 12 hr	OSS 48 hr	OSS 96 hr	p value	q value	Gene Name
ENSMODG00000007582	FTH1	Human	479710	46983.9	614265	69580.1	879403	137279	387148	40268.1	438113	47709.3	467299	56555.4	1.28049	1.8332	0.807046	0.913288	0.974129	0.545495	0.698502	0.44024	0.498194	0.531382	0.0171706	0.048	FTH1
ENSMODG00000005035	ATP1A1	Opossum	436359	32148.8	483737	1153.82	437488	43065.7	495849	31713.5	601372	28221.6	555333	34950.4	1.10858	1.00259	1.13633	1.37816	1.27265	0.997419	1.10571	1.1334	1.3746	1.26937	0.039752	0.0869	ATP1A1
ENSMODG00000018533	EEF1A1	Human	449887	57176.8	469569	12133.4	419136	9774.38	429230	25944.7	457132	25646.8	378878	11992.1	1.04375	0.931647	0.954083	1.0161	0.842163	1.07337	1.12033	1.02408	1.09065	0.903951	0.021204	0.0558	EEF1A1
ENSMODG00000018479	LTF	Human	50088.2	23058.1	241719	171557	423172	229727	53689.6	28091.7	254765	142838	755566	273114	4.82587	8.44854	1.0719	5.08633	15.0847	0.118364	0.571207	0.126874	0.602037	1.78548	0.258168	0.3472	LTF
ENSMODG00000015960	CLU	Human	211504	35259.7	264919	93976.7	423772	130958	174183	20914.9	133609	40225.5	291493	103109	1.25255	2.00361	0.823545	0.631707	1.37819	0.4991	0.625146	0.411031	0.315285	0.687854	0.324529	0.4089	CLU
ENSMODG00000004766	COL4A1	Opossum	262707	7384.64	291164	9402.5	271191	7725.9	267863	10489.7	237436	9394.34	195132	15204.2	1.10832	1.03229	1.01963	0.903806	0.742776	0.968716	1.07365	0.987728	0.875531	0.719539	0.00323121	0.0162	COL4A1
ENSMODG00000007996	LRP2	Opossum	196111	20910.2	219099	18375.3	220147	12582.3	204341	13930.7	311767	17276.4	334611	30729	1.11722	1.12257	1.04197	1.58975	1.70624	0.890814	0.995239	0.928201	1.41617	1.51994	0.00819	0.0293	LRP2
ENSMODG00000018066	GAPDH	UniGene	273340	14542.5	284597	13279.9	305546	6317.24	217075	8722.31	210107	5304.36	177922	7935.47	1.04119	1.11782	0.794159	0.768665	0.650919	0.894595	0.93144	0.71045	0.687644	0.582309	5.86043e-05	0.0026	GAPDH
ENSMODG00000015696	ALDOA	Entrez Gene (NCBI Gene)	272841	23287.6	393003	29794.6	444508	8895.48	132333	3421.62	132156	11260.2	130072	18346.8	1.44041	1.62918	0.485016	0.48437	0.476732	0.613805	0.88413	0.297705	0.297309	0.292621	2.61537e-05	0	ALDOA
ENSMODG00000001895	PKM	Opossum	251389	19627	313615	75166.4	391104	7158.1	131222	15002.2	134124	39443.8	193284	33306.1	1.24753	1.55577	0.52199	0.533532	0.768864	0.642768	0.801871	0.335518	0.342937	0.494201	0.00119832	0.0095	PKM
ENSMODG00000009521	ENO1	Human	362001	75601.3	404078	25832.7	342746	25911.6	156539	21108.4	82269.9	3474.38	72138.5	12739.2	1.11624	0.94681	0.432426	0.227264	0.199277	1.05618	1.17894	0.456719	0.240031	0.210472	0.000187259	0.0037	ENO1
ENSMODG00000012958	HSPA8	Human	226130	13675.1	165460	2913.9	155632	3942.45	281929	19037.6	197368	10578.4	176693	8661.83	0.731704	0.688239	1.24675	0.872806	0.781379	1.45298	1.06315	1.81151	1.26817	1.13533	0.0351929	0.0801	HSPA8
ENSMODG00000001015	ACTB	Human	224566	19431.6	283245	12263.3	316586	11404.6	131584	8191.61	150833	8023.38	137347	16252.3	1.2613	1.40977	0.585947	0.671664	0.611608	0.709338	0.894685	0.415635	0.476436	0.433837	0.000216891	0.0037	ACTB
ENSMODG00000003241	ATP5F1A	Opossum	155119	2786.93	191448	12542.1	178319	4472.59	194122	13933.9	251699	3479.32	206045	4462.75	1.2342	1.14956	1.25144	1.62263	1.3283	0.869896	1.07363	1.08863	1.41152	1.15549	0.00342962	0.0169	ATP5F1A
ENSMODG00000004685	CSDE1	Opossum	163660	5893.25	177943	6011.32	207203	6348.26	174614	3442.08	180720	6610.01	173877	4852.63	1.08727	1.26605	1.06693	1.10424	1.06243	0.789856	0.858785	0.842718	0.872187	0.839165	0.00413359	0.0188	CSDE1
ENSMODG00000019853	ATP5F1B	Opossum	147271	2883.99	185115	5999.97	159987	6546.59	174071	9014.32	235762	6411.87	178739	7310.43	1.25697	1.08635	1.18198	1.60087	1.21368	0.920517	1.15706	1.08803	1.47363	1.11721	0.0539609	0.1086	ATP5F1B
ENSMODG00000012029	CTSB	Opossum	87721.4	12064.2	170059	70915	257214	33809.9	95219.2	7303.5	162450	32526.7	236760	25037.2	1.93862	2.93217	1.08547	1.85188	2.699	0.341044	0.661156	0.370194	0.631573	0.920477	0.529517	0.5802	CTSB
ENSMODG00000014418	ALDOB	Human	110564	8316.96	154793	3801.64	95593	1732.02	123884	21828.8	262491	10741.6	224631	4451.94	1.40003	0.864597	1.12048	2.37411	2.03169	1.15661	1.61929	1.29595	2.74592	2.34987	2.80451e-06	0	ALDOB
ENSMODG00000005040	APLP2	Opossum	90993.8	4625.27	191169	58451.2	309020	51755.7	81300.8	6714.83	120224	19376	167095	24312.4	2.10091	3.39605	0.893477	1.32123	1.83633	0.29446	0.618632	0.263093	0.389049	0.540725	0.0246702	0.062	APLP2
ENSMODG00000002647	ACTG1	Opossum	193570	25611.5	231093	4313.24	202802	6915.58	102250	6844.69	114864	2827.06	98830.9	4921.52	1.19384	1.04769	0.528234	0.593399	0.510569	0.954477	1.1395	0.504187	0.566386	0.487326	6.51738e-05	0.0026	ACTG1
ENSMODG00000012754	RPL7A	Opossum	173301	8450.03	144878	7198.23	151698	14162.4	163129	1780.39	128076	10373.5	110857	10944	0.835989	0.875342	0.941303	0.739037	0.639679	1.14241	0.955043	1.07535	0.844284	0.730776	0.0320669	0.0746	RPL7A
ENSMODG00000011604	ANXA2	Opossum	148893	10427.5	119905	26624.1	158364	10512.7	145251	13116.8	114509	16011	145301	12446.2	0.805309	1.06361	0.975541	0.769065	0.975871	0.940194	0.757147	0.917198	0.72307	0.917508	0.320149	0.4055	ANXA2
ENSMODG00000016089	PPIA	Human	113594	18368.4	93690.2	1935.15	102343	5872.32	175994	7429.61	152124	9332.82	138861	10311.9	0.824779	0.900948	1.54932	1.33919	1.22243	1.10994	0.915457	1.71966	1.48642	1.35683	0.012137	0.0377	PPIA
ENSMODG00000005422	PHGDH	Opossum	93276.9	7964.89	122326	26968	149604	18932.5	122395	6493.65	159775	18385.1	139436	10126.6	1.31143	1.60387	1.31217	1.71291	1.49486	0.62349	0.817661	0.818124	1.06798	0.932031	0.539682	0.5882	PHGDH
ENSMODG00000009028	SPARC	Opossum	146495	15092.3	233302	14839.3	241411	11390	81005.5	9221.59	58859.9	5714.84	61403.8	8833.22	1.59257	1.64792	0.552959	0.401789	0.419154	0.606825	0.96641	0.33555	0.243816	0.254353	6.0369e-05	0.0026	SPARC
ENSMODG00000017214	YBX1	Opossum	128101	1865.27	109793	1356.48	126827	3624.84	132546	2191.81	134651	7596.64	128468	9010.68	0.857086	0.990058	1.03471	1.05113	1.00287	1.01004	0.865693	1.0451	1.06169	1.01294	0.822873	0.7941	YBX1
ENSMODG00000005432	DPP4	Opossum	75697.5	7989.18	82308.8	8580.86	55200.9	1820.37	96971.9	19868.3	221293	28757	228630	35959.7	1.08734	0.729229	1.28104	2.92339	3.02031	1.37131	1.49108	1.75671	4.00887	4.14178	0.00242737	0.0139	DPP4
ENSMODG00000009657	RPL4	Opossum	143802	12165.6	135604	6780.12	133090	9662.76	132919	4709.1	111512	6349.41	93963.1	5504.92	0.942989	0.925506	0.924321	0.775456	0.653418	1.08049	1.01889	0.998719	0.837873	0.706012	0.00762066	0.0279	RPL4
ENSMODG00000017520	RPS12	Mouse	138323	1854.91	113210	3715.75	112939	9222.38	128019	2349.49	105352	9075.49	94682.2	8286.88	0.818451	0.816488	0.925513	0.761639	0.684503	1.22476	1.0024	1.13353	0.932822	0.83835	0.105736	0.1799	RPS12
ENSMODG00000004065	DPYD	Opossum	76071.5	7502.71	157424	38648	198280	24191.1	58749.1	6962.15	94890	16689.6	116256	11710.7	2.06942	2.60649	0.772288	1.24738	1.52825	0.383657	0.793949	0.296294	0.478566	0.586323	0.0124867	0.0385	DPYD
ENSMODG00000000750	EEF2	Human	123276	14713.5	117549	4015.53	112559	4088.9	118584	5824.43	106724	3813.97	94809.7	3663.01	0.953542	0.91307	0.961943	0.865737	0.769087	1.09521	1.04433	1.05353	0.948161	0.842309	0.0102413	0.0337	EEF2
ENSMODG00000011980	GPI	Human	144287	10248.6	164216	8032.51	167405	8604.89	76161	4457.34	71471	256.748	67475.1	4276.62	1.13813	1.16023	0.527846	0.495341	0.467646	0.861902	0.980952	0.454951	0.426935	0.403065	0.000124384	0.0026	GPI
ENSMODG00000002234	HSP90B1	Opossum	83905.3	3937.18	63769	11150.7	80056.9	6042.64	154935	9744.28	117820	8200.62	136701	9781.51	0.760012	0.954133	1.84655	1.4042	1.62923	1.04807	0.796546	1.93531	1.4717	1.70755	0.00223081	0.0132	HSP90B1
ENSMODG00000000969	RPS3A	Opossum	123316	9450.59	114058	9960.23	123192	6859.66	111231	2129.67	88212.4	3481.75	77712.9	2776.77	0.924925	0.999	0.902004	0.715337	0.630194	1.001	0.925851	0.902907	0.716054	0.630825	0.000964825	0.0086	RPS3A
ENSMODG00000011189	ITM2B	Opossum	111316	7372.67	101837	9185.93	94812.3	9454.55	118530	9883.88	110630	8797.9	102570	10429.1	0.914848	0.851742	1.06481	0.993841	0.921436	1.17406	1.07409	1.25016	1.16683	1.08183	0.479278	0.541	ITM2B
ENSMODG00000009179	SYNE2	Human	110896	7487.37	102516	6820.2	96390.9	7675.25	101774	5424.96	95590.7	2958.26	117619	2392.23	0.924436	0.8692	0.917739	0.861985	1.06063	1.15048	1.06355	1.05584	0.991699	1.22023	0.0202211	0.0539	SYNE2
ENSMODG00000014495	RPS7	Opossum	122353	8961.89	96266.8	8676.85	98481.7	3048.34	121886	4214.07	85319.6	2597.14	75459.9	3835.97	0.786794	0.804897	0.996185	0.697322	0.616738	1.2424	0.977509	1.23766	0.86635	0.766233	0.00266273	0.0149	RPS7
ENSMODG00000006503	NPM1	Human	114785	2283.91	94523.1	4543.2	95019.9	4438.4	114195	3586.6	84734.6	7317.18	82437	5278.16	0.823477	0.827806	0.994854	0.738201	0.718184	1.20801	0.994771	1.2018	0.891756	0.867575	0.0613023	0.119	NPM1
ENSMODG00000003073	MDH1	Opossum	68759.4	3703.94	92183.5	9104.07	80647	5610.8	102843	11354.9	137278	12073.1	103715	9398.9	1.34067	1.17289	1.49569	1.9965	1.50837	0.852597	1.14305	1.27522	1.70221	1.28604	0.0407275	0.0885	MDH1
ENSMODG00000001059	CALM3	Human	98459.9	4315.19	87946.4	6385.96	84836.1	4445.11	96370	5372.04	93158	3204.8	92039.5	3720.77	0.893221	0.861631	0.978774	0.946151	0.934791	1.16059	1.03666	1.13595	1.09809	1.08491	0.153691	0.2373	CALM3
ENSMODG00000003708	CANX	Human	88332.2	10530.4	77620.1	10925.5	71825	789.218	110993	3667.55	94305.9	2747.72	91782.3	3963.21	0.87873	0.813123	1.25655	1.06763	1.03906	1.22983	1.08068	1.54533	1.313	1.27786	0.00221058	0.0132	CANX
ENSMODG00000019641	C5	Opossum	76841.8	3718.78	53156.3	907.707	46452.8	1535.29	79477.8	5547.13	110710	6385.79	141743	12381.7	0.691762	0.604525	1.0343	1.44075	1.84461	1.65419	1.14431	1.71094	2.38327	3.05133	0.000416731	0.0053	C5
ENSMODG00000017558	CTGF	Opossum	132514	18723.2	87976.9	28854.8	47514.4	3091.92	130679	23969.9	73793	9406.37	46732.5	3982.75	0.663906	0.358561	0.986149	0.556869	0.352661	2.78893	1.85159	2.7503	1.55307	0.983546	0.837162	0.8033	CTGF
ENSMODG00000000803	PHTF1	Opossum	92234.5	4496.4	92548.4	2526.2	104645	10314.1	84076.8	3591.72	64309	2344.48	60014.6	1094.06	1.0034	1.13456	0.911555	0.697234	0.650674	0.881401	0.8844	0.803445	0.614543	0.573505	0.00368631	0.0177	PHTF1
ENSMODG00000007136	RPL7	Human	97817.7	5908.88	82918.2	6184.64	86708.1	8304.76	87786.6	1879.11	66926.9	7385.68	64070	4759.59	0.847681	0.886426	0.897452	0.684201	0.654994	1.12813	0.956291	1.01244	0.771865	0.738915	0.0287104	0.0689	RPL7
ENSMODG00000004632	COL4A2	Opossum	86862.2	2334.46	88159.6	3807.18	77523.9	2578.97	91897.1	3341.2	78741.7	2929.84	61522.5	3918.1	1.01494	0.892493	1.05796	0.906513	0.708277	1.12046	1.13719	1.1854	1.01571	0.793594	0.00849633	0.0299	COL4A2
ENSMODG00000018151	TPI1	Opossum	94678	11109.2	129708	10075.9	134685	3176.4	55714.6	6858.95	47361.1	1417.58	38702.5	2032.79	1.37	1.42256	0.588464	0.500233	0.408781	0.702957	0.963048	0.413665	0.351642	0.287355	3.55625e-06	0	TPI1
ENSMODG00000009905	CUBN	Opossum	86333	5012.39	101685	23846.9	59369.7	4413	65831.9	6370.08	105171	5926.83	89590.9	9261.97	1.17782	0.687682	0.762534	1.2182	1.03774	1.45416	1.71274	1.10885	1.77146	1.50904	0.0140789	0.0418	CUBN
ENSMODG00000001351	ATP5PB	Opossum	61910.6	2179.52	81530.9	1039.44	70039.6	1343.52	77715	8020.52	106891	4906.2	83910.9	2046.57	1.31691	1.1313	1.25528	1.72654	1.35536	0.883938	1.16407	1.10959	1.52615	1.19805	0.00131578	0.0098	ATP5PB
ENSMODG00000009485	RPS14	Opossum	86354.1	13263.7	80583.3	10326.5	83528.2	5360.11	82369.9	6013.55	73595.6	4742.48	62256.3	4022.79	0.933173	0.967276	0.953862	0.852254	0.720943	1.03383	0.964743	0.986132	0.881087	0.745333	0.0109158	0.0353	RPS14
ENSMODG00000004732	CDH6	Opossum	104745	5132.38	79705.9	13200	65890.5	5997.48	105268	12966	63272.8	9774.21	51116.7	8019.41	0.760949	0.629054	1.00499	0.604063	0.488009	1.58969	1.20967	1.59762	0.960271	0.775782	0.105257	0.1794	CDH6
ENSMODG00000003096	RPL6	Opossum	87243.7	4411.56	78285.4	4367.55	79209.3	4443.5	84510.2	2088.6	70528.7	3379.4	64045	1502.87	0.897319	0.907909	0.968668	0.80841	0.734093	1.10143	0.988336	1.06692	0.890409	0.808553	0.0102462	0.0337	RPL6
ENSMODG00000003663	RPL13	Opossum	88493.9	2591.74	68776.7	4523.46	69474.5	4817.16	89656.3	1880.38	69476.7	4657.73	62964.7	3334.58	0.777192	0.785077	1.01314	0.785102	0.711515	1.27376	0.989956	1.29049	1.00003	0.9063	0.191192	0.2785	RPL13
ENSMODG00000008291	GGH	Opossum	48022.3	1959.33	88686.2	14339.7	105753	3049.29	43840.2	4133	79082.1	2804.43	94664.4	6161.59	1.84677	2.20217	0.912912	1.64678	1.97126	0.454098	0.838614	0.414552	0.747799	0.895144	0.0846865	0.152	GGH
ENSMODG00000012828	RPL11	Opossum	83901.9	3985.16	79284.2	4747.55	81641.5	10467.3	76301.7	4341.68	68646.6	9730.9	60334.7	9376.57	0.944963	0.973058	0.909415	0.818177	0.71911	1.02769	0.971127	0.934595	0.84083	0.739021	0.0986215	0.1706	RPL11
ENSMODG00000011635	RPL5	Mouse	80150.4	4773.3	73006.9	2999.94	74395.8	5294.86	83547.8	1541.87	66379.7	4046.87	55742	4099.57	0.910874	0.928202	1.04239	0.828189	0.695467	1.07735	0.981331	1.12302	0.89225	0.749262	0.0169669	0.0477	RPL5
ENSMODG00000001819	RPS27A	Human	84417.1	2244.61	66277.3	4280.38	72696.6	9403.88	82436.4	3337.63	59622.9	8443.1	58306.2	7813.87	0.785117	0.861159	0.976536	0.706289	0.690691	1.16123	0.911698	1.13398	0.820161	0.802048	0.171344	0.2575	RPS27A
ENSMODG00000004095	RPS6	Opossum	84181.1	5705.43	68012.7	2801.98	71318.1	5693.34	78637.1	699.392	63157.9	5339.9	54983.5	5116.42	0.807933	0.847199	0.934142	0.750262	0.653158	1.18036	0.953653	1.10262	0.88558	0.770962	0.0392443	0.0862	RPS6
ENSMODG00000002167	LGMN	Opossum	35786.3	1419.46	60974.1	4537.36	72636.2	6934.33	40474.7	7064.14	97636.4	12830	127904	24240.3	1.70384	2.02972	1.13101	2.72832	3.57409	0.492678	0.839444	0.557224	1.34418	1.76088	0.03622	0.0817	LGMN
ENSMODG00000009539	RPL3	Opossum	84152.4	8355.54	58385.7	3554.94	70620.3	3516.52	79553.6	1528.09	60003.8	2278.89	55673.1	2357.94	0.693809	0.839195	0.945352	0.713038	0.661575	1.19162	0.826755	1.1265	0.849669	0.788344	0.00752924	0.0277	RPL3
ENSMODG00000010653	ITGAV	Opossum	83821.6	5075.96	70556.4	5174.55	73333.7	5370.28	73788.9	3997.11	51656.3	4389.08	57307.9	5598.87	0.841745	0.874878	0.88031	0.616265	0.683689	1.14302	0.962128	1.00621	0.704401	0.781467	0.0431855	0.0924	ITGAV
ENSMODG00000004091	RACK1	Opossum	82546.9	15172.4	67611.5	8661.99	73089.7	3831.02	77000.1	5635.07	59292.6	1302.38	49160.9	1124.89	0.819068	0.885433	0.932804	0.71829	0.595552	1.12939	0.925047	1.0535	0.81123	0.672611	0.00106226	0.009	RACK1
ENSMODG00000011026	ALDH3A2	Opossum	59420.7	4829.39	76566.9	13577.8	59179.4	4194.12	55517.1	10678.5	107584	17909	77331.2	10798.3	1.28856	0.995938	0.934306	1.81055	1.30142	1.00408	1.29381	0.938116	1.81794	1.30673	0.0910174	0.1607	ALDH3A2
ENSMODG00000005141	DCTN1	Human	75073.1	6346.23	104417	14687.2	120828	7037.69	42609.5	1219.76	43049.4	4387.67	39506.1	3823.17	1.39088	1.60947	0.567574	0.573433	0.526235	0.621322	0.864183	0.352646	0.356286	0.326962	0.000136673	0.0026	DCTN1
ENSMODG00000006945	RPS3	Opossum	73026.5	8014.93	59990.4	6076.73	70744.1	864.954	68656.2	7128.89	64155.2	4810.2	58993.6	781.03	0.821488	0.968745	0.940154	0.878519	0.807838	1.03226	0.847992	0.970486	0.906862	0.833901	0.000140493	0.0026	RPS3
ENSMODG00000018744	PDZK1	Opossum	64223.4	14004	67203.2	5415.05	51002.5	1553.06	42914.5	8401.67	89465.8	6473.58	83503.2	3394.06	1.0464	0.794141	0.668206	1.39304	1.3002	1.25922	1.31765	0.841419	1.75415	1.63724	0.000249842	0.0037	PDZK1
ENSMODG00000015206	TUBA1B	Opossum	54082.3	10855.9	47861.3	4256.13	77168.6	9220.45	62781.3	11208.2	59771.9	1327.66	73524.3	6890.48	0.884972	1.42687	1.16085	1.1052	1.35949	0.700834	0.620218	0.813561	0.774562	0.952775	0.67752	0.6921	TUBA1B
ENSMODG00000018193	GUCY2C	Human	38521.5	2927.92	73598.7	6264.31	72560.7	1024.69	34659.9	7059.42	81817.3	884.893	91499.8	4147.61	1.91059	1.88364	0.899753	2.12394	2.37529	0.530886	1.01431	0.477667	1.12757	1.26101	0.00330379	0.0166	GUCY2C
ENSMODG00000005920	RPS15A	Opossum	70255.7	6957.57	66508.2	6671.05	71247.1	1372.26	65178.4	1335.93	54386.3	1482.46	49016.9	2322.42	0.946659	1.01411	0.927731	0.77412	0.697693	0.986085	0.933487	0.914822	0.763348	0.687985	0.000309866	0.0046	RPS15A
ENSMODG00000000314	RPN2	Opossum	54794.1	2553.27	45038.9	4569.1	54405.2	538.283	69514.2	641.557	69965	754.816	72191.7	1466.1	0.821967	0.992901	1.26864	1.27687	1.31751	1.00715	0.827843	1.27771	1.286	1.32693	8.69233e-05	0.0026	RPN2
ENSMODG00000004283	RPL8	Entrez Gene (NCBI Gene)	74328.5	4945.65	63013.8	3635.92	64756.3	7645.33	69820.5	2519.88	52769.3	6218.16	45195.3	5918	0.847775	0.871218	0.93935	0.709947	0.608048	1.14782	0.973092	1.0782	0.814891	0.697929	0.04587	0.0967	RPL8
ENSMODG00000001736	SPTBN1	Opossum	66230.5	6199.45	72684.7	6855.27	68861.3	1631.75	51602.7	5231.1	50461	6141.52	69755.9	3995.76	1.09745	1.03972	0.779138	0.7619	1.05323	0.961795	1.05552	0.74937	0.732791	1.01299	0.784021	0.7684	SPTBN1
ENSMODG00000020706	IGFBP7	Opossum	59924.2	9017.94	65734.4	14962.8	46310.7	14742.1	57432.8	9592.94	75337.6	14314	83115.8	27591.8	1.09696	0.772822	0.958425	1.25722	1.38702	1.29396	1.41942	1.24016	1.62679	1.79474	0.171477	0.2575	IGFBP7
ENSMODG00000012289	HSPD1	Opossum	42067.1	6598.57	39623	1788.35	34753.5	2088.59	86391.7	8112.98	84755.2	2614.5	70711.3	3088.12	0.9419	0.826145	2.05367	2.01477	1.68092	1.21044	1.14012	2.48584	2.43876	2.03465	0.000167289	0.0037	HSPD1
ENSMODG00000009436	ENSMODG00000009436	Ensemble Gene ID	53889.9	7692.05	49033.2	2005.76	49309.4	1139.48	74179	1393.04	61966.7	720.511	61213.6	1429.88	0.909876	0.915001	1.37649	1.14987	1.1359	1.09289	0.994399	1.50436	1.25669	1.24142	0.000772936	0.0076	ENSMODG00000009436
ENSMODG00000004571	RPL12	Entrez Gene (NCBI Gene)	72219.7	5579.31	58855.6	3756.92	62466.1	9920.7	65404.7	3983.35	52056.7	9160.14	46646	8064.69	0.814952	0.864944	0.905635	0.72081	0.645889	1.15614	0.942202	1.04704	0.83336	0.746741	0.15503	0.2388	RPL12
ENSMODG00000006222	PABPC1	Mouse	75998.1	3901.94	84184.8	24793	77242.8	4836.85	52461.7	3650.96	48231.7	1581.33	46157.2	999.016	1.10772	1.01638	0.690303	0.634643	0.607347	0.983886	1.08987	0.679179	0.624416	0.59756	0.000880445	0.0082	PABPC1
ENSMODG00000020275	NNT	Opossum	52486	2075.84	65930.9	4554.86	64543.8	4194.09	50842.2	2603.73	64288	4255.14	61344.9	2948.02	1.25616	1.22973	0.968683	1.22486	1.16879	0.813184	1.02149	0.787717	0.996038	0.950439	0.427379	0.4981	NNT
ENSMODG00000007717	SLC25A3	Opossum	54213.6	1469.22	70332.2	4592.86	61062.1	3310.82	56757.8	2796.84	64252.3	2621.93	53706.1	3027.32	1.29732	1.12632	1.04693	1.18517	0.990638	0.887844	1.15181	0.92951	1.05225	0.879532	0.0812378	0.1471	SLC25A3
ENSMODG00000003461	LRPAP1	Opossum	51097	4968.55	70290.8	1013.54	73382	435.762	41638.3	3149.73	58231.7	1324.91	65214.1	189.45	1.37564	1.43613	0.814887	1.13963	1.27628	0.696316	0.957876	0.567418	0.793542	0.888693	1.69878e-05	0	LRPAP1
ENSMODG00000014940	TPT1	Human	63850.1	8715.51	66185.2	4472.24	68494.3	9794.86	57983.5	5383.58	50980.9	5268.69	48384.3	7367.17	1.03657	1.07274	0.90812	0.798447	0.757779	0.932195	0.966287	0.846545	0.744308	0.706398	0.0810962	0.147	TPT1
ENSMODG00000005148	NDUFS2	Opossum	51897.3	2662.64	71102.6	1690.86	60526.3	1671.49	47764.7	4226.89	68629.8	2235.77	58093.8	2311.43	1.37006	1.16627	0.920369	1.32242	1.1194	0.857435	1.17474	0.789156	1.13389	0.959812	0.294288	0.382	NDUFS2
ENSMODG00000001305	MGST3	Opossum	48679.7	1796.82	47359.6	3194.97	36798.3	721.398	68040.6	8425.26	84706	4298.25	58779.3	4751.91	0.972882	0.755928	1.39772	1.74007	1.20747	1.32288	1.287	1.84901	2.3019	1.59734	0.00294399	0.0154	MGST3
ENSMODG00000008364	EIF4G2	Opossum	66433.6	9572.3	59315.3	17760	44649.4	2566.9	64347.5	5451.43	59984.7	2698.3	58811.9	1773.36	0.892851	0.67209	0.968598	0.902928	0.885273	1.48789	1.32847	1.44117	1.34346	1.31719	0.00302633	0.0157	EIF4G2
ENSMODG00000004326	CNN3	Opossum	63283.3	1565.14	54624.4	3810.01	54305.3	5449.84	68216.4	2711.87	50323.2	2080.77	50809.4	3409.61	0.863172	0.85813	1.07795	0.795205	0.802888	1.16533	1.00588	1.25617	0.926673	0.935625	0.484753	0.5451	CNN3
ENSMODG00000006429	ALDH6A1	Opossum	36268.1	2372.07	59816.4	8117.38	61774	3393.45	28848.5	3020.96	70236.8	4144.7	88381.4	1974.43	1.64928	1.70326	0.795425	1.9366	2.43689	0.58711	0.968311	0.467002	1.137	1.43072	0.000662246	0.0071	ALDH6A1
ENSMODG00000003534	RPL17	Mouse	63443.9	3656.36	61912.7	2674.45	67363.9	6246.59	56472.5	2346.23	47039.4	4382.5	46890.6	6221.5	0.975864	1.06179	0.890117	0.741433	0.739087	0.941808	0.919077	0.838319	0.698288	0.696078	0.0303829	0.0716	RPL17
ENSMODG00000018828	PKHD1	Opossum	71769.7	3602.75	78118.1	8585.31	73643.8	1096.37	47067.3	1972.23	38284.2	2316.79	42762.9	3105.57	1.08846	1.02611	0.655811	0.533432	0.595836	0.974552	1.06076	0.639122	0.519857	0.580673	0.00018691	0.0037	PKHD1
ENSMODG00000017786	LDHB	Opossum	41762.8	5735.03	56687.3	5994.44	42901.8	3492.35	44793.8	6982.95	85747.5	5658.43	69952.7	10796.9	1.35736	1.02727	1.07258	2.0532	1.675	0.97345	1.32133	1.0441	1.99869	1.63053	0.0280117	0.0677	LDHB
ENSMODG00000012634	RPL23	Opossum	63258	1120.28	51053.7	3613.12	55552.6	5006.53	65000.9	3158.03	50950.1	5430.8	47278.9	6257.75	0.807071	0.87819	1.02755	0.805433	0.747398	1.13871	0.919017	1.17008	0.917151	0.851067	0.218064	0.3063	RPL23
ENSMODG00000003000	P4HB	Human	57933.3	3246.29	49430.7	3045.04	57305.2	1167.81	60727.5	1707.34	47105.8	1504.19	54533.6	1813.13	0.853234	0.989158	1.04823	0.813104	0.941316	1.01096	0.862586	1.05972	0.822016	0.951634	0.143297	0.2254	P4HB
ENSMODG00000001821	AHCYL1	Opossum	58816.6	4384.34	68813.6	7265	82041.4	2303.91	46196.9	3003.31	42231.4	783.251	41944.9	1902.54	1.16997	1.39487	0.78544	0.718019	0.713147	0.716914	0.838767	0.563092	0.514757	0.511265	4.54093e-05	0	AHCYL1
ENSMODG00000018933	HSP90AB1	Human	50288	2244.6	39554.1	3107.23	40252.5	2316.89	76561.5	1119.2	56838.7	2485.55	55554.8	1466.42	0.786551	0.800438	1.52246	1.13026	1.10473	1.24932	0.98265	1.90203	1.41205	1.38016	0.00139378	0.0101	HSP90AB1
ENSMODG00000015201	RPLP0	Opossum	63464.2	3812.87	51324.5	2153.02	53235.4	118.625	61690.4	2630.28	50545.7	1299.31	42704.5	1234.98	0.808716	0.838825	0.972051	0.796445	0.672891	1.19214	0.964105	1.15882	0.949476	0.802182	0.000276069	0.0046	RPLP0
ENSMODG00000014811	PDIA6	Opossum	44735.2	2054.95	34516.7	5075.61	43885.9	2010.61	71376	6785.16	56898.5	3877.08	62142.6	4229.35	0.771579	0.981015	1.59552	1.2719	1.38912	1.01935	0.786511	1.6264	1.29651	1.416	0.00528156	0.022	PDIA6
ENSMODG00000000929	SLC16A1	Opossum	52402.4	4881.35	76905.5	1305.18	72331.8	6856.97	33179.1	2269.12	51013.5	1972.89	56861.1	2705.58	1.4676	1.38031	0.633161	0.973496	1.08509	0.724473	1.06323	0.458708	0.705272	0.786116	0.0412242	0.0894	SLC16A1
ENSMODG00000002756	ENSMODG00000002756	Ensemble Gene ID	42240.4	8282.52	45840.4	7468.76	35269.3	5331.05	48261.4	8418.31	82256.2	15024.3	63780.4	7353.51	1.08523	0.834967	1.14254	1.94734	1.50994	1.19765	1.29972	1.36837	2.33223	1.80838	0.0113399	0.0361	ENSMODG00000002756
ENSMODG00000015262	RPL14	Opossum	60462.7	2395.33	53453.6	1534.13	55096.2	6061.4	62295.1	2000.61	49666.1	4271.72	43374.1	5570.65	0.884075	0.911242	1.03031	0.821432	0.717368	1.0974	0.970187	1.13066	0.901443	0.787243	0.114317	0.191	RPL14
ENSMODG00000012693	RPL19	Mouse	60862.3	2753.98	46611	2424.99	47033.9	2978.01	65400.9	1429.92	53525.1	3316.9	45204.4	2957.83	0.765844	0.772793	1.07457	0.879446	0.742732	1.29401	0.991008	1.3905	1.13801	0.961101	0.570957	0.6125	RPL19
ENSMODG00000029106	CHCHD2	Opossum	40542.9	3137.09	50505.4	3796.48	58032.3	1665.36	54543.4	3422.09	62129.1	2655.8	57844.9	125.621	1.24573	1.43138	1.34533	1.53243	1.42676	0.698626	0.870297	0.93988	1.07059	0.99677	0.881586	0.8308	CHCHD2
ENSMODG00000007568	IVNS1ABP	Opossum	59739	2355.4	64529.4	4024.2	70443.7	2514.7	45729.1	2711.29	36722.8	1580.11	45092.3	4062.85	1.08019	1.17919	0.765481	0.614721	0.754822	0.84804	0.916043	0.649159	0.521308	0.640119	0.00168798	0.0112	IVNS1ABP
ENSMODG00000016077	RPS2	Entrez Gene (NCBI Gene)	66412	6368.74	50843.6	2315.37	53833.4	949.663	61549.8	4068.66	44045.5	868.141	38133.4	453.515	0.765579	0.810598	0.926788	0.663216	0.574195	1.23366	0.944462	1.14334	0.818181	0.70836	2.98356e-05	0	RPS2
ENSMODG00000013680	MDH2	Opossum	43901.5	4335.9	51832.9	3396.96	41567.2	1909.81	57444.5	3833.63	70228.5	4318.29	55008	1962.87	1.18066	0.94683	1.30849	1.59968	1.25299	1.05616	1.24697	1.38197	1.68952	1.32335	0.00226316	0.0136	MDH2
ENSMODG00000025091	RPS24	Rat	58370.3	2208.52	49485	2570.09	55411.4	6033.71	57974.2	3198.96	47585.1	6164.59	44349.6	4942.27	0.847776	0.949308	0.993213	0.815227	0.759797	1.0534	0.893047	1.04625	0.858759	0.800369	0.115357	0.1925	RPS24
ENSMODG00000003520	UBB	Mouse	50844.2	332.483	49136.4	4165.49	54763.1	3264.98	53790.9	1466.91	52201.2	740.745	50193.2	2382.72	0.966413	1.07708	1.05796	1.02669	0.987197	0.928438	0.897255	0.982247	0.953219	0.916551	0.185082	0.2723	UBB
ENSMODG00000014620	KRT19	Opossum	79134	5024.09	55800.9	4072.39	53554.4	3291.93	49762.6	5458.17	32551.2	1018.64	34377.4	860.852	0.705145	0.676756	0.62884	0.411343	0.43442	1.47764	1.04195	0.929197	0.607815	0.641915	0.00134267	0.0098	KRT19
ENSMODG00000009498	TNS3	Opossum	62436.4	1258.8	50536.7	3731.43	44249.8	1598.83	56025.2	2619.08	46265	2229.72	50332.4	908.013	0.809411	0.708718	0.897316	0.740995	0.806139	1.411	1.14208	1.26611	1.04554	1.13746	0.00945871	0.0323	TNS3
ENSMODG00000016883	CCT3	Opossum	45641.2	6137.8	33171.4	1828.21	34022.3	2037.22	74885.7	3943.25	61460.6	2400.05	54121	2104.77	0.726786	0.74543	1.64075	1.3466	1.18579	1.34151	0.974989	2.20107	1.80648	1.59075	0.000631376	0.0066	CCT3
ENSMODG00000010967	RPSA	Opossum	61846.1	3861.83	47952.4	1638.72	46209.3	3324.4	58943.4	1703.9	52659	5947.3	41075	3807.05	0.77535	0.747165	0.953065	0.851452	0.664147	1.33839	1.03772	1.27558	1.13958	0.88889	0.224182	0.3125	RPSA
ENSMODG00000006342	SET	Human	50345.5	9431.37	33578.8	2508.05	37407.8	1980.21	73047.8	6631.73	47835.1	1685.39	53151.7	325.968	0.666968	0.743022	1.45093	0.950137	1.05574	1.34585	0.897642	1.95274	1.27875	1.42087	0.000375446	0.0053	SET
ENSMODG00000009825	ATP6V1B2	Opossum	40957.2	1370.64	39558.4	644.319	35188.7	1302.56	52378.8	5090.59	73099.1	3802.12	59799.9	3825.98	0.965849	0.859159	1.27887	1.78477	1.46006	1.16393	1.12418	1.48851	2.07735	1.69941	0.000999357	0.0086	ATP6V1B2
ENSMODG00000015726	KHK	Opossum	33056.9	1772.69	36923.9	2845.88	26890.7	1154.08	44831.7	5049.28	93367	6233.73	68301.6	4118.25	1.11698	0.813467	1.3562	2.82443	2.06618	1.22931	1.37311	1.66718	3.47209	2.53997	0.000164764	0.0037	KHK
ENSMODG00000000648	LRPPRC	Opossum	35906	4642.23	38349.2	1366.68	36248.1	858.965	63898.5	4865.88	66952.1	2351.3	58834.2	722.202	1.06804	1.00953	1.7796	1.86465	1.63856	0.990564	1.05797	1.76281	1.84705	1.6231	9.06741e-06	0	LRPPRC
ENSMODG00000006787	GLUL	Opossum	24850.5	3355.92	50733.6	21725.9	81110.5	1834.25	28024.3	4800.31	42807	10536.2	68218.2	6945.62	2.04156	3.26394	1.12772	1.72258	2.74515	0.306378	0.625488	0.345508	0.527761	0.841052	0.0641156	0.123	GLUL
ENSMODG00000014738	ACLY	Opossum	36816.6	4883.79	44279.4	16872.1	55965.8	3365.36	41191.8	2025.41	47358.4	11306.1	64073.5	5438.92	1.2027	1.52012	1.11884	1.28633	1.74034	0.657842	0.791188	0.736017	0.846204	1.14487	0.147482	0.2301	ACLY
ENSMODG00000001916	RPL24	Opossum	55113.9	3180.77	48263.9	3590.79	50335.2	697.241	54781.3	910.406	45174.2	817.273	42056.7	1916.41	0.875712	0.913294	0.993965	0.81965	0.763086	1.09494	0.95885	1.08833	0.897466	0.835532	0.00456139	0.0203	RPL24
ENSMODG00000007090	EIF4A1	Opossum	51075.7	5880.91	37469.3	5154.76	40871.9	1955.59	67638.2	1908.68	47443.5	1069.35	44199.4	584.398	0.733602	0.800222	1.32427	0.928885	0.865369	1.24965	0.916748	1.65488	1.16078	1.08141	0.0824349	0.1487	EIF4A1
ENSMODG00000014157	VDAC1	Opossum	47118.5	1561.25	50267.1	1208.17	44181	1019.37	50401.2	2588.72	54495.4	1357.98	48399.2	1908.51	1.06682	0.937659	1.06967	1.15656	1.02718	1.06649	1.13775	1.14079	1.23346	1.09548	0.0510032	0.1044	VDAC1
ENSMODG00000010067	RPS19	Opossum	57168.1	2030.06	47790.2	2189.33	47220.1	4179.49	58807.4	1575.26	43620.9	3968.45	34522	2529.4	0.835959	0.825987	1.02867	0.763029	0.603869	1.21067	1.01207	1.24539	0.923778	0.731087	0.0212804	0.056	RPS19
ENSMODG00000019764	HSPA5	Opossum	32560.8	4837.41	26179.2	3032.83	29080.6	2472.25	66415	2967.15	57550.2	2443.93	66667.1	1717.6	0.804009	0.893117	2.03972	1.76747	2.04747	1.11967	0.900228	2.28383	1.97899	2.2925	6.04223e-05	0.0026	HSPA5
ENSMODG00000027493	LOC100620004	Entrez Gene (NCBI Gene)	3184.95	467.157	61749.6	40612.6	212318	23458	605.196	504.286	4154.67	2789.2	20240.3	10001.2	19.3879	66.6627	0.190017	1.30447	6.35498	0.0150009	0.290836	0.00285043	0.0195682	0.0953303	0.000439868	0.0053	LOC100620004
ENSMODG00000013475	UQCRC1	Opossum	36977.7	1046.59	44522.4	2529.01	40528.1	1598.71	47804.5	3783.51	66464.2	249.315	51856	1100.29	1.20403	1.09601	1.29279	1.79741	1.40236	0.912397	1.09856	1.17954	1.63995	1.27951	0.00117497	0.0095	UQCRC1
ENSMODG00000007480	RPL27A	Opossum	54836.5	3852.44	49162.7	2167.17	52357.8	7313.58	52801	3671.09	42331.3	5889.25	36724.9	5554.34	0.896533	0.954798	0.96288	0.771955	0.669717	1.04734	0.938976	1.00846	0.808501	0.701423	0.0737665	0.1368	RPL27A
ENSMODG00000002753	AHCY	Opossum	31515.5	3655.88	43652.4	14686.3	57628.5	14148.2	29878.3	3045.95	47055	11776.2	62618.6	11736.5	1.38511	1.82858	0.948051	1.49307	1.98691	0.546873	0.75748	0.518464	0.816523	1.08659	0.720588	0.7246	AHCY
ENSMODG00000002011	RPS17	Mouse	52100.1	2244.1	41835.8	2141.66	47309.9	6424.14	50210.9	2806.95	41711.4	6903.01	39000.5	7163.8	0.802989	0.908057	0.963738	0.8006	0.748568	1.10125	0.884294	1.06132	0.881663	0.824363	0.28905	0.3776	RPS17
ENSMODG00000005847	ENPEP	Opossum	48808.1	3520.01	78024.7	10310.1	56932.8	5173.77	24904.1	3842.89	47445.5	5411.11	43930.4	7368.58	1.5986	1.16646	0.510245	0.972082	0.900063	0.857294	1.37047	0.43743	0.83336	0.771618	0.110651	0.1865	ENPEP
ENSMODG00000007645	UQCRC2	Opossum	37874.1	689.81	46327	1342.97	40826.9	598.776	40732.6	3753.6	58738.8	1386.7	48213.7	668.441	1.22318	1.07796	1.07547	1.55089	1.273	0.927677	1.13472	0.997692	1.43873	1.18093	0.000311289	0.0046	UQCRC2
ENSMODG00000003743	DDX5	Opossum	40866.7	5725.17	31704.1	2796.86	32815.2	2603.99	55346.9	2312.35	46697.5	895.809	53100.3	2636.64	0.775792	0.802981	1.35433	1.14268	1.29935	1.24536	0.96614	1.68662	1.42304	1.61816	0.00149987	0.0105	DDX5
ENSMODG00000006775	CDH16	Opossum	35194.7	760.454	51978.2	6250.51	22668.4	1243.27	29321.2	5269.81	76486	3722.05	66975.6	9175.31	1.47687	0.644086	0.833113	2.17322	1.903	1.55259	2.29298	1.29348	3.37412	2.95457	0.00248751	0.0143	CDH16
ENSMODG00000007691	EEF1G	Human	50827.7	2911.43	46832.6	598.778	44899.1	2190.29	48685.4	3651.85	43093.6	2068.47	33978.9	2037.95	0.921399	0.88336	0.957852	0.847837	0.668512	1.13204	1.04306	1.08433	0.959786	0.756783	0.00668867	0.0257	EEF1G
ENSMODG00000002980	ATP1B1	Opossum	40084.2	4318.83	41187.2	3458.16	28849.7	637.086	41147.3	3501.6	60563.8	858.674	53080.1	3297.78	1.02752	0.719728	1.02652	1.51091	1.32421	1.38941	1.42764	1.42626	2.09928	1.83988	0.00052006	0.0061	ATP1B1
ENSMODG00000000705	SLC3A1	Opossum	42420.7	3586.35	48777.4	1606.05	46082.9	3647.6	41773.9	3816.29	45962	2767.84	43560	2730.76	1.14985	1.08633	0.984754	1.08348	1.02686	0.92053	1.05847	0.906496	0.997378	0.945253	0.477374	0.5396	SLC3A1
ENSMODG00000002882	CCT4	Opossum	38457.2	6630.85	23809.6	1499.61	25804.5	1183.96	70232.7	4604.82	47777.2	1388.71	45904.5	448.708	0.61912	0.670992	1.82626	1.24235	1.19365	1.49033	0.922692	2.72172	1.85151	1.77893	2.3308e-05	0	CCT4
ENSMODG00000001078	MYH9	Opossum	57864.3	3086.39	59187.9	17844.9	42250.3	973.833	42085.7	5017.4	40365.1	1203.78	38675.1	3456.75	1.02288	0.730162	0.727317	0.697582	0.668377	1.36956	1.40089	0.996104	0.95538	0.915382	0.231938	0.3206	MYH9
ENSMODG00000015526	VDAC3	Human	40552.5	1032.72	44286.4	2925.02	46765.2	1214.53	48251.2	4216.26	44088.9	712.201	36361.5	433.159	1.09208	1.1532	1.18985	1.08721	0.896652	0.86715	0.946993	1.03177	0.942772	0.777532	0.000336546	0.0046	VDAC3
ENSMODG00000003953	COX7B	Human	33167.3	1077.61	45761.5	1997.71	40351	1266.55	36089.1	2933.01	58380.5	1473.69	50692.8	406.266	1.37972	1.21659	1.08809	1.76019	1.5284	0.821968	1.13408	0.894378	1.44682	1.2563	0.000388765	0.0053	COX7B
ENSMODG00000000603	HNRNPA2B1	Opossum	44669.5	9146.43	25405.4	5226.2	27974.3	4494.33	62842.1	5180.55	41767.2	4246.15	45611.7	4502.84	0.568742	0.62625	1.40683	0.935028	1.02109	1.59681	0.90817	2.24643	1.49306	1.63049	0.0172381	0.048	HNRNPA2B1
ENSMODG00000003499	UBA52	Opossum	46273.1	983.139	38403.1	1608.91	40603	3394.66	45966	2790.69	43174	4440.14	39430.1	4797.62	0.829924	0.877466	0.993364	0.933027	0.852119	1.13965	0.945819	1.13208	1.06332	0.971113	0.791765	0.774	UBA52
ENSMODG00000005119	RPS15	Rat	47156.1	3643.92	41597.6	3718.67	48640.7	2275.39	46284.3	184.87	36696.1	228.16	31932.8	1975.44	0.882125	1.03148	0.981512	0.778183	0.677172	0.969478	0.855201	0.951554	0.754432	0.656503	0.00142847	0.0101	RPS15
ENSMODG00000020553	RPL9	Opossum	50320	4926.25	42241	3971.35	45223	1800.6	45205	2915.49	35097.1	207.819	32428.2	492.972	0.839449	0.898709	0.898351	0.697479	0.64444	1.11271	0.93406	0.999602	0.776089	0.717073	0.000634162	0.0066	RPL9
ENSMODG00000016060	COX5B	Opossum	33353.1	3046.64	42003.4	2022.68	42427.6	3710.25	43549.7	5873.12	54968.4	4111.47	41849.9	3576.98	1.25936	1.27208	1.30572	1.64808	1.25475	0.786117	0.990002	1.02645	1.29558	0.986382	0.881713	0.8308	COX5B
ENSMODG00000013302	HSP90AA1	Opossum	31073.9	4344.03	24086	2775.39	26088.2	998.26	63808.7	385.117	45178.2	1993.7	48835.5	1129.4	0.775119	0.839551	2.05345	1.4539	1.57159	1.19111	0.923253	2.44589	1.73175	1.87194	2.85022e-05	0	HSP90AA1
ENSMODG00000023391	RPL13A	Human	45754.1	2159.37	45956.7	1061.08	46413.6	3125.74	42275.8	1201.54	37201.1	1877.23	32500.5	2919.77	1.00443	1.01441	0.923979	0.813067	0.71033	0.985791	0.990156	0.91085	0.801514	0.700237	0.01003	0.0333	RPL13A
ENSMODG00000020601	RPL34	Opossum	47616.3	2630.05	41211.8	2308.28	45355.1	6787.51	42930	1938.72	34878.8	5793.52	34478.7	6489.1	0.865497	0.952511	0.901581	0.732497	0.724093	1.04986	0.908648	0.946531	0.769016	0.760194	0.17676	0.2634	RPL34
ENSMODG00000004055	PGK1	Human	55978.9	4576.69	57940.1	5000.81	58884.6	576.564	29400	1304.37	20144.6	1627.38	23020.1	3720.59	1.03503	1.05191	0.525198	0.35986	0.411228	0.950656	0.98396	0.499283	0.342103	0.390936	0.000175673	0.0037	PGK1
ENSMODG00000028389	RPS8	Opossum	43868.9	4904.2	36782.8	2906.12	40518.7	4833.96	48785.3	3591.75	38920.1	4463.96	34319.9	3649.33	0.83847	0.923631	1.11207	0.88719	0.782328	1.08268	0.907798	1.20402	0.960546	0.847014	0.221349	0.3098	RPS8
ENSMODG00000001109	NDRG1	Human	56302.9	8243.89	64066.6	5265.83	54642.6	4485.12	27219.3	2195.32	31491.1	829.993	22262.6	1070.09	1.13789	0.970511	0.483443	0.559317	0.395407	1.03038	1.17247	0.498132	0.576311	0.407421	0.000577252	0.0066	NDRG1
ENSMODG00000000905	SLC6A19	Opossum	27080.3	2105.23	49691.5	5359.97	37559.9	4192.81	13482.1	2475.6	57443.4	6620.76	71163.5	3828.35	1.83497	1.38698	0.497855	2.12122	2.62787	0.720989	1.32299	0.358948	1.52938	1.89467	0.00111428	0.009	SLC6A19
ENSMODG00000001032	CAPZA1	Opossum	39346.5	1957.87	31348.9	2207.22	37003.6	554.965	47125.2	709.879	40419.6	1153.65	40730	419.735	0.796739	0.940453	1.1977	1.02727	1.03516	1.06332	0.847186	1.27353	1.09232	1.1007	0.00162947	0.0109	CAPZA1
ENSMODG00000002682	NCOA4	Opossum	53352.5	4467.49	46952.3	7419.96	39210.9	849.143	28729.3	1191.07	37170.1	1672.18	37988.3	1882.71	0.880039	0.734941	0.538481	0.696688	0.712024	1.36065	1.19743	0.732686	0.947951	0.968818	0.449576	0.5172	NCOA4
ENSMODG00000011925	MATR3	Human	39094.3	3913.56	30707.5	2014.77	33583.8	869.536	50036.2	2612.37	38661.7	446.995	40535.5	787.376	0.785472	0.859045	1.27988	0.988935	1.03686	1.16408	0.914354	1.48989	1.1512	1.207	0.00110883	0.009	MATR3
ENSMODG00000007478	TCP1	Opossum	38719.3	3665.64	27610.2	756.824	27452.7	923.202	58860.9	2962.83	39948.1	922.502	38507.5	1271.81	0.713086	0.709019	1.52019	1.03174	0.994529	1.4104	1.00574	2.14408	1.45516	1.40268	0.000573476	0.0066	TCP1
ENSMODG00000006565	CCT6A	Human	36819.4	3741.71	27422.6	966.931	26958.5	733.186	57934.6	3284.76	42914.5	512.277	39053.1	672.798	0.744787	0.732181	1.57348	1.16554	1.06067	1.36578	1.01722	2.14903	1.59187	1.44864	6.72113e-05	0.0026	CCT6A
ENSMODG00000015605	FN1	Opossum	98018.4	43267.6	14202.5	2246.05	13265.3	2111.41	50013.9	19272.1	19264.7	2214.48	22612.3	5537.73	0.144897	0.135335	0.51025	0.196542	0.230694	7.38908	1.07065	3.77028	1.45226	1.70462	0.0895718	0.1588	FN1
ENSMODG00000015928	IDH1	Opossum	26244.6	2819.62	34348.6	7086.54	39937	2180.2	28411.4	4422.2	52399	3162.31	52338.5	3129.46	1.30879	1.52173	1.08257	1.99657	1.99426	0.657149	0.86007	0.711406	1.31204	1.31053	0.0100432	0.0333	IDH1
ENSMODG00000006129	DLST	Opossum	27806.9	2119.32	30728.4	2048.27	25301.2	577.622	41730.6	2540.94	59032.1	1070.83	47973.2	1200.82	1.10506	0.90989	1.50073	2.12293	1.72523	1.09903	1.2145	1.64935	2.33317	1.89608	1.7695e-05	0	DLST
ENSMODG00000008923	RPL21	Human	45807.3	3160.26	33972.4	2402.02	34578.8	5762.83	48204.3	5064.61	36326	5314.67	31662.4	4918.16	0.741637	0.754876	1.05233	0.793018	0.691209	1.32472	0.982462	1.39404	1.05053	0.915659	0.615097	0.6455	RPL21
ENSMODG00000013033	SARDH	Opossum	34660.4	4805.06	55870.1	10607.2	55918.2	7772.98	24776	1934.24	35442.6	3445.32	33503.6	5272.47	1.61193	1.61331	0.714822	1.02257	0.966625	0.619842	0.99914	0.443077	0.633829	0.599155	0.0279159	0.0676	SARDH
ENSMODG00000004497	ABCD3	Opossum	30716.4	1771.8	34358.1	4189.38	35841.2	1422.58	37128.9	2286.86	44752.3	3181.46	46348.3	2732.19	1.11856	1.16684	1.20876	1.45695	1.50891	0.857015	0.958621	1.03593	1.24863	1.29316	0.00849884	0.0299	ABCD3
ENSMODG00000002382	PRDX1	Opossum	31926.2	3315.43	25159.6	1122.27	23128.3	1720.66	51831.6	2468.14	49883.3	307.089	42119.2	1777.68	0.788054	0.724428	1.62348	1.56245	1.31927	1.3804	1.08783	2.24105	2.15681	1.82111	0.000408651	0.0053	PRDX1
ENSMODG00000007482	PRDX5	Opossum	20357.5	1911.46	43216.7	16115.7	61928.6	8883.89	22714.7	2441.82	38530.2	9484.73	41261.9	7269.97	2.12289	3.04206	1.11579	1.89268	2.02687	0.328725	0.697847	0.366788	0.622171	0.666282	0.0635707	0.1224	PRDX5
ENSMODG00000012275	SF3B1	Opossum	41819.3	1351.06	36324.4	2987.24	36722.3	1211.64	40454.1	442.471	32955.1	454.202	34125.4	878.768	0.868603	0.878119	0.967353	0.788036	0.81602	1.1388	0.989164	1.10162	0.897414	0.929282	0.0701647	0.1316	SF3B1
ENSMODG00000007651	CCNG1	Opossum	41858.7	4469.32	46053.4	2802.17	40918.6	484.05	29613.2	2665.21	37794.7	2052.58	31364.9	1392.38	1.10021	0.97754	0.707456	0.90291	0.749304	1.02298	1.12549	0.72371	0.923655	0.76652	0.00078676	0.0076	CCNG1
ENSMODG00000006814	SERPINH1	Opossum	35640.2	5591.8	28237.3	2725.08	28877.3	2608.71	51200.7	2135.13	37895.1	4171.97	36563	5327.79	0.792289	0.810246	1.4366	1.06327	1.02589	1.23419	0.977837	1.77304	1.31228	1.26615	0.140863	0.2226	SERPINH1
ENSMODG00000015601	RAN	Human	37327.5	6289.21	23171.6	887.748	26396.5	1298.92	52989.1	4313.51	35451.3	1465.34	37756	1563.42	0.620764	0.707159	1.41957	0.949736	1.01148	1.41411	0.877828	2.00743	1.34303	1.43034	0.00138639	0.0101	RAN
ENSMODG00000013290	DYNC1H1	Opossum	42042.9	4548.09	35985.7	4482.12	30822.1	1551.06	39325.9	5906.46	36112.1	755.804	37507.9	1789.27	0.855927	0.733111	0.935375	0.858934	0.892133	1.36405	1.16753	1.2759	1.17163	1.21691	0.0162259	0.0462	DYNC1H1
ENSMODG00000016019	NDUFS1	Opossum	32738.4	1781.04	41635.9	2790.91	36491	2165.58	33619.6	3436.86	43381.8	1487.99	35890.7	1989.93	1.27178	1.11462	1.02692	1.3251	1.09629	0.897164	1.14099	0.921311	1.18883	0.983548	0.787165	0.7707	NDUFS1
ENSMODG00000012093	ASS1	Opossum	31231.2	2326.51	29755	12009.5	11582.4	1407.16	35554.6	7732.73	78749.1	23688.5	45284.4	16482.3	0.952733	0.37086	1.13843	2.52148	1.44997	2.69643	2.56898	3.0697	6.79901	3.90975	0.0449586	0.0952	ASS1
ENSMODG00000006804	RPL30	Opossum	43069.3	901.92	34880.3	1975.65	36210.3	4322.72	41925.7	2229.34	31582.4	4589.12	27434.6	3118.67	0.809865	0.840745	0.973449	0.733294	0.636989	1.18942	0.963271	1.15784	0.872195	0.757648	0.0803998	0.146	RPL30
ENSMODG00000005621	FZD6	Opossum	42682	3106.14	49892.2	5277.35	49020.9	3284.91	34238	651.858	23550.5	1071.44	24591.5	790.029	1.16893	1.14851	0.802166	0.551767	0.576156	0.87069	1.01778	0.698437	0.480418	0.501653	0.000515444	0.0061	FZD6
ENSMODG00000012784	VPS35	Opossum	35328	1107.51	34796.8	1472.63	36241.5	1038.01	34238.7	1282.44	37831.6	1302.85	36571.4	1031.67	0.984963	1.02586	0.969167	1.07087	1.0352	0.974793	0.960136	0.944737	1.04387	1.0091	0.765872	0.756	VPS35
ENSMODG00000005682	ECPAS	Human	41231.6	1693.21	38589.6	6565.78	31078.7	130.294	36278	2340.62	35813.6	640.418	35591.1	480.943	0.935922	0.753761	0.879859	0.868597	0.863201	1.32668	1.24167	1.16729	1.15235	1.14519	0.000214245	0.0037	ECPAS
ENSMODG00000004591	COX4I1	Opossum	30102.2	2137.19	39040.8	2064.06	35056.5	859.881	31794.6	2322.94	47094.9	1022.35	37583	812.381	1.29694	1.16458	1.05622	1.5645	1.24851	0.858679	1.11366	0.906955	1.3434	1.07207	0.0391446	0.0861	COX4I1
ENSMODG00000028020	HMGCS2	Human	8023.45	3588.07	28577.5	17525.6	43865.1	8448.23	12998.3	5227.81	37265.6	17182.9	72454.9	20967	3.56174	5.46712	1.62004	4.64458	9.03039	0.182912	0.651485	0.296324	0.849549	1.65177	0.148187	0.2308	HMGCS2
ENSMODG00000014099	RPL18	Entrez Gene (NCBI Gene)	38994	1568.76	35372.2	1007.12	37249.3	2608	41573	1770.94	33950	2016.06	27570	2681.79	0.90712	0.955259	1.06614	0.870647	0.707031	1.04684	0.949606	1.11607	0.911426	0.740146	0.0215937	0.0565	RPL18
ENSMODG00000018790	TINAG	Opossum	28892.5	4290.78	33620.6	2217.75	21605.2	2343.23	26804.7	4226.71	55852.2	3426.5	49518.1	6241.97	1.16365	0.74778	0.92774	1.9331	1.71388	1.33729	1.55614	1.24066	2.58513	2.29195	0.00407643	0.0188	TINAG
ENSMODG00000004579	SLC7A8	Opossum	59345.4	8211.73	41945.6	5862.99	30546.8	3032.48	31231	3421.01	28099.8	6008.28	19019.8	2976.09	0.706804	0.514728	0.526257	0.473495	0.320493	1.94277	1.37316	1.0224	0.919893	0.622646	0.0185122	0.0506	SLC7A8
ENSMODG00000012296	ATP5MC1	Opossum	25927.7	1579.33	37270.3	1518.29	30495	263.391	38463.2	4580.14	52515.7	1242.25	33261.4	1358.44	1.43747	1.17616	1.48348	2.02547	1.28285	0.850226	1.22218	1.2613	1.72211	1.09071	0.0474766	0.099	ATP5MC1
ENSMODG00000009218	RPLP1	Mouse	37635.1	1609.66	33253.4	2338.07	34050.7	3403.16	38374.6	2293.28	35162	4911.99	33942.3	5473.45	0.883575	0.90476	1.01965	0.934286	0.901877	1.10527	0.976585	1.12698	1.03263	0.996814	0.982148	0.893	RPLP1
ENSMODG00000013152	TOP2A	Opossum	48764.2	3747.25	18202.6	1060.93	23591.5	1487.94	46934.6	9641.56	20672.3	263.433	36169.2	2483.22	0.373277	0.483786	0.962481	0.423924	0.741716	2.06703	0.771575	1.98947	0.876263	1.53315	0.00355763	0.0175	TOP2A
ENSMODG00000008402	ENSMODG00000008402	Ensemble Gene ID	38036.4	1847.88	31415.1	1712.35	30863.8	1590.56	40273.8	1668.92	32853.4	1170.53	33680.7	1218	0.825922	0.811429	1.05882	0.863737	0.885488	1.23239	1.01786	1.30489	1.06446	1.09127	0.117648	0.1952	ENSMODG00000008402
ENSMODG00000019856	NACA2	Human	34676	2260.35	28471.8	587.283	31982.7	2393.18	44610	3481.44	35292.4	3346.81	32040.6	2328.67	0.821081	0.922328	1.28648	1.01778	0.923999	1.08421	0.890227	1.39482	1.10349	1.00181	0.98159	0.8927	NACA2
ENSMODG00000021337	GSTP1	Opossum	32553.3	1924.87	27643.9	4947.1	21689.4	2420.71	42983.9	3983.88	51690.1	8811.64	33903.6	3257.11	0.849187	0.666274	1.32042	1.58786	1.04148	1.50088	1.27453	1.98179	2.38319	1.56314	0.0130901	0.0397	GSTP1
ENSMODG00000014735	OLFM4	Opossum	6917.06	4404.53	23306.9	16124.2	32128.3	1947.94	9506.27	5548.3	27404.3	17496.1	94472.7	27496.6	3.36947	4.64479	1.37432	3.96183	13.6579	0.215295	0.72543	0.295885	0.852962	2.94048	0.0329478	0.076	OLFM4
ENSMODG00000007572	SAA4	Human	4419.2	1669.38	36636.9	22306.1	60972.9	5618.76	3149.94	1388.52	15991.6	8415	76882.3	29774.5	8.29041	13.7973	0.712785	3.61868	17.3973	0.0724781	0.600873	0.0516613	0.262275	1.26093	0.498992	0.5563	SAA4
ENSMODG00000007809	VCP	Opossum	31182.5	2713.21	23464.5	1853.84	22829.3	300.392	47405.9	1670.95	38709.1	1926.4	37865.1	709.54	0.75249	0.732118	1.52027	1.24137	1.21431	1.3659	1.02783	2.07654	1.69559	1.65862	1.02541e-05	0	VCP
ENSMODG00000007642	EZR	Human	42265.9	6178.28	33194.6	6247.4	24984.9	2827.35	38868.6	5830.98	36071.7	3721.04	29443.2	3446.24	0.785376	0.591137	0.91962	0.853447	0.696619	1.69166	1.32859	1.55568	1.44374	1.17844	0.230141	0.3185	EZR
ENSMODG00000028520	CYP8B1	Human	35856.6	1366.44	47523.9	1961.86	43060.4	959.261	22805.7	2526.09	33580	720.88	32817.2	1134.31	1.32539	1.20091	0.636024	0.936508	0.915235	0.832705	1.10366	0.529621	0.779835	0.762121	0.000619508	0.0066	CYP8B1
ENSMODG00000016267	ARFGEF2	Entrez Gene (NCBI Gene)	34942.5	2182.06	42402	1007.38	44450.3	1454.14	27038.1	1465.41	31262.9	2047.95	32430.6	1368.18	1.21348	1.2721	0.773788	0.894694	0.928114	0.786103	0.953921	0.608277	0.703322	0.729593	0.00104417	0.0086	ARFGEF2
ENSMODG00000007022	GTF2I	Opossum	45291.7	1962.98	41056.6	13317.9	26763.6	839.076	36403.2	671.128	31740.9	459.053	32383.2	601.181	0.906494	0.590917	0.80375	0.700811	0.714993	1.69229	1.53405	1.36017	1.18597	1.20997	0.00153114	0.0105	GTF2I
ENSMODG00000016012	EEF1B2	Opossum	36723.2	1368.61	37208.7	1033.1	37408.3	3308.26	36390.6	1023.5	31590.1	2004.33	27773	3084.49	1.01322	1.01866	0.990944	0.860222	0.756279	0.981685	0.994665	0.972795	0.844467	0.742428	0.039449	0.0866	EEF1B2
ENSMODG00000003815	ADD1	Opossum	28684.4	810.147	35390.7	5631.13	40172.7	1565.22	26451.1	1230.84	34512	1144.19	39600.2	4815.12	1.2338	1.40051	0.922143	1.20316	1.38055	0.714027	0.880964	0.658435	0.85909	0.985749	0.880699	0.8302	ADD1
ENSMODG00000014210	GM10260	Mouse	40674.9	5940.62	29661.6	4197.52	32875.6	1324.94	39429.7	2960.74	30210.4	968.774	26069.1	1232.97	0.729237	0.808252	0.969386	0.742727	0.640915	1.23724	0.902239	1.19936	0.91893	0.792964	0.00601186	0.024	GM10260
ENSMODG00000002420	PSMD2	Opossum	33105.3	3480.18	24417.1	547.105	24301.8	968.205	46272.5	2407.17	36569.7	1656.92	32043.2	749.05	0.737557	0.734074	1.39774	1.10465	0.967916	1.36226	1.00475	1.90408	1.50482	1.31855	0.000864502	0.0082	PSMD2
ENSMODG00000006252	SPTAN1	Opossum	39671.4	1526.78	37359.7	6038.12	34025.2	3339.8	32549.2	2085.4	29642.9	1237.29	33422	1648.8	0.94173	0.857676	0.820471	0.747211	0.842472	1.16594	1.098	0.956621	0.871204	0.982273	0.830087	0.799	SPTAN1
ENSMODG00000021097	DDX3X	Human	33245.4	4337.71	36525.6	1857.41	33112.1	2068.17	32940.6	4131.86	33079.9	3405	32074.9	3271.83	1.09867	0.995992	0.990831	0.995022	0.964791	1.00402	1.10309	0.994818	0.999026	0.968674	0.723956	0.727	DDX3X
ENSMODG00000012639	ENSMODG00000012639	Ensemble Gene ID	38000.8	2474.26	26470.4	704.789	25493.6	657.521	46045.2	4065.08	31281.7	1845.95	28546.6	154.146	0.696575	0.67087	1.21169	0.823184	0.75121	1.4906	1.03832	1.80615	1.22704	1.11976	0.00307317	0.016	ENSMODG00000012639
ENSMODG00000017937	SFPQ	Opossum	33323.2	6794.61	17454.1	541.021	16488.7	1247.63	51643.3	2629.71	36367.3	507.926	35387.5	1444.47	0.523782	0.494812	1.54977	1.09135	1.06195	2.02097	1.05855	3.13204	2.20559	2.14617	0.000150891	0.0037	SFPQ
ENSMODG00000008710	FLNA	Human	48177.1	2857.32	65031.3	9718.19	64238.8	3732.34	18317.6	3322.23	14127.1	1143.44	13520.7	387.66	1.34984	1.33339	0.380214	0.293232	0.280645	0.74997	1.01234	0.285149	0.219915	0.210475	4.4137e-05	0	FLNA
ENSMODG00000021284	EIF4A2	Opossum	28822.3	139.825	42377.6	2214.22	44975.4	425.401	25282.9	2324.33	31902.7	1617.69	33305.9	2795.89	1.47031	1.56044	0.8772	1.10688	1.15556	0.640845	0.942238	0.562149	0.709335	0.740535	0.00429796	0.0194	EIF4A2
ENSMODG00000016210	SERINC3	Opossum	29651.7	1818	34849.3	5738.2	41423.3	1698.82	28742.6	2331.55	28480.3	2394.03	33729.8	2939.78	1.17529	1.397	0.969341	0.960497	1.13753	0.715821	0.841297	0.693875	0.687544	0.814271	0.0327609	0.0758	SERINC3
ENSMODG00000007137	ATP5PD	Opossum	26079	663.74	34593.3	1014.61	32835	874.836	32649.6	2633.32	41502.3	1818.52	33521	583.504	1.32648	1.25906	1.25195	1.59141	1.28537	0.794243	1.05355	0.994354	1.26397	1.02089	0.408429	0.4816	ATP5PD
ENSMODG00000020279	HMGCS1	Opossum	13271.8	1024.3	15022.3	8074.78	20649.3	6734.73	26014.6	1789.92	48158.3	14344	61346.9	10631	1.1319	1.55588	1.96014	3.62862	4.62235	0.642723	0.727496	1.25983	2.3322	2.97089	0.0102343	0.0337	HMGCS1
ENSMODG00000016033	HDLBP	Opossum	35834.3	645.211	32414.3	2654.25	29328.5	585.918	35857.5	877.937	33007.5	814.816	31275.3	387.632	0.904559	0.818447	1.00065	0.921114	0.872775	1.22183	1.10521	1.22262	1.12544	1.06638	0.0172639	0.0482	HDLBP
ENSMODG00000021261	CP	Opossum	24456	7715.97	42275.8	12007	48091.1	7664.4	16211.5	5022.38	24063	8849.79	41682.8	8860.04	1.72865	1.96643	0.662884	0.983931	1.7044	0.508535	0.879079	0.3371	0.500363	0.866748	0.482352	0.5433	CP
ENSMODG00000006522	LDHA	Opossum	45933.7	2800.97	52975.2	5813.75	57131.5	911.625	20756	1925.51	10756.6	593.191	11646.1	2788.44	1.1533	1.24378	0.451868	0.234176	0.253541	0.803999	0.927249	0.363302	0.188278	0.203846	2.56005e-05	0	LDHA
ENSMODG00000006955	DHX9	Opossum	39172.1	2250.52	23207.1	1548.3	25312.3	1737.86	37684.1	3282.81	29887.1	1861.52	30944.8	1322.49	0.592439	0.64618	0.962015	0.762969	0.789969	1.54756	0.916832	1.48877	1.18074	1.22252	0.0218193	0.0569	DHX9
ENSMODG00000006314	MYOF	Opossum	33979.1	5012.64	45085.6	7159.61	64018.2	4381.44	21406.7	4972.86	14741.5	2252.91	22028.6	1102.54	1.32686	1.88405	0.629997	0.433842	0.6483	0.530772	0.704262	0.334385	0.230271	0.344099	0.000193529	0.0037	MYOF
ENSMODG00000009938	CPD	Opossum	32293.2	2462.37	30874.8	4226.82	26474.4	1283.64	36829.5	1685.38	36440	540.661	33531.8	1380.48	0.956078	0.819815	1.14047	1.12841	1.03835	1.21979	1.16621	1.39114	1.37642	1.26657	0.00610961	0.0242	CPD
ENSMODG00000000802	SERBP1	Opossum	32484.8	4107.96	23948.9	1444.84	25454.7	1588.3	47136.2	5120.18	31587.9	3353.4	29732.9	2593.7	0.737234	0.783589	1.45103	0.97239	0.915287	1.27618	0.940843	1.85177	1.24094	1.16807	0.117541	0.1951	SERBP1
ENSMODG00000015000	BZW1	Opossum	33852.9	3867.23	22291	261.442	23115.4	1281.84	47493.6	3843.4	31152	1690.62	29458.7	1613.79	0.658468	0.68282	1.40294	0.920217	0.870197	1.46452	0.964337	2.05463	1.34767	1.27442	0.0121308	0.0377	BZW1
ENSMODG00000013823	HSPA4	Opossum	26779.8	3634.83	20633	977.715	18071.3	270.386	47012.7	800.847	38936	659.069	36722.3	831.36	0.770469	0.674812	1.75553	1.45393	1.37127	1.48189	1.14175	2.6015	2.15457	2.03207	7.188e-06	0	HSPA4
ENSMODG00000006302	PTBP1	Opossum	35484.6	4686.68	24924.2	991.969	23596.3	595.733	41462.2	3648.69	30461.1	465.846	31278.1	777.658	0.702394	0.664973	1.16846	0.858431	0.881456	1.50382	1.05628	1.75715	1.29093	1.32555	0.000376081	0.0053	PTBP1
ENSMODG00000017661	PTPRK	Opossum	38203.2	3331.59	35084.5	4966.76	26978.9	2867.67	37104.2	2326.09	29868.5	795.416	26808.9	817.229	0.918366	0.706194	0.971232	0.781834	0.701744	1.41604	1.30044	1.3753	1.10711	0.993699	0.939611	0.8668	PTPRK
ENSMODG00000009678	EIF3M	Opossum	33993.9	1367.34	33147.6	1206.62	26840.8	2540.79	36974.6	1753.58	33359.1	3007.42	27611.2	2482.28	0.975104	0.789576	1.08768	0.981326	0.812238	1.2665	1.23497	1.37755	1.24285	1.0287	0.774365	0.7621	EIF3M
ENSMODG00000013792	APOA1	Human	9764.71	2400.27	18771.4	3131.18	11791.2	1463.18	9414.75	4538.94	54987.7	10453.6	86457.5	12162.8	1.92238	1.20753	0.96416	5.63127	8.85408	0.828137	1.59199	0.798457	4.66346	7.33239	0.000995894	0.0086	APOA1
ENSMODG00000016626	CCT7	Opossum	28373.9	5152.36	18837.1	842.285	18869.3	674.421	51130.6	4680.62	36040.7	2150.77	30515	1416.16	0.663891	0.665023	1.80203	1.27021	1.07546	1.50371	0.998298	2.70973	1.91002	1.61718	0.000465164	0.0061	CCT7
ENSMODG00000017978	CD164	Human	26189.4	2256.15	29173.7	268.235	32245.8	628.193	30596.3	2274.94	33852.2	1804.62	37846.3	1060.68	1.11395	1.23126	1.16827	1.29259	1.4451	0.812178	0.904727	0.948843	1.04982	1.17368	0.00301738	0.0157	CD164
ENSMODG00000002189	FLNB	Opossum	42359.3	3412.56	35306	3441.03	32300	472.063	27459.2	3262.67	24432.6	1639.27	27189.3	1227.92	0.833491	0.762526	0.648245	0.576794	0.641873	1.31143	1.09307	0.850128	0.756426	0.841772	0.00534872	0.022	FLNB
ENSMODG00000007100	IGF2R	Opossum	39096.8	1231.63	44870.2	8134.64	38052.5	1377.84	24528.5	1694.97	24153	1112.28	26676.7	587.67	1.14767	0.973291	0.62738	0.617775	0.682324	1.02744	1.17916	0.644596	0.634728	0.701048	0.000426013	0.0053	IGF2R
ENSMODG00000001876	GSTM3	Human	27955.6	3656.58	25540.9	2306.58	23811.5	724.521	25080.4	2033.25	40558.5	1835.17	40425.5	3231.96	0.913624	0.851759	0.89715	1.45082	1.44606	1.17404	1.07263	1.05329	1.70332	1.69773	0.00208541	0.0128	GSTM3
ENSMODG00000012709	UQCRFS1	Opossum	23517.4	1542.14	28502	841.449	25371	1284.11	35790.4	4362.67	40337.1	1188.96	32763.7	25.4381	1.21195	1.07882	1.52187	1.7152	1.39317	0.92694	1.12341	1.41068	1.58989	1.29138	0.00123927	0.0095	UQCRFS1
ENSMODG00000019167	RPL18A	Opossum	34812.3	1997.13	30464.8	1595.84	32476.8	1299.39	33866.6	743.003	27661.7	1083.87	24320.4	1793.94	0.875114	0.93291	0.972834	0.794594	0.698613	1.07192	0.938048	1.0428	0.851737	0.748854	0.00648312	0.0252	RPL18A
ENSMODG00000005983	H3F3A	Opossum	32726.9	1608.76	30214.7	871.073	34631.8	855.974	32462.2	1089.19	25927.9	613.937	26174.2	334.589	0.923239	1.05821	0.991912	0.79225	0.799776	0.944996	0.872457	0.937353	0.748673	0.755785	0.000201163	0.0037	H3F3A
ENSMODG00000016246	LAMB1	Opossum	40293.2	2253.03	29659.1	5680.95	17905.9	892.796	37942.5	789.22	31310.1	2337.78	25840.2	2907.53	0.736083	0.444391	0.941662	0.777058	0.641306	2.25027	1.65638	2.11899	1.74859	1.44311	0.0210333	0.0554	LAMB1
ENSMODG00000015815	HADHA	Opossum	31379.6	2609.62	30473.2	2275.64	28969.6	2637.35	30277.5	1703.3	32617.8	1772.28	31250.6	2281.65	0.971115	0.923196	0.964879	1.03946	0.995886	1.08319	1.0519	1.04515	1.12593	1.07874	0.407316	0.4808	HADHA
ENSMODG00000009055	PDHA1	Human	23113.2	419.551	26607.9	2135.02	25028.5	613.59	32259.7	2693.65	41785	407.133	34265.7	1535.75	1.1512	1.08287	1.39573	1.80784	1.48252	0.923475	1.06311	1.28892	1.6695	1.36907	0.00138935	0.0101	PDHA1
ENSMODG00000000121	P4HA1	Opossum	42721.7	4724.65	46649.4	1721.26	47040.2	2640.15	19385.7	895.766	16357.7	941.362	16913.3	299.306	1.09194	1.10108	0.453766	0.382889	0.395894	0.908195	0.991692	0.412108	0.347738	0.359549	8.84499e-05	0.0026	P4HA1
ENSMODG00000020605	HADH	Opossum	24249.8	1525.19	31279.8	1192.04	26429.5	422.135	25663.4	2224.01	40594.6	2393.87	37876	3155.69	1.2899	1.08988	1.0583	1.67402	1.56191	0.917529	1.18352	0.971016	1.53596	1.4331	0.00705883	0.0267	HADH
ENSMODG00000007078	RPS13	Entrez Gene (NCBI Gene)	33310.2	809.516	26443.7	1753.44	31137.5	1608.2	37020.1	1700.05	26052.8	1618.38	23465.4	1058.63	0.793863	0.934775	1.11138	0.782127	0.704453	1.06978	0.849256	1.18892	0.836701	0.753607	0.0048798	0.021	RPS13
ENSMODG00000006515	HNRNPU	Opossum	33725.7	2105.25	29914.7	1098.9	28208.4	1232.7	35921.2	2672.36	25065.3	220.622	26510.1	376.74	0.887	0.836404	1.0651	0.74321	0.78605	1.19559	1.06049	1.27342	0.888577	0.939797	0.135891	0.2165	HNRNPU
ENSMODG00000005008	ALDH18A1	Opossum	37567.1	3086.06	42044.3	2114.05	36258.9	2618.56	23501	2842.44	24339.5	1425.5	22382.8	1977.18	1.11918	0.965176	0.625572	0.647894	0.595809	1.03608	1.15956	0.648143	0.67127	0.617306	0.00392865	0.0183	ALDH18A1
ENSMODG00000026720	RF01294	Opossum	24309.7	2965.84	31919.7	7044.15	41587.3	6018.44	22325.6	3766.78	27298.7	3538.62	30974.3	1334.61	1.31304	1.71073	0.918381	1.12295	1.27415	0.584547	0.767535	0.536837	0.656419	0.744802	0.071617	0.1336	RF01294
ENSMODG00000008519	RTN3	Opossum	29928.9	2616.47	29316.7	2456.59	27863.2	1411.42	32359.4	1341.45	30534.3	1863.08	29360.8	1192.55	0.979543	0.930979	1.08121	1.02023	0.981019	1.07414	1.05216	1.16137	1.09586	1.05375	0.315605	0.4014	RTN3
ENSMODG00000018802	ELOVL5	Opossum	23447.1	899.432	21303.1	3652.18	21758.2	1630.19	32508.2	2434.12	36791.6	2588.7	35717	2821.44	0.908559	0.92797	1.38645	1.56913	1.5233	1.07762	0.979083	1.49407	1.69093	1.64154	0.00374763	0.0177	ELOVL5
ENSMODG00000011530	CALR	Opossum	19965	550.994	13932.9	2588.91	17556.2	625.506	39799.7	2956.61	36983.6	1182.31	40103.9	3173.87	0.697863	0.879348	1.99347	1.85242	2.00871	1.13721	0.793615	2.26699	2.10658	2.28431	0.000594173	0.0066	CALR
ENSMODG00000005927	FOS	Opossum	28556.4	5054.92	33901	10435.3	45897.9	7302.02	18049	9247.27	20119.8	8889.77	27187.7	8748.23	1.18716	1.60727	0.632048	0.704565	0.952072	0.622172	0.738618	0.393243	0.438361	0.592353	0.0809553	0.1468	FOS
ENSMODG00000017780	MAN1A1	Opossum	26342.5	3959.81	26276.3	2948.53	17650.3	1649.1	27655.1	2961.54	39061.8	3210.97	38532.9	5655.85	0.997487	0.670031	1.04983	1.48285	1.46276	1.49247	1.48872	1.56683	2.2131	2.18313	0.00742282	0.0275	MAN1A1
ENSMODG00000001392	WDR1	Opossum	35309.7	1698.83	40129.2	1801.14	39399.4	905.309	22548.2	960.948	23291.9	251.026	21452.2	812.051	1.13649	1.11582	0.638584	0.659646	0.607543	0.8962	1.01853	0.572299	0.591175	0.54448	3.11481e-05	0	WDR1
ENSMODG00000008305	CLINT1	Opossum	26307.4	137.311	29744.8	3946.55	32705	569.83	26656.5	603.884	28107.8	2166.68	30045.3	965.323	1.13067	1.24319	1.01327	1.06844	1.14209	0.804383	0.909488	0.815058	0.859434	0.918674	0.0284212	0.0684	CLINT1
ENSMODG00000007005	LAMC1	Opossum	34134.4	1206.87	33700.7	7075.49	28546.1	1616.53	30497.3	1852.67	26947.2	715.813	25186.9	550.215	0.987295	0.836286	0.893446	0.789445	0.737873	1.19576	1.18057	1.06835	0.943989	0.882321	0.0497112	0.1024	LAMC1
ENSMODG00000006225	RPL22	Entrez Gene (NCBI Gene)	34304.9	2659.53	33399.5	2244.18	35724.3	3154.61	28293.6	997.047	20994.5	2621.02	20258.7	2418.39	0.973607	1.04138	0.824768	0.611997	0.590549	0.960266	0.934922	0.791997	0.58768	0.567085	0.0053198	0.022	RPL22
ENSMODG00000002371	CMBL	Opossum	20557.2	2105.44	21557.5	1282.02	17189	1537.83	24700.3	3972.42	48437.1	2066.06	38741	6256.92	1.04866	0.836153	1.20154	2.35621	1.88454	1.19595	1.25415	1.43698	2.81792	2.25383	0.00910084	0.0313	CMBL
ENSMODG00000013434	RPS11	Opossum	31215.6	2217.37	28500.9	1077.06	29185	169.869	32162.6	1413.66	27913.5	823.66	21969	340.864	0.913032	0.934947	1.03034	0.894215	0.703783	1.06958	0.976559	1.10203	0.956434	0.752751	1.15317e-05	0	RPS11
ENSMODG00000013334	AABR07050701.1	Rat	33186	1208.82	28410	1246.56	29423.8	3474.05	31436.9	1734.62	25253.6	3035.19	22933.7	3228.94	0.856084	0.886634	0.947296	0.760973	0.691066	1.12786	0.965544	1.06842	0.858272	0.779427	0.125067	0.204	AABR07050701.1
ENSMODG00000015989	TNIK	Opossum	34870.4	4521.41	30594.4	5129.98	20889.1	103.182	29201.3	4198.33	32381.1	4721.07	23209.1	1836.97	0.877374	0.599049	0.837424	0.928614	0.665581	1.66931	1.46461	1.39792	1.55015	1.11106	0.149116	0.2319	TNIK
ENSMODG00000000369	PSAP	Human	23935.6	822.626	29384.9	1973.41	31504.6	1017.2	23113.3	671.181	30635.4	1840.06	33496.4	1675.52	1.22766	1.31622	0.965644	1.27991	1.39944	0.75975	0.932718	0.733648	0.972409	1.06322	0.224062	0.3123	PSAP
ENSMODG00000017760	PDIA3	Opossum	24374.6	1403.49	16745.7	813.421	19818.5	984.6	39850.3	1818.26	29033.2	964.57	34586	748.816	0.687015	0.813078	1.63491	1.19112	1.41894	1.22989	0.844956	2.01076	1.46496	1.74514	7.21514e-05	0.0026	PDIA3
ENSMODG00000018775	DST	Opossum	31832.4	1431.61	31710.7	7604.38	20955.9	1724.77	25462.6	633.876	30838.1	3395.56	34036.9	3222.02	0.996177	0.658319	0.799894	0.968765	1.06925	1.51902	1.51321	1.21506	1.47157	1.62422	0.00717086	0.027	DST
ENSMODG00000000624	SDHA	Opossum	23687.2	1221.32	31641.4	2582.19	25256.4	1189.76	26815	2282.79	37005.6	1340.01	29972.2	1436.64	1.3358	1.06625	1.13204	1.56226	1.26533	0.937868	1.2528	1.06171	1.4652	1.18672	0.0232654	0.0596	SDHA
ENSMODG00000004242	ENSMODG00000004242	Ensemble Gene ID	41490.3	5867.63	54087.3	15065.9	43529.7	6876.93	18945	2039.37	16082.7	1418.99	15747.5	1517.84	1.30361	1.04915	0.456612	0.387626	0.379548	0.953149	1.24254	0.435219	0.369465	0.361766	0.00506045	0.0215	ENSMODG00000004242
ENSMODG00000019554	FKBP1C	Human	29291.8	525.494	35582.6	7822.86	27572.2	785.424	26159.1	2074.44	31712.8	701.71	27637.4	1447.39	1.21476	0.941293	0.893052	1.08265	0.943519	1.06237	1.29052	0.948751	1.15017	1.00237	0.958014	0.878	FKBP1C
ENSMODG00000021246	PLOD2	Opossum	39039.7	4578.85	34351.1	5131.3	27317.8	1839.19	29251.3	3393.37	21595.7	3692.28	18282	3965.12	0.879901	0.699743	0.749271	0.553172	0.468292	1.4291	1.25746	1.07078	0.790536	0.669234	0.0430907	0.0924	PLOD2
ENSMODG00000001980	ERBB3	Opossum	32524.6	1204.88	23487.6	2733.51	19178.4	1299.62	34959.5	965.093	30121.9	2857.53	23544.1	1349.55	0.722146	0.589656	1.07486	0.926125	0.723885	1.6959	1.22469	1.82286	1.57062	1.22764	0.0300642	0.0712	ERBB3
ENSMODG00000012256	SLC7A9	Opossum	24350.6	5878.14	28093.1	6171.39	33156.7	3856.54	36024.9	3569.23	23054.8	2506.97	22343.1	1969.2	1.15369	1.36164	1.47942	0.946786	0.917557	0.734409	0.847282	1.0865	0.695328	0.673862	0.0241942	0.0611	SLC7A9
ENSMODG00000007869	GANAB	Opossum	25916.4	2319.51	19839.8	1754.18	17795.2	760.857	34104.6	2738.65	33192.1	3558.25	29848.2	1204.17	0.765531	0.68664	1.31595	1.28074	1.15171	1.45637	1.1149	1.9165	1.86523	1.67731	0.000279445	0.0046	GANAB
ENSMODG00000009506	ENSMODG00000009506	Ensemble Gene ID	32050.3	4173.33	44518.3	7465.23	45798.9	4093.58	18901	1554.95	16298.6	1569.63	12895.3	2079.41	1.38901	1.42897	0.58973	0.50853	0.402345	0.699806	0.972039	0.412696	0.355873	0.281563	0.000533629	0.0061	ENSMODG00000009506
ENSMODG00000005486	GPX4	Human	32518.5	3534.47	37506.6	1430.53	36961.8	3027.27	22173.4	2309.87	23172.5	2329.11	19857.2	927.52	1.15339	1.13664	0.681871	0.712595	0.610644	0.879786	1.01474	0.599901	0.626931	0.537236	0.00157665	0.0109	GPX4
ENSMODG00000008475	SNRNP200	Opossum	30943.3	2732.36	22766.7	784.144	20697.8	1174.26	33773	2858.14	27771.2	376.124	26189	254.631	0.735755	0.668895	1.09145	0.897486	0.846352	1.495	1.09996	1.63171	1.34174	1.2653	0.00295192	0.0157	SNRNP200
ENSMODG00000014500	PSMC6	Opossum	30482.9	1641.92	27625.7	1818.36	27891.9	595.955	27254.9	897.029	24901.3	1356.22	24278.2	1334.85	0.906269	0.915002	0.894104	0.816893	0.796453	1.09289	0.990455	0.97716	0.892777	0.870439	0.024987	0.0625	PSMC6
ENSMODG00000014431	CLTC	Mouse	39031.6	3340.5	37479.6	18804.9	17325.1	789.176	24360	426.721	28441.3	1807.99	29518.3	1852.15	0.960238	0.443874	0.62411	0.728674	0.756266	2.25289	2.16331	1.40605	1.64162	1.70378	0.00102039	0.0086	CLTC
ENSMODG00000005016	CFAP126	Human	25570	1312.62	30180.5	1910.86	27147.4	1173.69	25606.5	2505.86	29024	910.324	25938.4	798.076	1.18031	1.06169	1.00143	1.13508	1.01441	0.941894	1.11173	0.943241	1.06913	0.955468	0.294767	0.3824	CFAP126
ENSMODG00000004100	STT3A	Opossum	21646.9	1486.18	17726.6	1927.44	20939.2	1123.24	32533.5	2393.38	31412.9	2352.79	31291.3	2437.8	0.818898	0.967306	1.50292	1.45115	1.44553	1.0338	0.846576	1.55371	1.5002	1.49439	0.00549082	0.0226	STT3A
ENSMODG00000024683	ENSMODG00000024683	Ensemble Gene ID	30753.2	2237.5	30664	1226.97	33987.9	3236.95	23526.6	2054.51	22639.4	2368.99	20418.9	405.502	0.997099	1.10518	0.765013	0.736164	0.663959	0.904827	0.902203	0.692204	0.666102	0.600768	0.00417444	0.0191	ENSMODG00000024683
ENSMODG00000009114	RPS20	Opossum	30299.7	1310.51	27686.2	885.75	28055.1	2582.87	28662.4	691.946	25036.4	1667.18	20711.9	2443.78	0.913747	0.925922	0.945964	0.826291	0.683566	1.08001	0.986851	1.02165	0.892398	0.738255	0.0432163	0.0924	RPS20
ENSMODG00000025485	RPL37A	Opossum	31349.7	1913.77	28777.1	1420.24	29691.6	2106.56	26955.1	530.951	22913	1993.68	20759.5	871.748	0.91794	0.947109	0.85982	0.730883	0.662192	1.05584	0.969201	0.907836	0.771698	0.699172	0.00518799	0.0218	RPL37A
ENSMODG00000008079	RPN1	Human	23693.7	1232.45	21608.4	372.419	24592.4	482.072	30415	943.633	28972.5	754.38	28684.1	344.531	0.911989	1.03793	1.28367	1.22279	1.21062	0.963459	0.878664	1.23677	1.17811	1.16638	0.000615942	0.0066	RPN1
ENSMODG00000021224	TRIP12	Opossum	31701.1	799.068	28237.1	3578.32	26366.4	557.322	26242.4	839.824	24333.2	578.023	24386.2	559.862	0.89073	0.831718	0.827808	0.767582	0.769254	1.20233	1.07095	0.995299	0.922887	0.924898	0.0239071	0.0606	TRIP12
ENSMODG00000000821	EIF3D	Opossum	28040.4	563.376	26036.5	1067.36	24141.4	643.248	30444.7	710.742	26976.5	932.475	22249.7	709.663	0.928536	0.860953	1.08575	0.962059	0.793488	1.1615	1.0785	1.2611	1.11743	0.921639	0.0491516	0.1016	EIF3D
ENSMODG00000005539	UGCG	Opossum	30800.1	2280.51	26413.5	1114.95	20945.2	648.88	28549.3	1419.8	25775.3	1156.4	24742	3381.13	0.857579	0.680036	0.926924	0.83686	0.803311	1.47051	1.26108	1.36305	1.23061	1.18128	0.193856	0.2814	UGCG
ENSMODG00000010095	FAU	Opossum	28802.8	1399.83	27826.9	358.99	29417.1	724.966	28632.6	567.019	23995.7	1166.83	20148.9	1125.73	0.966119	1.02133	0.994089	0.833104	0.699545	0.979117	0.945943	0.973329	0.815706	0.684937	0.000610322	0.0066	FAU
ENSMODG00000016560	ACO2	Opossum	22497	1370.95	30909.8	4065.75	23187.5	448.036	23113.3	1220.87	36495.5	1145.33	28330.1	787.948	1.37396	1.03069	1.0274	1.62224	1.25928	0.970219	1.33304	0.996802	1.57393	1.22178	0.00130919	0.0098	ACO2
ENSMODG00000021464	MYL12B	Opossum	24648.4	1836.16	25336.1	2530.9	26404.6	1141.23	29156.3	2656.86	24984.9	126.914	25043.5	253.628	1.0279	1.07125	1.18289	1.01365	1.01603	0.933491	0.959536	1.10421	0.946234	0.948453	0.175014	0.2615	MYL12B
ENSMODG00000003739	FMO4	Human	18318.3	519.444	11368	878.179	9280.3	388.196	32429.6	1985.38	41890.5	5428.58	37242.2	853.63	0.620584	0.506614	1.77034	2.28682	2.03306	1.97389	1.22496	3.49446	4.51392	4.01303	1.8904e-06	0	FMO4
ENSMODG00000005434	DPYS	Opossum	18342.6	3491.86	18115.8	4927.39	4509.24	1164.29	18358.1	5182.91	57373.2	12014.7	44072.4	12337.3	0.987636	0.245835	1.00085	3.12787	2.40274	4.06777	4.01748	4.07122	12.7235	9.77379	0.0106989	0.0348	DPYS
ENSMODG00000018388	RPL35A	Opossum	30805.8	3015.68	26389	2713.86	29494.7	1624.6	28716.2	959.591	21268.5	1288.93	19124.8	536.233	0.856626	0.957442	0.93217	0.690406	0.620818	1.04445	0.894703	0.973604	0.721094	0.648413	0.00101715	0.0086	RPL35A
ENSMODG00000007820	ACTR10	Opossum	29367.5	984.982	26669.4	1320.55	26277	852.25	25844.6	509.302	23994.2	724.877	22873.8	307.245	0.908125	0.894764	0.88004	0.817033	0.778883	1.11761	1.01493	0.983544	0.913126	0.870489	0.00603616	0.024	ACTR10
ENSMODG00000014779	ODC1	Human	22323.6	3124.26	19821.4	834.779	20072.6	1281.43	34557.5	3938.37	30658.2	1832.11	27102.2	1341.82	0.887913	0.899162	1.54803	1.37335	1.21406	1.11215	0.987489	1.72163	1.52737	1.35021	0.0058538	0.0238	ODC1
ENSMODG00000010739	IQGAP1	Opossum	28705.2	1320.92	29467.2	245.362	28862	1532.25	22608.6	148.644	23235.3	827.216	23349.8	729.906	1.02655	1.00546	0.787615	0.809445	0.813434	0.994566	1.02097	0.783335	0.805046	0.809014	0.0100833	0.0335	IQGAP1
ENSMODG00000008937	CAND1	Opossum	24379.3	1377.95	19846.3	982.791	19456.5	196.595	32403.8	931.335	26546.7	962.192	28222.8	563.483	0.814063	0.798073	1.32915	1.0889	1.15766	1.25302	1.02004	1.66545	1.36441	1.45056	3.17271e-05	0	CAND1
ENSMODG00000004463	ACO1	Opossum	23700.3	2249.22	21141.4	249.096	17788.3	1198.13	28120	2503.16	32388.8	1505.45	29596.7	1184.83	0.892033	0.750552	1.18649	1.3666	1.24879	1.33235	1.1885	1.58082	1.82079	1.66383	0.000581895	0.0066	ACO1
ENSMODG00000017629	ARHGAP18	Opossum	27378	4140.66	19941.1	2206.75	14770.6	833.83	28336.4	2699.21	32453.9	3743.93	27644.5	3576.99	0.728361	0.539505	1.03501	1.1854	1.00973	1.85355	1.35005	1.91844	2.1972	1.87159	0.0077226	0.0281	ARHGAP18
ENSMODG00000006974	UQCRB	Opossum	21446.4	2710.49	25846.5	1122.24	25795.4	4188.15	28486.8	5448.69	31719.4	5221.33	25189.1	3472.98	1.20517	1.20278	1.32828	1.47901	1.17452	0.831404	1.00198	1.10434	1.22965	0.976498	0.882422	0.8312	UQCRB
ENSMODG00000010677	UBA1	Opossum	25841.8	2042.77	20475.8	1931.02	18458.3	799.416	31131.7	2241.63	28974.7	2065.35	25263.3	565.087	0.79235	0.71428	1.2047	1.12123	0.977614	1.40001	1.1093	1.6866	1.56974	1.36867	0.00060044	0.0066	UBA1
ENSMODG00000012322	ANKRD27	Opossum	26406.3	371.486	26374.1	1287.17	25510.3	466.415	26458	1467.71	26230.3	390.638	23601.2	216.367	0.998782	0.96607	1.00196	0.993338	0.893772	1.03512	1.03386	1.03715	1.02823	0.925162	0.00629226	0.0247	ANKRD27
ENSMODG00000015812	CAPZA2	Opossum	25218	300.635	21457.5	2135.42	21179.1	769.634	29696	1290.17	27246	1253.08	24431	392.358	0.850878	0.839838	1.17757	1.08042	0.968789	1.19071	1.01315	1.40214	1.28646	1.15354	0.00599127	0.024	CAPZA2
ENSMODG00000006901	NPL	Opossum	25633.4	3978.6	43392.8	4009.41	46369.2	1822.73	11932.6	1647.93	18166.2	1101.15	18310.1	1043.56	1.69282	1.80893	0.465509	0.70869	0.714304	0.552812	0.935811	0.257339	0.391773	0.394876	4.62247e-05	0	NPL
ENSMODG00000010819	PPIB	Opossum	20989.3	1103.52	17828.5	1208.06	17553.2	525.814	32252.7	2846.69	29884.9	480.48	30204.2	1165.24	0.849413	0.836293	1.53663	1.42382	1.43903	1.19575	1.01569	1.83742	1.70254	1.72073	0.000151214	0.0037	PPIB
ENSMODG00000015809	HADHB	Opossum	20503.7	1160.51	23109.1	715.87	24550.4	1144.15	19848	1139.2	31649.7	2609.43	33870.8	2613.44	1.12707	1.19736	0.968019	1.54361	1.65194	0.835168	0.941294	0.808459	1.28917	1.37964	0.00987958	0.0331	HADHB
ENSMODG00000012083	HSPA9	Human	20710.5	3060.34	24579.8	4098.16	20699.2	306.398	30617.3	1068.98	32173.2	829.017	26353.2	885.041	1.18683	0.999453	1.47835	1.55347	1.27246	1.00055	1.18748	1.47915	1.55432	1.27315	0.00103306	0.0086	HSPA9
ENSMODG00000008028	FAHD2B	Human	20073.7	1823.68	17420.8	1250.03	13032.8	377.29	23982.2	3585.89	40630.4	3389.51	34994.2	2723.92	0.867845	0.649248	1.19471	2.02406	1.74329	1.54024	1.33669	1.84014	3.11755	2.68509	0.000350243	0.0053	FAHD2B
ENSMODG00000014957	STAG2	Opossum	34268.1	953.911	26192.5	3812	22080.3	1512.23	27800.1	2071.64	19940.2	788.285	19985.1	263.214	0.764341	0.644341	0.811252	0.581888	0.583198	1.55197	1.18624	1.25904	0.903074	0.905108	0.125754	0.2047	STAG2
ENSMODG00000004277	TMBIM6	Human	22288.4	1274.41	22641.4	1644.33	26297.7	399.209	22047.7	1757.27	27074.2	1748.78	29328.4	1454.01	1.01584	1.17989	0.989203	1.21473	1.31586	0.84754	0.860966	0.838389	1.02953	1.11525	0.046745	0.0979	TMBIM6
ENSMODG00000002734	USP34	Opossum	29721.1	1665.75	30079.9	5423.39	24090.8	754.006	22011.7	1318.12	23840.5	212.926	26567.6	521.261	1.01207	0.810562	0.74061	0.802141	0.893899	1.23371	1.24861	0.9137	0.989611	1.10281	0.0187569	0.0511	USP34
ENSMODG00000011145	ITIH3	Human	13204	4506.7	13331.3	5973.79	14361.8	5980.36	13976.9	4547.78	27338.6	10696.1	54874.5	21429.4	1.00965	1.08769	1.05854	2.07049	4.15591	0.919379	0.928247	0.9732	1.90356	3.82086	0.0616392	0.1195	ITIH3
ENSMODG00000002805	EIF2S2	Opossum	23463.2	2833.08	18190.7	401.663	20026.2	1224.52	34329.4	3047.99	26048	1060.6	25224	1396.7	0.775288	0.853514	1.46312	1.11017	1.07505	1.17163	0.908348	1.71423	1.3007	1.25955	0.0167137	0.0471	EIF2S2
ENSMODG00000004703	OAZ1	Human	26198.9	4115.21	25829.4	2473.98	27195.5	1415.8	22991.5	1051.47	22920.2	431.439	23414	1701.14	0.985898	1.03804	0.877576	0.874853	0.893704	0.963353	0.949767	0.845415	0.842792	0.860952	0.073054	0.1357	OAZ1
ENSMODG00000005018	FAT1	Human	24853	3511.18	28951.4	7689.4	25390.7	3082.16	20213.2	2630.69	26647.2	2143.56	32791	2128.05	1.16491	1.02163	0.813311	1.0722	1.3194	0.978824	1.14024	0.796088	1.04949	1.29146	0.0490987	0.1015	FAT1
ENSMODG00000008789	FAM120A	Opossum	28531.5	1820.24	33906	8095.36	28711.9	1524.27	19156.8	461.501	23482.5	718.347	26818.3	688.681	1.18837	1.00632	0.671425	0.823039	0.939955	0.993719	1.18091	0.667208	0.817869	0.934051	0.184634	0.2719	FAM120A
ENSMODG00000021362	TMEM59	Opossum	21891.8	1265.88	24958.4	1313.9	26169.7	1248.8	21880.7	1126.14	27835.8	359.688	27866.8	902.798	1.14008	1.19541	0.999493	1.27152	1.27293	0.836531	0.953714	0.836107	1.06366	1.06485	0.194363	0.2818	TMEM59
ENSMODG00000014660	KIDINS220	Opossum	25351	2252.91	25440.8	2794.11	22753.3	739.093	24943.6	2678.76	27280.7	2538.74	24452.3	2756.72	1.00354	0.897532	0.983929	1.07612	0.964551	1.11417	1.11812	1.09626	1.19898	1.07467	0.44725	0.5152	KIDINS220
ENSMODG00000002831	XPO1	Opossum	26554.2	1766.57	19373.3	2612.59	18472.3	1542.58	31446.1	1766.48	24657.7	1670.18	25310.7	1993.57	0.729576	0.695648	1.18422	0.92858	0.953172	1.43751	1.04877	1.70233	1.33484	1.37019	0.0185133	0.0506	XPO1
ENSMODG00000002148	SPPL2A	Opossum	21788.7	1586.41	27568.5	1584.19	24847.4	1481.13	20450.2	1796.33	29232.8	1245.88	26970.7	2350.82	1.26527	1.14038	0.938571	1.34165	1.23783	0.876898	1.10951	0.823031	1.17649	1.08545	0.340642	0.4235	SPPL2A
ENSMODG00000009818	VIM	Opossum	42468.2	6135.46	25208.4	5938.7	23236.3	5056.63	27468.8	3000	13364.8	2908.07	10258.2	2036	0.593583	0.547147	0.646809	0.314701	0.241549	1.82766	1.08487	1.18215	0.575166	0.44147	0.0281219	0.0678	VIM
ENSMODG00000010300	SLC39A9	Opossum	23991.8	1587.83	20592.4	313.571	20357.3	531.817	26351.4	837.036	25540.4	1002.51	27376.5	1362.34	0.858312	0.848512	1.09835	1.06455	1.14108	1.17853	1.01155	1.29444	1.2546	1.3448	0.00245994	0.0143	SLC39A9
ENSMODG00000013929	RPS10	Opossum	30251.7	3814.52	23341.5	2223.94	23978.1	1582.98	27967.2	1746.01	20840.4	645.539	18266.5	572.398	0.771576	0.792621	0.924484	0.688899	0.603818	1.26164	0.973449	1.16636	0.869141	0.761799	0.00865701	0.0304	RPS10
ENSMODG00000013766	RPL10A	Opossum	27870.8	2132.16	22887.9	1267.13	26132.2	1736.43	25884.5	367.172	21296.6	1577.34	20249.8	1303.1	0.821213	0.937617	0.928731	0.764118	0.72656	1.06653	0.875851	0.990523	0.814957	0.7749	0.0185893	0.0508	RPL10A
ENSMODG00000013206	COL5A1	Opossum	46201.5	10044.8	28259.2	7751.93	28627.6	2442.97	29956.7	7335.04	7296.18	301.431	7892.22	854.569	0.611652	0.619625	0.648391	0.157921	0.170822	1.61388	0.987133	1.04643	0.254865	0.275686	0.000345907	0.0046	COL5A1
ENSMODG00000016605	ATP5F1E	Opossum	17504.3	532.438	24001.3	2286.16	26445.1	243.428	20579.5	1725.87	30583	445.996	27575	1176.22	1.37117	1.51078	1.17569	1.74717	1.57532	0.661912	0.90759	0.7782	1.15647	1.04273	0.254195	0.3433	ATP5F1E
ENSMODG00000006517	BSG	Human	20381.9	3800.44	23905.1	3687.37	20679.1	2483.97	24425.7	4233.2	30901.4	4661.61	28498.1	3639.28	1.17286	1.01458	1.1984	1.51612	1.39821	0.985631	1.15601	1.18118	1.49433	1.37812	0.0660843	0.126	BSG
ENSMODG00000017329	EDF1	Opossum	21501	2520.4	18613.1	595.453	18777.4	1526.92	28212.1	2104.33	29639.1	2440.35	25759.2	2653.41	0.865686	0.873327	1.31213	1.3785	1.19805	1.14505	0.991251	1.50245	1.57844	1.37182	0.0321198	0.0746	EDF1
ENSMODG00000013939	CLIC4	Opossum	25595.7	2539.12	20022.9	3031.89	14294.8	1356.37	31090.9	3523.42	29142.9	3459.19	22600.2	2795.62	0.782276	0.558485	1.21469	1.13859	0.882968	1.79056	1.40071	2.17497	2.0387	1.58101	0.0194356	0.0524	CLIC4
ENSMODG00000012210	PHB	Opossum	18351.6	1503.68	18970.7	1696.04	18523.8	177.383	29905.3	1335.35	30868	1006.22	25376.3	54.9662	1.03373	1.00939	1.62957	1.68203	1.38279	0.990702	1.02412	1.61442	1.66639	1.36993	8.07082e-07	0	PHB
ENSMODG00000001762	BTF3	Opossum	24235.6	1348.4	21470.6	581.47	22618.7	1237.68	30885.3	1177.06	22618.5	1022.91	19946.3	807.045	0.885911	0.933282	1.27437	0.933275	0.823016	1.07149	0.949242	1.36548	0.999992	0.88185	0.0627828	0.1213	BTF3
ENSMODG00000013375	DDX6	Opossum	26640.9	845.668	24638.5	1030.29	25217	888.077	21667.7	2080.43	20550.9	1256.62	23776.8	974.148	0.924835	0.946552	0.813323	0.771405	0.892492	1.05647	0.977057	0.859248	0.814963	0.942887	0.197207	0.2848	DDX6
ENSMODG00000018283	NDUFA9	Human	18452.7	215.14	21307.3	879.938	19054.8	423.201	23707.5	2031.2	34667.7	972.058	26360	220.905	1.1547	1.03263	1.28477	1.87874	1.42852	0.968399	1.11821	1.24417	1.81937	1.38337	2.69714e-05	0	NDUFA9
ENSMODG00000021101	ATP6AP2	Opossum	21037.2	597.334	23586.6	2055.11	27912.4	1756.28	20811	647.92	23872.9	853.991	25696.4	358.913	1.12118	1.32681	0.989249	1.13479	1.22147	0.753688	0.845023	0.745585	0.85528	0.920611	0.155339	0.2392	ATP6AP2
ENSMODG00000017210	UTRN	Opossum	30966.4	592.88	24921.9	6701.77	19325	1168.66	28721.5	644.199	22185.1	1727.57	19160.6	696.859	0.804805	0.624065	0.927507	0.716426	0.618756	1.6024	1.28962	1.48624	1.148	0.991493	0.872627	0.8253	UTRN
ENSMODG00000007839	PSMA3	Opossum	20341.7	1650.6	16045.6	1916.12	17389.3	459.039	31172.6	792.075	27379.8	965.983	25757.8	308.217	0.788802	0.854857	1.53245	1.34599	1.26625	1.16979	0.92273	1.79264	1.57452	1.48125	2.81731e-05	0	PSMA3
ENSMODG00000018800	GCLC	Opossum	19657.5	1392.68	22172.1	2409.89	23525.7	1058.11	19546	2265.12	26874.5	4296.18	29727.7	988.714	1.12792	1.19678	0.994328	1.36713	1.51228	0.835578	0.942464	0.830838	1.14235	1.26363	0.00375084	0.018	GCLC
ENSMODG00000017509	SGK1	Opossum	15272.5	3121.8	7547.41	1614.72	5307.38	500.796	30985.1	6796.84	46376.7	4132.24	31540.1	5262.13	0.494183	0.347512	2.02882	3.03661	2.06515	2.8776	1.42206	5.83812	8.73815	5.94268	0.00217067	0.0132	SGK1
ENSMODG00000016720	ATP5F1C	Opossum	21632.5	1644.72	25314.9	1842.03	21672.1	772.723	23988.1	3000.26	28582.2	1902.67	24527	1313.63	1.17023	1.00183	1.10889	1.32126	1.13381	0.998174	1.16809	1.10687	1.31885	1.13174	0.0570276	0.113	ATP5F1C
ENSMODG00000019444	CTSH	Human	21316.8	817.175	24104.9	1845.73	26192.5	913.553	20980	1688.59	23481.6	1032.44	26216.6	222.624	1.13079	1.22872	0.9842	1.10155	1.22985	0.813853	0.9203	0.800994	0.896502	1.00092	0.972793	0.8873	CTSH
ENSMODG00000014475	PPP2R1B	Opossum	24465.9	1985.82	16993.5	883.223	17382.6	894.019	33482.6	1796.56	22219	527.09	21829	1161.41	0.69458	0.710485	1.36854	0.908163	0.892222	1.40749	0.977613	1.92621	1.27823	1.25579	0.0127432	0.0389	PPP2R1B
ENSMODG00000015225	GLDC	Opossum	13635.5	2719.3	17661.1	6619.36	21836.1	323.719	18277.6	1372.59	28151.6	7750.41	37610.2	2630.07	1.29523	1.60142	1.34044	2.06459	2.75827	0.624445	0.8088	0.837034	1.28922	1.72239	0.00109007	0.009	GLDC
ENSMODG00000020811	FRAS1	Human	27891.6	3214.42	23621	9364.44	11779.8	559.798	26764.8	2868.97	26328.4	1553.31	27550	1881.14	0.846885	0.422342	0.959599	0.943953	0.987753	2.36775	2.00521	2.27209	2.23505	2.33875	0.000342004	0.0046	FRAS1
ENSMODG00000015462	BIRC6	Opossum	25345.3	2067.34	23580.5	2944.22	20713	1175.46	22923.8	1641.61	24016.6	237.803	24842.2	181.142	0.93037	0.817235	0.904459	0.947579	0.980151	1.22364	1.13844	1.10673	1.15949	1.19935	0.00798706	0.0289	BIRC6
ENSMODG00000012139	PEPD	Opossum	20638.1	729.415	18388	659.034	17398.5	727.539	26582.4	2731.17	31024.9	2191.59	24338.4	3100.04	0.890971	0.843027	1.28802	1.50328	1.17929	1.1862	1.05687	1.52786	1.7832	1.39888	0.0368531	0.0825	PEPD
ENSMODG00000015823	KANSL1L	Opossum	30570	3026.17	38171.8	2596.49	37240.6	984.497	14269.8	110.396	13616.5	520.751	14104	434.61	1.24867	1.21821	0.466791	0.44542	0.461367	0.820879	1.025	0.383179	0.365636	0.378726	6.97066e-06	0	KANSL1L
ENSMODG00000005232	EIF3E	Opossum	26217.4	1696.77	24168	1410.44	22116.6	858.417	25584.7	268.455	21075.7	976.603	19719.3	337.521	0.921832	0.843587	0.975869	0.803883	0.752144	1.18541	1.09275	1.15681	0.952934	0.891603	0.0212843	0.056	EIF3E
ENSMODG00000015128	RPL27	Opossum	24921.8	1155.73	21110.9	2197.32	24274.4	1609.63	26661.6	80.1425	21814.2	1204.39	18727.8	1155.77	0.847085	0.974023	1.06981	0.875303	0.751461	1.02667	0.869676	1.09834	0.898647	0.771502	0.0166986	0.0471	RPL27
ENSMODG00000019516	IDH2	Opossum	23536.2	1043.62	30686.3	2382.86	28928.6	2314.39	17174	1027.21	22592.1	316.033	23136.5	446.632	1.30379	1.22911	0.729685	0.95989	0.98302	0.813595	1.06076	0.593668	0.780962	0.79978	0.0254642	0.0634	IDH2
ENSMODG00000024962	ENSMODG00000024962	Ensemble Gene ID	21562.7	2717.76	16857.1	2311.67	16999.2	1428.35	32275.6	2615.74	23903.8	2232.79	22704.5	1525.38	0.781768	0.788361	1.49682	1.10857	1.05295	1.26845	0.991638	1.89865	1.40617	1.33562	0.0181316	0.0498	ENSMODG00000024962
ENSMODG00000007959	SNX9	Opossum	23796.9	1068.57	24778.2	1207.54	24035.3	1178.38	23862.1	206.58	24060.2	400.451	20454	424.959	1.04124	1.01002	1.00274	1.01107	0.859526	0.990078	1.03091	0.992792	1.00104	0.850998	0.015563	0.045	SNX9
ENSMODG00000005329	SLC7A7	Opossum	16625.4	1161.23	16397.6	1627.11	14552.4	453.397	25875.2	4012.08	34324.6	1794.79	27856.3	370.852	0.986298	0.875307	1.55636	2.06459	1.67553	1.14246	1.1268	1.77808	2.3587	1.91421	5.60023e-06	0	SLC7A7
ENSMODG00000020380	CCT2	Opossum	21105.7	3600.33	15097.6	1444.45	15536.6	364.617	34000.5	1597.77	24224.8	1116.52	23255.6	387.259	0.715333	0.736131	1.61097	1.14779	1.10186	1.35845	0.971746	2.18842	1.55921	1.49683	3.32896e-05	0	CCT2
ENSMODG00000006641	PRKCSH	Opossum	21440.1	629.073	20066.3	1076.54	20406.2	444.836	27302.1	564.62	24757.7	494.473	22524.8	862.362	0.93592	0.951775	1.27341	1.15474	1.05059	1.05067	0.983342	1.33793	1.21325	1.10382	0.0366518	0.0823	PRKCSH
ENSMODG00000013151	PSMD8	Human	21598.1	1721.34	17481.7	739.711	21353.3	1427.25	27955.1	2869.29	26368.5	1916.91	20928.3	1435.71	0.80941	0.988665	1.29433	1.22087	0.968989	1.01146	0.81869	1.30917	1.23487	0.980098	0.781341	0.7669	PSMD8
ENSMODG00000001771	HEXA	Human	17553.1	971.026	22098.7	1481.47	25941.9	1566.32	15797.7	1013.33	24939.2	1223.27	33787.2	3399.06	1.25896	1.47791	0.899994	1.42079	1.92486	0.676632	0.851855	0.608965	0.961349	1.30242	0.0413684	0.0897	HEXA
ENSMODG00000009867	CAPRIN1	Opossum	28461.5	1147.9	24747.6	3575.76	20623.6	1202.67	25813.6	875.576	20623.2	1657.16	19019.7	1854.27	0.86951	0.724615	0.906966	0.7246	0.66826	1.38004	1.19996	1.25165	0.999979	0.922228	0.362747	0.4443	CAPRIN1
ENSMODG00000001888	NFKBIZ	Opossum	11665.3	3433.66	33790.9	14843.4	48076.7	2134.4	5889.51	2848.93	14961.1	6681.5	26104.7	3005.99	2.89671	4.12136	0.504876	1.28253	2.23781	0.242639	0.702853	0.122502	0.311192	0.54298	0.00108507	0.009	NFKBIZ
ENSMODG00000027463	CCL20	Human	9262.46	2604.04	36283.5	18089.5	46876.3	9141.82	8745.56	1609.27	15232.7	5702.51	26013.6	1586.53	3.91726	5.06089	0.944194	1.64456	2.8085	0.197594	0.774026	0.186567	0.324955	0.554942	0.0335395	0.077	CCL20
ENSMODG00000018386	PGM3	Opossum	23029.7	458.701	20602.1	949.625	21828.1	418.508	23769.7	1116.59	23797.1	288.371	21868.7	384.154	0.894588	0.947825	1.03213	1.03332	0.949585	1.05505	0.943832	1.08895	1.0902	1.00186	0.924485	0.8576	PGM3
ENSMODG00000007321	RARS	Human	22215.1	1812.17	19325.1	554.877	20150.9	1410.65	26120.3	1076.34	22847.2	888.676	23099.7	782.367	0.86991	0.90708	1.17579	1.02845	1.03982	1.10244	0.959022	1.29624	1.13381	1.14634	0.0609873	0.1186	RARS
ENSMODG00000017983	CCDC162	Mouse	20036.6	1026.51	22616	391.323	23967.7	1303.67	21077.5	1114.91	23191.2	406.267	26347.3	480.636	1.12874	1.1962	1.05195	1.15745	1.31496	0.835982	0.943604	0.879413	0.967604	1.09928	0.0726042	0.135	CCDC162
ENSMODG00000011225	EEF1D	Opossum	25397.7	918.797	24458.1	1012.62	22388.6	2064.55	24873.6	542.82	21709.1	2682.57	17233.8	1602.08	0.963004	0.881521	0.979367	0.854766	0.678557	1.1344	1.09244	1.111	0.96965	0.769757	0.0493302	0.1018	EEF1D
ENSMODG00000008587	DHRS7	Opossum	13043.2	536.376	28998.8	8777.25	50597.6	750.973	13192.7	597.402	13987.2	780.439	19563.7	540.217	2.22328	3.87922	1.01146	1.07237	1.49991	0.257784	0.573126	0.260738	0.27644	0.386653	1.18087e-06	0	DHRS7
ENSMODG00000006575	RIDA	Opossum	20177.7	1717.24	21529.9	443.179	18253.3	1032.09	18130.5	1558.28	27768.3	1682.4	28561.8	954.429	1.06701	0.904625	0.898542	1.37619	1.41551	1.10543	1.17951	0.993275	1.52128	1.56475	0.000488073	0.0061	RIDA
ENSMODG00000008731	RPL10L	Human	25213.6	1573.66	22341.1	987.07	21515	672.749	25167.9	945.95	21835.4	482.224	16618	734.509	0.886075	0.85331	0.998187	0.866016	0.659087	1.17191	1.0384	1.16978	1.01489	0.772389	0.00224813	0.0132	RPL10L
ENSMODG00000017081	PCMTD2	Opossum	25243.5	2234.22	26429.3	1666.77	24313.5	1219.1	16835.9	2589.87	19487.7	1051.2	21921.8	1242.36	1.04698	0.96316	0.666939	0.771991	0.868415	1.03825	1.08702	0.692449	0.801519	0.901631	0.123918	0.2026	PCMTD2
ENSMODG00000004452	PRKAR1A	Opossum	24292.7	2256.31	23747.1	2820.2	19709	1880.77	22189.1	691.251	22713.6	609.287	21948.7	895.89	0.97754	0.811313	0.913405	0.934995	0.903508	1.23257	1.20489	1.12584	1.15245	1.11364	0.203048	0.291	PRKAR1A
ENSMODG00000001056	DARS	Opossum	28008	1177.63	28053.9	2624.03	28381.2	1263.01	18012.4	906.699	15668	681.089	15110.3	744.259	1.00164	1.01332	0.643116	0.559409	0.539498	0.986853	0.98847	0.63466	0.552055	0.532405	0.000214561	0.0037	DARS
ENSMODG00000018919	S100A10	Mouse	28393.5	1820.47	18696.5	1391.56	21963.2	1707.43	24683.7	1591.1	16370.7	197.294	17612.2	785.223	0.658478	0.77353	0.869343	0.576566	0.620288	1.29277	0.851264	1.12386	0.74537	0.801892	0.030667	0.0721	S100A10
ENSMODG00000018869	SELENBP1	Opossum	23012.6	1689.57	15666.9	4488.81	7684.11	462.615	23558.6	2928.05	37383.1	8881.87	26020	7321.06	0.680798	0.333909	1.02373	1.62446	1.13068	2.99483	2.03887	3.06588	4.86499	3.3862	0.024124	0.0609	SELENBP1
ENSMODG00000003093	TDRD7	Opossum	19473.9	451.746	21226.9	4470.61	23279.4	733.958	21276.7	367.626	21076.7	1551.84	23590.8	859.752	1.09002	1.19542	1.09258	1.0823	1.21141	0.836527	0.911833	0.913971	0.905377	1.01337	0.716757	0.7215	TDRD7
ENSMODG00000014177	PPP2CA	Opossum	22155.7	1310.74	18924.7	603.102	18259.2	682.162	25041.2	835.074	22658.9	45.8207	22911.6	333.876	0.854169	0.824128	1.13023	1.02271	1.03411	1.2134	1.03645	1.37143	1.24096	1.2548	0.000976873	0.0086	PPP2CA
ENSMODG00000011070	RPS4X	Opossum	24067.2	1514.34	23529.6	1595.23	25925.4	564.323	22451	974.045	20094.4	196.137	16357.4	203.124	0.977664	1.07721	0.932845	0.834927	0.679653	0.928327	0.907592	0.865985	0.775085	0.63094	2.28595e-05	0	RPS4X
ENSMODG00000004154	EIF3H	Opossum	25706.4	2203.58	23602.3	523.819	21577.4	1541.5	22732.7	787.754	20204	1877.55	17572.1	1068.65	0.918149	0.839381	0.884323	0.785955	0.683571	1.19135	1.09384	1.05354	0.936351	0.814375	0.0391687	0.0862	EIF3H
ENSMODG00000017613	ARHGAP5	Opossum	22594.1	140.877	24200.3	2090.92	22436.8	719.963	18700.8	686.833	21228.7	882.425	25322.7	1116.04	1.07109	0.993036	0.827686	0.939567	1.12077	1.00701	1.0786	0.83349	0.946156	1.12863	0.0371837	0.083	ARHGAP5
ENSMODG00000003389	ABCC2	Opossum	9663.95	1326.85	9850.46	909.681	5639.24	353.965	18416.2	3817.19	46965.9	4475.56	39612.2	7748.41	1.0193	0.583534	1.90566	4.85991	4.09897	1.7137	1.74677	3.26572	8.32842	7.02439	0.00345371	0.0172	ABCC2
ENSMODG00000018274	GOLGB1	Opossum	27378.2	818.651	25935.9	2594.55	23672.4	597.647	16852.4	1479.03	18765	893.126	20200.9	472.371	0.947318	0.864643	0.615542	0.6854	0.737848	1.15655	1.09562	0.711903	0.792697	0.853355	0.00298333	0.0157	GOLGB1
ENSMODG00000001307	EFR3A	Opossum	19739.3	609.833	20845.1	1639.76	26824.8	367.879	21767	1096.15	20411.5	617.616	20237.5	65.7818	1.05602	1.35895	1.10272	1.03405	1.02524	0.735861	0.777083	0.81145	0.760917	0.754433	1.53736e-05	0	EFR3A
ENSMODG00000005573	PSMB1	Opossum	20050.6	2758.98	15829	1094.57	17406	2635.29	27413.3	3273.07	24207.7	3074.74	23285.8	2638.89	0.789452	0.868105	1.36721	1.20733	1.16135	1.15193	0.909397	1.57493	1.39076	1.3378	0.0896468	0.1588	PSMB1
ENSMODG00000001520	CEPT1	Opossum	21046.9	1107.18	24376.7	1913.15	26033.8	554.056	18656.6	984.532	21183.1	469.815	20111.7	725.948	1.15821	1.23694	0.88643	1.00647	0.955565	0.808445	0.93635	0.716629	0.813677	0.772521	0.000784922	0.0076	CEPT1
ENSMODG00000007536	ITGB1	Human	21913.8	601.615	20753.8	1771.09	20472.8	489.549	24635	1096.15	20159.7	1690.14	20280.1	614.627	0.947067	0.93424	1.12418	0.919952	0.925448	1.07039	1.01373	1.20331	0.984706	0.990589	0.746246	0.7427	ITGB1
ENSMODG00000001001	ALDH7A1	Opossum	16187.5	1050.32	17752.4	2328.43	18955.1	752.495	19622	417.266	27313.5	1342.88	28165.6	1114.03	1.09667	1.17098	1.21217	1.68732	1.73996	0.853989	0.936547	1.03518	1.44095	1.48591	0.000635053	0.0066	ALDH7A1
ENSMODG00000010776	PAFAH1B1	Opossum	26188.6	584.755	24479.4	2835.4	22534.4	553.344	19103.7	414.256	19392.3	477.438	20170.2	236.811	0.934735	0.860465	0.729468	0.740486	0.770192	1.16216	1.08631	0.84776	0.860565	0.895088	0.00514069	0.0215	PAFAH1B1
ENSMODG00000002440	MARCH6	Opossum	25081.9	2184.46	24794.2	1185.35	23415.1	783.71	18330	685.183	19292.9	78.9733	17982	460.535	0.988529	0.933542	0.730805	0.769194	0.716931	1.07119	1.0589	0.782831	0.823953	0.767968	0.00107329	0.009	MARCH6
ENSMODG00000020255	RPS23	Opossum	25806.4	1833.84	22188.5	1416.74	21878.6	718.566	23729.7	1809.03	18624.1	119.86	15796.1	324.08	0.859808	0.8478	0.919529	0.721687	0.612102	1.17952	1.01416	1.08461	0.851247	0.721988	0.000400425	0.0053	RPS23
ENSMODG00000014035	P4HA2	Opossum	29087.2	3353.63	31165.7	4328.67	35884.9	1479.52	13524.4	186.351	9487.65	244.165	10884.6	629.212	1.07146	1.2337	0.464962	0.32618	0.374204	0.810569	0.868491	0.376884	0.264391	0.303318	2.53058e-05	0	P4HA2
ENSMODG00000003251	CPN1	Opossum	24382.8	1932.74	22486.3	2618.1	15455.3	836.299	24815.9	2534.2	23176	838.938	19337	470.4	0.922217	0.633858	1.01776	0.950505	0.793057	1.57764	1.45493	1.60566	1.49955	1.25116	0.00461898	0.0203	CPN1
ENSMODG00000017590	HECTD1	Opossum	23058	1499.34	20999.9	182.71	18526.2	196.943	22551	914.513	21589.1	1244.13	21268	949.74	0.910745	0.80346	0.978013	0.936294	0.922372	1.24462	1.13353	1.21725	1.16533	1.148	0.0161604	0.0462	HECTD1
ENSMODG00000021517	CDH2	Human	24646.1	971.334	22501	604.208	23170.6	903.192	22156.8	1596.51	16641.8	393.011	18949.4	725.918	0.912965	0.940134	0.898998	0.67523	0.768861	1.06368	0.971101	0.956244	0.718227	0.81782	0.00673591	0.0257	CDH2
ENSMODG00000016165	YKT6	Opossum	21486.6	731.063	18465.9	597.008	19122.5	278.017	24665.6	958.684	21886.2	902.754	19968.7	337.438	0.859415	0.889972	1.14795	1.0186	0.929356	1.12363	0.965664	1.28987	1.14453	1.04425	0.0520557	0.1058	YKT6
ENSMODG00000017688	B2M	Opossum	13330.6	1233.33	23476.7	6652.56	40996	3877.05	11269.5	1429.92	14092	3786.48	24528.6	6466.89	1.76111	3.07533	0.845387	1.05712	1.84002	0.325168	0.572659	0.274893	0.34374	0.598317	0.0366229	0.0821	B2M
ENSMODG00000014256	GOT2	Opossum	18389.7	1253.07	23179.5	3931.64	17419.6	451.207	21726.1	948.526	28501.4	361.948	23363.7	658.399	1.26046	0.947245	1.18143	1.54985	1.27047	1.05569	1.33066	1.24722	1.63617	1.34123	0.000459699	0.0061	GOT2
ENSMODG00000014363	SF3B3	Opossum	19803	4342.99	16653.9	2124.35	18929.2	534.43	25658	2980.24	19955.5	2193.76	23440.6	1167.55	0.840976	0.955874	1.29566	1.0077	1.18369	1.04616	0.879798	1.35547	1.05422	1.23833	0.00765857	0.0281	SF3B3
ENSMODG00000007836	IPO7	Opossum	23254.8	906.098	19691.7	1585.89	16958	696.343	25509.7	1581.55	20591.8	394.301	20768.6	960.71	0.846779	0.729224	1.09696	0.885484	0.893087	1.37132	1.16121	1.50429	1.21428	1.22471	0.0104826	0.0343	IPO7
ENSMODG00000012807	PSMA6	Opossum	19972.5	505.575	16645.7	1311.27	18136.1	443.65	25442.9	702.17	22828.8	467.59	20962.4	200.171	0.833432	0.908052	1.27389	1.14301	1.04956	1.10126	0.917824	1.40289	1.25875	1.15584	0.00119833	0.0095	PSMA6
ENSMODG00000017288	RPS27	Opossum	24955.2	493.394	22063	1171.2	23557.3	2136.79	22173.4	559.976	18370.3	1745.18	16007.4	1993.45	0.884101	0.943981	0.888525	0.736129	0.641446	1.05934	0.936567	0.941253	0.779813	0.679511	0.0217007	0.0567	RPS27
ENSMODG00000016269	CSE1L	Opossum	23324.3	3941.48	12844.9	651.991	14460.1	761.923	30048.9	3190.65	18386.5	491.213	21870.5	634.897	0.550708	0.619956	1.28831	0.788298	0.937669	1.61302	0.888302	2.07806	1.27154	1.51248	0.000453806	0.0061	CSE1L
ENSMODG00000006594	MAP3K4	Opossum	26449.1	1576.95	15529	2256.68	12922.8	890.657	31081	1591.63	19003.8	1757.94	17085	1209.64	0.587128	0.488594	1.17513	0.718505	0.645959	2.04669	1.20167	2.40512	1.47056	1.32208	0.0172699	0.0482	MAP3K4
ENSMODG00000012295	AABR07049228.1	Rat	15414.1	1961.21	13802.5	804.017	13086.5	691.252	30960.2	353.791	26915	694.186	22896.8	354.294	0.895444	0.848995	2.00857	1.74613	1.48545	1.17786	1.05471	2.36582	2.0567	1.74965	5.77404e-05	0.0026	AABR07049228.1
ENSMODG00000013424	EIF5	Opossum	21987.8	2513.19	18703.6	1828.38	16858.7	336.577	23494.8	1836.76	22182.3	848.489	21393.3	1064.83	0.850635	0.76673	1.06854	1.00885	0.972961	1.30424	1.10943	1.39363	1.31578	1.26898	0.00455727	0.0203	EIF5
ENSMODG00000015711	SLC5A6	Opossum	16949	2005.19	17055.7	1064.2	13371	1885.56	23588.2	1851.67	29330.4	862.423	21860.9	2692.42	1.0063	0.788898	1.39172	1.73051	1.28981	1.26759	1.27558	1.76413	2.19358	1.63495	0.0217195	0.0567	SLC5A6
ENSMODG00000008558	UBQLN1	Human	21439.5	938.356	19583.6	823.001	18915.9	480.131	23303.8	1092.8	20704.9	472.012	21272.6	278.595	0.913434	0.882293	1.08695	0.965736	0.992216	1.13341	1.0353	1.23197	1.09457	1.12459	0.00387303	0.0183	UBQLN1
ENSMODG00000007003	RBM47	Human	21004	183.854	18088.7	731.042	16584.5	623.32	21995.5	988.749	23084.8	741.957	21740.9	181.904	0.861204	0.789588	1.04721	1.09907	1.03508	1.26648	1.0907	1.32627	1.39195	1.31092	0.000358038	0.0053	RBM47
ENSMODG00000019297	ENSMODG00000019297	Ensemble Gene ID	24399.5	2420.75	18742.9	1192.14	18640	552.709	24748.8	527.752	19948.6	955.974	16637.5	649.56	0.768169	0.763953	1.01432	0.817585	0.681878	1.30898	1.00552	1.32772	1.0702	0.892565	0.0293625	0.07	ENSMODG00000019297
ENSMODG00000011938	ROCK2	Opossum	23786.3	2529.54	23788.2	4933.57	19519.3	1620.86	21261.9	1729.27	20968.8	2138.89	19553.2	2027.26	1.00008	0.820611	0.89387	0.881547	0.822035	1.2186	1.2187	1.08927	1.07426	1.00174	0.98616	0.8949	ROCK2
ENSMODG00000011458	HMCN1	Opossum	26340.3	686.672	26981.2	1493.13	24511	359.897	20092.8	2223.41	12819.6	1518.4	14856.1	1151.05	1.02433	0.93055	0.762815	0.48669	0.564004	1.07463	1.10078	0.819746	0.523013	0.606097	0.000346919	0.0046	HMCN1
ENSMODG00000009386	IMMT	Opossum	17474.3	1602.8	23118.1	1286.55	21111.5	1499.35	21984.3	1935.24	24449.9	1551.68	20287.4	739.296	1.32298	1.20815	1.2581	1.39919	1.16099	0.827713	1.09505	1.04134	1.15813	0.960963	0.524077	0.5761	IMMT
ENSMODG00000015756	MVP	Opossum	19645	92.706	24011.1	2742.96	25950.3	952.573	17855.7	490.705	19806	849.957	18502.6	566.138	1.22225	1.32096	0.90892	1.0082	0.94185	0.757023	0.925272	0.688074	0.763228	0.713002	0.000683837	0.0071	MVP
ENSMODG00000016512	PCK1	Opossum	27245.7	1883.93	16001.5	1591.35	14177.5	1256.69	17751.2	1827.68	21688.2	2398	23164.8	2376.8	0.587303	0.520357	0.651524	0.796022	0.850218	1.92176	1.12865	1.25207	1.52976	1.63391	0.0091217	0.0313	PCK1
ENSMODG00000014199	CNOT1	Opossum	24088.4	1576.46	21594.7	2843.29	18061	535.999	22184.3	1343.45	19432.4	674.529	19597	357.304	0.896476	0.749783	0.920955	0.806712	0.813544	1.33372	1.19565	1.2283	1.07593	1.08504	0.0279934	0.0677	CNOT1
ENSMODG00000012371	CNDP2	Opossum	13046.2	560.879	14947.7	2028.28	14889.9	1656.29	13995.7	1159	27451.4	3075.27	34386.1	3648.21	1.14575	1.14132	1.07278	2.10416	2.63571	0.876182	1.00389	0.939951	1.84363	2.30937	0.00233664	0.0136	CNDP2
ENSMODG00000009609	SMAD3	Opossum	18507	1082.42	22369.5	1917.19	25439.1	386.786	16203.8	604.128	18703.7	1679.42	22632.5	1152.36	1.2087	1.37456	0.875549	1.01062	1.22291	0.727504	0.879336	0.636965	0.735233	0.889673	0.0309244	0.0725	SMAD3
ENSMODG00000002356	CCT5	Opossum	17695.9	2865.5	10338.3	271.557	11297.2	855.918	33609.5	2488.61	22315	995.699	21774.3	445.64	0.584222	0.638407	1.89928	1.26103	1.23047	1.5664	0.915125	2.97503	1.97527	1.92741	0.00010496	0.0026	CCT5
ENSMODG00000016178	PIGT	Opossum	16889.5	1283.69	17022	1170.75	16673.1	615.118	19658.6	334.692	26227.2	636.647	24371.6	507.494	1.00785	0.987189	1.16396	1.55288	1.44301	1.01298	1.02093	1.17906	1.57303	1.46173	0.000166686	0.0037	PIGT
ENSMODG00000017743	SERINC1	Human	18509.6	85.2991	18120.6	749.499	18857.3	238.202	20301.8	805.748	22779.8	468.026	21992.1	1106.8	0.978983	1.01878	1.09683	1.2307	1.18814	0.981563	0.960933	1.0766	1.20801	1.16624	0.0173094	0.0482	SERINC1
ENSMODG00000020728	SPP1	Opossum	19967.9	4578.82	23000.4	8186.45	35163.9	7313.66	28082.1	4539.4	7987.59	1265.15	9309.76	2126.69	1.15187	1.76102	1.40636	0.400021	0.466235	0.567853	0.654092	0.798608	0.227153	0.264753	0.00864516	0.0301	SPP1
ENSMODG00000011560	RENBP	Opossum	19051.4	705.914	19976.8	279.284	18513.4	919.429	19194.8	1047.32	24702.6	682.627	20548.6	661.487	1.04858	0.971763	1.00753	1.29663	1.07859	1.02906	1.07905	1.03681	1.33431	1.10993	0.0639113	0.1227	RENBP
ENSMODG00000011641	TPR	Opossum	21099.4	1953.66	17536.5	2890.16	15168.9	456.542	24123.8	2029.39	21313	608.292	21062.1	203.367	0.831135	0.718922	1.14334	1.01012	0.998228	1.39097	1.15608	1.59035	1.40505	1.38851	7.57694e-05	0.0026	TPR
ENSMODG00000019742	PSMB7	Opossum	19023.8	799.582	16083.2	618.458	17577.3	1233.82	25305.7	1699.18	23051.2	1499.71	17661	1308.24	0.845424	0.923961	1.33021	1.2117	0.928364	1.0823	0.915	1.43968	1.31142	1.00477	0.950641	0.8734	PSMB7
ENSMODG00000017363	AK2	Opossum	17748.1	953.463	16139.9	363.447	16914.9	573.803	25428.2	1535.07	23445	1104.75	19317	436.823	0.90939	0.953052	1.43273	1.32098	1.0884	1.04926	0.954187	1.50331	1.38606	1.14202	0.00923451	0.0316	AK2
ENSMODG00000000101	SLC25A6	Human	19637.7	2108.19	29912.9	2685.27	24150.2	2577.46	16750.3	854.462	22071.8	1863.93	16109.2	1418.43	1.52324	1.22979	0.852966	1.12395	0.820318	0.813149	1.23862	0.693588	0.913937	0.667041	0.0180651	0.0498	SLC25A6
ENSMODG00000010275	DDX1	Opossum	19772.2	1682.95	16501.2	372.137	16057.3	612.213	25327.2	399.952	22236.3	966.813	17432.8	459.95	0.834566	0.812114	1.28095	1.12463	0.881683	1.23135	1.02765	1.57731	1.38481	1.08566	0.0639516	0.1229	DDX1
ENSMODG00000006036	CPEB4	Opossum	21125.4	568.089	23634.4	2827.68	17897	448.248	14527.2	1149.78	21856.9	1983.29	23945.6	1662.57	1.11877	0.84718	0.687664	1.03463	1.1335	1.18039	1.32058	0.81171	1.22126	1.33797	0.0076639	0.0281	CPEB4
ENSMODG00000018532	ENSMODG00000018532	Ensemble Gene ID	22412.3	606.728	18885.7	1079.13	20780.6	1526.8	21632.2	965.48	17730	2003.1	17255.9	1562.27	0.842651	0.927197	0.965193	0.791083	0.769932	1.07852	0.908816	1.04098	0.853199	0.830387	0.0846127	0.1519	ENSMODG00000018532
ENSMODG00000007541	EIF2S3B	Human	20119.8	1622.05	19097	292.785	18481.5	1231.73	23298.9	297.559	19856.4	1425.6	17869.8	704.099	0.949165	0.918574	1.15801	0.986912	0.888169	1.08864	1.0333	1.26066	1.07439	0.9669	0.574947	0.6155	EIF2S3B
ENSMODG00000016598	NELFCD	Opossum	14776.5	1227.77	15882.3	1828.93	19977.8	1717.5	18089	432.267	21258.5	995.157	27329.6	2302.47	1.07484	1.352	1.22417	1.43867	1.84953	0.739647	0.795	0.905457	1.06411	1.368	0.0223665	0.058	NELFCD
ENSMODG00000009238	ENSMODG00000009238	Ensemble Gene ID	23095.9	4581.09	12993.8	1915.24	14243.5	2319.97	27549.2	1757.59	16515.5	2719.13	18748.3	2198.75	0.562601	0.616709	1.19282	0.715082	0.811758	1.62151	0.912263	1.93417	1.15951	1.31627	0.11703	0.1945	ENSMODG00000009238
ENSMODG00000013697	CTSA	Opossum	17275.8	609.061	18400.9	1160.68	20438.7	444.432	16023.1	846.201	22757.7	1267.9	24475.4	1733.55	1.06513	1.18309	0.927489	1.31732	1.41675	0.845247	0.900297	0.783957	1.11346	1.1975	0.0332181	0.0765	CTSA
ENSMODG00000002171	NIT2	Opossum	18118.6	1537.08	25735	212.939	22413.4	471.499	13001.1	1298.94	22313.8	884.24	21686.1	354.424	1.42036	1.23704	0.717552	1.23154	1.19689	0.808383	1.1482	0.580057	0.995553	0.967548	0.156122	0.2404	NIT2
ENSMODG00000027298	RF01268	Opossum	15445.5	3943.98	19581.5	3196.1	28252.3	3851.8	19517.2	2687	19491.2	3601.83	20647.4	4303.41	1.26778	1.82915	1.26362	1.26193	1.33679	0.546701	0.693094	0.69082	0.689901	0.730824	0.136058	0.2167	RF01268
ENSMODG00000005581	ENSMODG00000005581	Ensemble Gene ID	14022.8	957.068	19070.3	958.184	12078.3	75.1207	15730.5	2582.7	33032.9	1113.62	27656.6	1777.68	1.35996	0.861332	1.12178	2.35566	1.97226	1.16099	1.5789	1.30238	2.7349	2.28978	0.000244524	0.0037	ENSMODG00000005581
ENSMODG00000020289	OXCT1	Human	17651.8	454.147	21217.3	480.827	19746.4	167.435	14975.2	808.492	24379.7	1496.53	23376.9	1792.61	1.20199	1.11866	0.84837	1.38115	1.32434	0.893923	1.07449	0.758378	1.23464	1.18385	0.0463157	0.0973	OXCT1
ENSMODG00000007640	AABR07044065.1	Rat	22384	1264.47	22466.6	2133.33	23645.9	833.492	17308.4	1386.18	17077.1	808.686	15558.5	898.774	1.00369	1.05638	0.773252	0.762917	0.695071	0.94663	0.950126	0.731984	0.7222	0.657976	0.000734386	0.0071	AABR07044065.1
ENSMODG00000014740	ENSMODG00000014740	Ensemble Gene ID	17616.1	1683.52	16794.2	1709.71	20500.8	1352.42	20561.8	1310.01	18796.2	1730.93	21679.3	2525.4	0.953343	1.16375	1.16721	1.06699	1.23065	0.859288	0.819196	1.00297	0.916849	1.05748	0.591947	0.6284	ENSMODG00000014740
ENSMODG00000005887	SFXN1	Opossum	16984	603.183	16372.6	1570.89	15658	1274.39	19332.9	1339.5	22942.9	1355.14	24143.2	1385.16	0.964001	0.92193	1.1383	1.35086	1.42153	1.08468	1.04563	1.23469	1.46525	1.54191	0.00310493	0.016	SFXN1
ENSMODG00000016200	YWHAB	Opossum	19549.3	2691.38	16670.5	1755.75	16438.1	1792.03	23271.4	1681.93	20930.2	2209.13	20326.7	1490.03	0.852739	0.840851	1.19039	1.07064	1.03976	1.18927	1.01414	1.4157	1.27328	1.23656	0.0776933	0.1422	YWHAB
ENSMODG00000020657	BDH2	Opossum	18430.8	3058.27	21578	408.853	14513.1	327.575	16775.2	3321.61	27296.2	693.737	20835.9	509.638	1.17076	0.787435	0.910171	1.48101	1.13049	1.26995	1.4868	1.15587	1.8808	1.43566	0.000122656	0.0026	BDH2
ENSMODG00000010145	POSTN	Opossum	6085.64	3051.77	30829.7	19211.9	68902.2	26155.5	4214.12	2659.32	4421.8	3053.17	5020.38	3239.75	5.06598	11.3221	0.692471	0.726597	0.824955	0.0883229	0.447442	0.061161	0.0641751	0.0728624	0.0265878	0.0653	POSTN
ENSMODG00000018825	CERS2	Opossum	16451.9	1198.71	18007.2	1335.24	22081.3	568.966	18706.8	885.8	21226.7	503.138	21122.9	946.933	1.09454	1.34218	1.13707	1.29023	1.28392	0.745058	0.815494	0.84718	0.961296	0.956595	0.287117	0.3758	CERS2
ENSMODG00000002696	CALM2	Mouse	16033.9	1390.77	23171.4	4185.08	27667.4	691.487	17133.6	1051.73	17485.5	822.165	17869.9	573.07	1.44515	1.72555	1.06859	1.09053	1.1145	0.579524	0.837499	0.619272	0.631989	0.645881	0.000102998	0.0026	CALM2
ENSMODG00000010315	MYO1C	Opossum	22763.6	1410.9	23129.5	1031.07	21789.5	1068.82	17475.9	943.525	18042.7	1097.08	14450.3	543.565	1.01607	0.957209	0.767712	0.792609	0.634797	1.0447	1.0615	0.802032	0.828042	0.663175	0.000979982	0.0086	MYO1C
ENSMODG00000013657	CDO1	Opossum	21666	5364.87	19705.3	1129.02	14644	897.367	17492.7	3803.91	21855.5	1494.22	20530.4	1309.24	0.909503	0.675898	0.807377	1.00875	0.947582	1.47951	1.34562	1.19453	1.49245	1.40196	0.00632041	0.0247	CDO1
ENSMODG00000010870	AKAP10	Opossum	15610.3	820.5	17951	338.209	19493.7	832.841	18185.8	1383.08	22669.6	1323.33	23241.9	1476.57	1.14995	1.24878	1.16499	1.45223	1.48889	0.800784	0.92086	0.932906	1.16292	1.19228	0.0352933	0.0802	AKAP10
ENSMODG00000011192	CTNNB1	Opossum	24255	573.675	19162	1228.29	16022	430.162	22771.2	1233.48	16855.2	490.921	15657.1	421.777	0.790022	0.660564	0.938823	0.694915	0.645521	1.51386	1.19598	1.42124	1.052	0.977226	0.439973	0.5089	CTNNB1
ENSMODG00000012573	TKT	Opossum	23973.8	1337.72	18100	1029.83	17306	327.051	20823.3	1721.97	18186.1	758.511	16076.8	415.217	0.754991	0.721872	0.868587	0.758582	0.6706	1.38529	1.04588	1.20324	1.05085	0.928973	0.0302474	0.0715	TKT
ENSMODG00000001308	LONP1	Opossum	19290.4	985.993	20030.3	463.582	21206.6	291.116	19712.4	717.048	19440.7	1308.2	17072.1	994.016	1.03836	1.09933	1.02188	1.00779	0.885002	0.909644	0.944534	0.929543	0.916732	0.805037	0.00484897	0.0208	LONP1
ENSMODG00000005914	AC126283.2	Human	14175.1	702.217	16774.9	3326.87	16067	449.586	10968.3	1193.71	21554.9	2281.82	34183.5	4935.81	1.18341	1.13347	0.773771	1.52062	2.41152	0.88225	1.04406	0.682659	1.34156	2.12756	0.00665492	0.0257	AC126283.2
ENSMODG00000002417	GK	Human	19759.9	2044.85	17347.8	3109.13	10622.3	1552.23	17652.1	1475.9	28121.7	1927.77	22054.5	3342.28	0.877932	0.537571	0.893331	1.42317	1.11613	1.86022	1.63315	1.66179	2.64741	2.07624	0.0118082	0.0371	GK
ENSMODG00000019068	EIF3L	Opossum	17726.4	1438.39	12983.6	507.862	12745.5	1414.39	25785	1563.18	23136.9	1506.62	19667.3	1336.31	0.732444	0.719016	1.45461	1.30523	1.1095	1.39079	1.01868	2.02306	1.8153	1.54308	0.00732974	0.0272	EIF3L
ENSMODG00000009909	BLMH	Opossum	19388.2	1083.69	14391.3	1019.11	14211.3	596.433	25338.2	930.788	19872.9	890.071	17348.7	129.321	0.742273	0.73299	1.30689	1.025	0.894809	1.36428	1.01266	1.78296	1.39839	1.22077	0.00190147	0.012	BLMH
ENSMODG00000012914	ABCC12	Opossum	24632.1	2557.35	19637	1564.16	17863.8	1617.31	18506.2	2600.44	16173.8	969.714	16010.3	1677.63	0.797213	0.725224	0.751306	0.656616	0.649978	1.37888	1.09926	1.03596	0.905398	0.896245	0.323586	0.4084	ABCC12
ENSMODG00000017925	EPS8	Opossum	21024.8	1572.69	18528.4	2405.46	15193.1	846.167	20130.3	1322.03	20809.3	1697.51	18852.1	1392.32	0.881263	0.722627	0.957455	0.98975	0.896659	1.38384	1.21953	1.32496	1.36965	1.24083	0.0336641	0.0774	EPS8
ENSMODG00000007335	COPB1	Opossum	20031.8	831.404	16228.3	726.107	15628.2	490.821	20984.6	672.189	19906.9	444.029	18863.2	648.054	0.810128	0.780169	1.04757	0.993766	0.941662	1.28177	1.0384	1.34274	1.27378	1.207	0.00490386	0.021	COPB1
ENSMODG00000016449	SDF4	Opossum	17624.6	864.326	22764.9	1857.76	26579.4	2778.15	18858.4	1495.98	16463.8	642.666	13911.7	358.169	1.29165	1.50808	1.07	0.934138	0.789335	0.663093	0.856487	0.709512	0.61942	0.523403	0.00306889	0.016	SDF4
ENSMODG00000017572	PMPCA	Opossum	14981.6	1350.1	15727.4	542.671	15757.7	1071.93	21457.4	2270.76	23972	924.993	21568.4	895.612	1.04978	1.0518	1.43225	1.6001	1.43966	0.95075	0.998075	1.36171	1.52129	1.36876	0.0041725	0.0191	PMPCA
ENSMODG00000019205	G3BP2	Opossum	16501.2	1456.69	16026.5	1133.84	16642.8	384.222	19720.5	261.837	21065	220.73	21770	335.338	0.97123	1.00858	1.19509	1.27657	1.3193	0.991491	0.962965	1.18492	1.26571	1.30807	0.000142099	0.0026	G3BP2
ENSMODG00000015996	KANSL3	Opossum	18710.8	671.018	17871.2	691.714	18119	238.805	21479.3	156.134	20119.8	90.1327	17331.5	574.605	0.955125	0.96837	1.14796	1.0753	0.926282	1.03266	0.986322	1.18545	1.11043	0.956537	0.147987	0.2305	KANSL3
ENSMODG00000021195	ACSL3	Opossum	18507.4	1535.12	20225.5	2295.24	19285.2	954.805	15778.9	1116.5	17271.1	1868.05	21072	1033.32	1.09283	1.04203	0.852574	0.933196	1.13857	0.959668	1.04875	0.818187	0.895558	1.09265	0.146913	0.2294	ACSL3
ENSMODG00000013530	COQ9	Opossum	16772.5	1175.36	22357.8	1028.13	18224.1	1326.75	14497.9	1650.69	24679.9	2438.69	20582.4	1961.53	1.333	1.08654	0.864384	1.47145	1.22715	0.920349	1.22683	0.795535	1.35425	1.1294	0.231803	0.3203	COQ9
ENSMODG00000011892	CTAGE1	Human	17440.3	1351.68	15237.1	1399.19	11994	741.14	17877.9	1554.37	24217.5	1700	24352.4	1037.4	0.87367	0.687718	1.02509	1.38859	1.39633	1.45408	1.27039	1.49057	2.01913	2.03038	0.000164042	0.0037	CTAGE1
ENSMODG00000020353	DDB1	Opossum	19009.1	1362.04	16311	535.861	15694.5	379.859	21630.6	1874.74	20213.5	964.2	17995.8	322.663	0.858064	0.825632	1.13791	1.06336	0.946691	1.21119	1.03928	1.37823	1.28793	1.14663	0.00284146	0.0152	DDB1
ENSMODG00000019575	MFGE8	Human	19569.4	761.611	23876.4	1261.92	23847.2	859.188	16400.3	1019.21	15752.5	748.153	16174.6	1486.04	1.22009	1.21859	0.838056	0.804953	0.826524	0.820618	1.00122	0.687724	0.660559	0.678261	0.00320446	0.0162	MFGE8
ENSMODG00000016316	DLD	Opossum	14478.4	908.567	17598.1	653.883	16405.6	364.448	18106.3	940.436	23608.9	957.661	21712	931.94	1.21547	1.13311	1.25057	1.63063	1.49961	0.88253	1.07269	1.10367	1.43908	1.32345	0.00169136	0.0112	DLD
ENSMODG00000020993	CCT8	Opossum	18308.5	1815.02	12975.9	371.843	13351.6	648.338	27556.3	1887.09	19095.4	1114.64	17636.2	958.959	0.708736	0.729258	1.50511	1.04298	0.96328	1.37126	0.971859	2.06389	1.43019	1.3209	0.00636378	0.025	CCT8
ENSMODG00000011198	NCOR1	Opossum	25234.3	928.503	24168.2	9639.47	14549.7	561.562	19246.5	581.018	18521.9	985.184	17775.7	391.734	0.957754	0.576583	0.762712	0.733999	0.704425	1.73436	1.66109	1.32281	1.27302	1.22172	0.00263553	0.0146	NCOR1
ENSMODG00000004398	EPRS	Opossum	17461.2	1090.52	14873.1	68.5958	14607	768.783	24659.9	849.154	19652.9	444.357	18503.2	324.235	0.851783	0.836538	1.41227	1.12552	1.05968	1.1954	1.01822	1.68823	1.34545	1.26674	0.00272452	0.0149	EPRS
ENSMODG00000012386	CYB5A	Opossum	16476	1634.68	15928.8	966.732	15009	496.597	19409.2	2871.08	24468.5	2717.2	20557.6	1733.35	0.966789	0.910959	1.17803	1.48509	1.24773	1.09774	1.06129	1.29317	1.63025	1.36969	0.0121383	0.0377	CYB5A
ENSMODG00000002183	ANXA1	Human	25327.9	353.628	24121.6	2490.12	27784.1	4647.06	21036	809.564	7994.58	570.872	6770.94	494.494	0.952374	1.09697	0.830546	0.315644	0.267332	0.911598	0.868182	0.757124	0.28774	0.243699	0.00313479	0.016	ANXA1
ENSMODG00000001557	RBM39	Opossum	19182.9	1263.21	18765.7	1782.41	18296.8	1116.31	19689	304.062	17020.5	1003.28	17639.4	844.227	0.978253	0.953809	1.02639	0.887279	0.919539	1.04843	1.02563	1.07609	0.930248	0.964071	0.54286	0.5906	RBM39
ENSMODG00000007182	PANK3	Entrez Gene (NCBI Gene)	18922.6	850.639	22402.3	550.956	21665.9	553.814	16422.5	78.7029	17142.8	769.829	16823.9	1147.06	1.18389	1.14497	0.867874	0.905939	0.88909	0.873385	1.03399	0.757988	0.791234	0.776518	0.00578462	0.0235	PANK3
ENSMODG00000010463	SMC3	Opossum	19571.9	371.741	17561.6	1306.35	17903.2	551.856	20326.4	366.563	16948.1	683.159	17624.7	368.973	0.89729	0.91474	1.03855	0.865944	0.900513	1.09321	0.980924	1.13535	0.946655	0.984447	0.584961	0.6235	SMC3
ENSMODG00000012957	LONP2	Opossum	18518.7	663.659	18847.8	339.409	18914.3	185.548	18507.7	465.452	19200.8	321.866	17718.5	167.514	1.01777	1.02136	0.999405	1.03684	0.956789	0.979083	0.996485	0.9785	1.01515	0.936776	0.00249025	0.0143	LONP2
ENSMODG00000002610	CLTA	Opossum	16369.2	1311.41	16129.7	1295.27	16228.8	840.448	20952.7	2473.52	22746.2	2157.54	19307.2	1144.59	0.985368	0.991418	1.28	1.38957	1.17948	1.00866	0.993897	1.29108	1.4016	1.18969	0.0374432	0.0834	CLTA
ENSMODG00000009919	TMIGD1	Opossum	10275.9	1162.96	15474.9	1740.68	19702.7	222.759	12702.3	2117.14	22168	886.165	31478	1803.17	1.50594	1.91736	1.23613	2.15727	3.06328	0.52155	0.785423	0.644702	1.12513	1.59766	0.000786663	0.0076	TMIGD1
ENSMODG00000014629	GLG1	Opossum	20821.2	432.341	20021.3	2338.13	18900.7	450.574	16820.2	603.715	18117.7	495.672	18404.9	398.982	0.961581	0.90776	0.80784	0.870155	0.883947	1.10161	1.05929	0.889927	0.958574	0.973767	0.308727	0.395	GLG1
ENSMODG00000004337	TMED9	Opossum	17249.2	1341.95	14509.9	1134.5	15413.9	184.856	24056.1	392.686	18590.7	578.455	18157.7	901.213	0.841191	0.893598	1.39462	1.07777	1.05267	1.11907	0.941353	1.56068	1.2061	1.17801	0.0135003	0.0406	TMED9
ENSMODG00000018150	EPHA7	Opossum	22622.6	3974.13	15162.2	2487.77	13489.3	270.503	26570.1	2609.67	16283.9	999.544	14677.6	785.83	0.670224	0.596278	1.17449	0.719809	0.648806	1.67707	1.12401	1.96971	1.20717	1.08809	0.113229	0.1896	EPHA7
ENSMODG00000005989	NEK9	Opossum	21224.2	962.054	19662.9	976.697	17347.2	601.411	19733.3	1092.38	17282.2	429.361	14946.3	404.703	0.926435	0.817329	0.929753	0.814267	0.70421	1.2235	1.13349	1.13755	0.996253	0.8616	0.00942069	0.032	NEK9
ENSMODG00000002732	ITCH	Opossum	13348.8	454.256	20174.2	3842.31	21893.4	952.377	12542.5	826.077	19069.2	2195.89	23643	1696.79	1.51131	1.6401	0.939594	1.42853	1.77117	0.609718	0.921475	0.572888	0.871003	1.07991	0.27242	0.3612	ITCH
ENSMODG00000000465	ABCE1	Opossum	17440.5	1561.43	15160.4	336.123	15941.1	298.043	23842.5	1663.54	19222.8	1053.02	17354.5	350.918	0.869264	0.914025	1.36707	1.10219	0.995065	1.09406	0.951028	1.49566	1.20587	1.08866	0.0122393	0.0379	ABCE1
ENSMODG00000003806	SQSTM1	Human	15480.3	1288.65	16745.2	1013.89	18181.8	1770.61	16596.3	977.809	20915.6	837.465	22638.8	2013.97	1.08171	1.17452	1.07209	1.35111	1.46243	0.851414	0.920986	0.912792	1.15036	1.24513	0.0784771	0.1434	SQSTM1
ENSMODG00000011236	SUCLA2	Human	13637.5	1261.48	18767.1	196.832	15656.1	700.546	15942	2040.1	26112.2	538.383	21957.3	1171.24	1.37614	1.14802	1.16899	1.91474	1.61007	0.871062	1.19871	1.01826	1.66786	1.40247	0.00284191	0.0152	SUCLA2
ENSMODG00000014847	MMD	Opossum	12828.1	1893.2	16160.4	4349.19	19629.7	654.93	14686.5	75.9519	18930.4	2914.03	26339	1764.51	1.25977	1.53022	1.14487	1.4757	2.05324	0.653501	0.82326	0.748176	0.964372	1.34179	0.0072755	0.0272	MMD
ENSMODG00000025651	GBP3	Human	7138.9	3087.14	18480.6	9908.52	30104.4	2050.14	9065.15	3227.83	11373.6	5558.49	31048.6	6454.33	2.58872	4.21695	1.26982	1.59319	4.34921	0.237138	0.613885	0.301124	0.377807	1.03136	0.853308	0.8142	GBP3
ENSMODG00000011994	SEC23A	Opossum	17128.8	783.266	19018.1	2704.24	21552	1191.98	16579.9	473.545	16577.6	1154.93	17525.5	1744.59	1.1103	1.25823	0.967952	0.967818	1.02316	0.794767	0.882429	0.769297	0.76919	0.813172	0.0543742	0.1093	SEC23A
ENSMODG00000003599	PCK2	Opossum	14625.5	1724.98	15698.6	451.903	14129.9	1668.95	12466.2	1547.14	28428.5	835.075	24240.7	1647.01	1.07337	0.966114	0.852365	1.94377	1.65743	1.03507	1.11102	0.882261	2.01194	1.71556	0.00365809	0.0177	PCK2
ENSMODG00000016186	SDC4	Opossum	15953.5	497.437	20545	1904.56	23478.9	1730.27	14124.1	346.123	17017.6	439.081	19864.5	1350.73	1.2878	1.47171	0.885325	1.0667	1.24515	0.679484	0.875038	0.601564	0.724804	0.846057	0.0803701	0.146	SDC4
ENSMODG00000002770	SDHB	Human	14864.6	1205.92	17616.9	902.698	16129.5	1139.46	19225.6	2953.71	24545.5	1852.33	18412.7	1258.86	1.18516	1.08509	1.29338	1.65127	1.23869	0.92158	1.09222	1.19195	1.52178	1.14155	0.129994	0.2097	SDHB
ENSMODG00000021061	SON	Opossum	19994.9	1699.28	17896.2	1967.07	15333.9	566.153	19973.5	1794.19	17572.4	130.712	18269.9	345.673	0.895035	0.76689	0.99893	0.878844	0.913728	1.30397	1.1671	1.30257	1.14598	1.19147	0.00332278	0.0166	SON
ENSMODG00000013407	CDC42BPB	Opossum	18781.8	542.531	20297.8	1235.98	18343.2	747.953	18449.4	286.231	17135.5	723.821	17628.8	921.091	1.08072	0.976649	0.982299	0.912343	0.938611	1.02391	1.10656	1.00578	0.934156	0.961052	0.442455	0.511	CDC42BPB
ENSMODG00000003814	USP24	Opossum	18784.6	1327.34	18023.4	2279.7	15864.2	283.277	18038.4	1784.54	19551.4	566.724	19362.2	744.874	0.959478	0.844533	0.960274	1.04082	1.03075	1.18409	1.1361	1.13705	1.23242	1.2205	0.00342626	0.0169	USP24
ENSMODG00000016946	LMNA	Opossum	17817.6	2140.93	18638.8	3978.89	22408.7	1355.86	20702	3610.94	14246.4	1972.44	13214.6	416.855	1.04609	1.25767	1.16189	0.799571	0.741658	0.79512	0.831766	0.923839	0.635754	0.589707	0.00078643	0.0076	LMNA
ENSMODG00000015866	EMC1	Opossum	16044.9	1447.47	13807.3	993.552	14834.9	408.579	22269.4	487.373	20689.1	1373.78	17820.2	283.223	0.860543	0.924589	1.38794	1.28945	1.11065	1.08156	0.93073	1.50115	1.39462	1.20124	0.00105425	0.009	EMC1
ENSMODG00000024995	KRT18	Human	20117.5	4373.78	13035.5	645.886	14598.9	1396.54	24354.4	4276.66	14397.9	1080.54	18912.2	2517.29	0.64797	0.725682	1.21061	0.715687	0.940085	1.37801	0.892912	1.66823	0.986228	1.29545	0.101462	0.1744	KRT18
ENSMODG00000015485	SUCLG1	Opossum	15116.6	1162.89	19574.7	791.274	17283.1	709.809	16468.5	1402.37	22785.1	551.251	18349.2	547.314	1.29492	1.14332	1.08943	1.5073	1.21384	0.874643	1.13259	0.952863	1.31835	1.06168	0.167862	0.2536	SUCLG1
ENSMODG00000004824	LMNB2	Opossum	21837.8	2882.34	13265.2	1907.02	13650.3	257.005	24416.6	3703.98	13773.7	88.6254	16425.6	974.964	0.607441	0.625079	1.11809	0.630728	0.752164	1.5998	0.971783	1.78872	1.00904	1.20331	0.0176513	0.0488	LMNB2
ENSMODG00000015507	ARPC2	Opossum	17347.4	1473.79	14905.3	407.641	14557.6	1192.99	21621.9	2444.02	19652.8	1840.74	17294.6	1578.21	0.859222	0.839183	1.2464	1.1329	0.996959	1.19164	1.02388	1.48526	1.35	1.18801	0.122042	0.2004	ARPC2
ENSMODG00000018345	SYNCRIP	Human	17366.5	2057.13	17599.4	538.342	19531.4	483.025	22021.5	1636.94	14520.9	705.58	14809.3	834.512	1.01341	1.12465	1.26804	0.836144	0.852747	0.889162	0.901087	1.1275	0.743467	0.75823	0.00228133	0.0136	SYNCRIP
ENSMODG00000004133	RAD21	Opossum	18262.2	900.074	14083.4	587.387	15951.5	327.361	18947.9	739.85	16577	270.33	19038.5	420.705	0.771176	0.873471	1.03755	0.907721	1.04251	1.14486	0.882887	1.18785	1.03921	1.19352	0.00121081	0.0095	RAD21
ENSMODG00000000572	CBX3	Opossum	18534.9	1480.67	14856.6	739.432	14536.6	150.297	21941.6	1352.36	17190.8	897.238	16414.3	489.716	0.801544	0.784279	1.1838	0.927483	0.885587	1.27506	1.02201	1.50941	1.18259	1.12917	0.00658843	0.0254	CBX3
ENSMODG00000003633	GAS6	Opossum	20995.7	3323.48	14387.7	5718.43	6319.87	1462.08	23542.9	2620.12	21741.3	5608.95	18875.2	6521.37	0.685268	0.301007	1.12132	1.03551	0.899004	3.32218	2.27658	3.72521	3.44015	2.98665	0.0565798	0.1125	GAS6
ENSMODG00000015564	TUFM	Opossum	14464	783.839	15379.6	568.764	14128.1	465.068	21925.9	909.501	22039.8	683.591	17464.4	61.7252	1.06331	0.976777	1.5159	1.52377	1.20744	1.02378	1.08859	1.55194	1.56	1.23615	0.000549734	0.0061	TUFM
ENSMODG00000021346	OS9	Opossum	16950.6	1391.52	16901.6	1478.77	18454.3	513.248	15811.9	780.298	18204.9	466.241	18408.6	585.433	0.997104	1.08871	0.932822	1.074	1.08601	0.91852	0.91586	0.856816	0.986488	0.997524	0.937845	0.8656	OS9
ENSMODG00000010807	CLUH	Opossum	17619.3	918.847	20568.9	3092.7	14882.3	1187.76	18665.1	1925.73	18797.8	2604.55	17769.5	1696.73	1.16741	0.844659	1.05936	1.06688	1.00852	1.18391	1.38211	1.25418	1.26309	1.194	0.119977	0.198	CLUH
ENSMODG00000000275	RPL28	Opossum	16441.1	4414.92	16168.4	2491.59	17504.3	2156.33	21077.7	2229.85	18575.2	2423.8	15363.5	1252.21	0.983412	1.06467	1.28201	1.12981	0.934456	0.939259	0.923678	1.20414	1.06118	0.877696	0.29146	0.3797	RPL28
ENSMODG00000006102	SMG1	Opossum	19598.6	1247.79	18491	3181.42	15911.2	752.409	17896.6	1158.38	17062.1	515.96	17778.7	44.0976	0.943489	0.811853	0.91316	0.870577	0.907145	1.23175	1.16214	1.12478	1.07233	1.11738	0.0248005	0.0622	SMG1
ENSMODG00000003235	AFTPH	Opossum	15630	321.252	17713.2	1290.54	20383.7	484.816	13792.4	432.42	17235.4	215.583	20712.4	451.873	1.13329	1.30414	0.882431	1.10271	1.32518	0.766787	0.86899	0.676636	0.845545	1.01613	0.521678	0.5745	AFTPH
ENSMODG00000010952	CCSER2	Opossum	18374.5	1042.37	20262.6	3582.06	17527.5	1080.2	15029.6	1044.6	18147.3	580.97	19419.9	1068.81	1.10276	0.953902	0.817956	0.987632	1.05689	1.04833	1.15605	0.857484	1.03536	1.10797	0.153009	0.2363	CCSER2
ENSMODG00000017192	TPRN	Human	13286.2	129.511	19396.4	4146.23	22452.4	814.038	11432.9	511.579	16742.7	2104.7	22086.9	1139.25	1.45989	1.6899	0.860504	1.26015	1.66239	0.59175	0.863888	0.509203	0.745695	0.983721	0.73072	0.7316	TPRN
ENSMODG00000002220	USP8	Opossum	16407.4	865.018	16107.5	247.256	15988.8	880.828	17793	1134.67	19432	617.634	18383.9	817.413	0.981721	0.974486	1.08445	1.18434	1.12046	1.02618	1.00742	1.11284	1.21535	1.1498	0.0478889	0.0996	USP8
ENSMODG00000010898	SNX1	Opossum	17920.2	1011.16	16130.2	1094.84	14333	327.517	19522.9	1180.84	19294.5	1284.13	17011	1121.99	0.900112	0.799826	1.08944	1.07669	0.949265	1.25027	1.12538	1.36209	1.34615	1.18684	0.0316675	0.0739	SNX1
ENSMODG00000019534	ANPEP	Opossum	14164.7	423.2	23107.1	6191.91	12249.4	1536.4	7065.31	1147.05	25320.5	1070.71	30679	1394.49	1.63131	0.864782	0.498797	1.78758	2.16588	1.15636	1.88639	0.576789	2.06708	2.50454	0.000231133	0.0037	ANPEP
ENSMODG00000014880	RPL15	Mouse	20304.2	2509.92	16349.5	2151.99	16673.6	3362.62	20510.4	1929.98	16187.9	3806.29	14165.5	2748.95	0.805225	0.82119	1.01016	0.797271	0.697666	1.21774	0.980558	1.23011	0.970872	0.849579	0.45997	0.5257	RPL15
ENSMODG00000018599	COPB2	Opossum	17245.6	80.8902	14055.9	214.124	14021.7	401.021	20013.9	618.274	18388.9	93.4402	17556.6	384.762	0.815045	0.813062	1.16053	1.0663	1.01803	1.22992	1.00244	1.42735	1.31146	1.2521	0.000845585	0.0076	COPB2
ENSMODG00000009749	ABLIM1	Opossum	21307.7	379.485	28167.7	6495.48	21236.4	642.428	10746.5	246.06	16440.2	1255.18	15825.7	641.898	1.32195	0.996653	0.504346	0.771559	0.742719	1.00336	1.32639	0.506039	0.77415	0.745213	0.00108637	0.009	ABLIM1
ENSMODG00000009286	PRDX3	Opossum	14695.8	664.224	18731.3	2149.29	18904.2	1487.27	15092.9	82.5112	18406.1	1037.12	18116.5	604.904	1.2746	1.28636	1.02702	1.25247	1.23277	0.777386	0.990855	0.79839	0.973655	0.958336	0.526019	0.5778	PRDX3
ENSMODG00000017238	PSMC2	Opossum	16695.8	1229	12538.3	1294.51	13435.6	347.568	21560.7	269.946	18832.3	209.001	17011.4	193.911	0.750984	0.804733	1.29139	1.12797	1.0189	1.24265	0.93321	1.60474	1.40167	1.26614	0.000221028	0.0037	PSMC2
ENSMODG00000018090	PHLDB2	Opossum	16231.8	1524.81	10293.6	835.814	8751.39	344.32	20761.5	873.451	22053.3	2623.97	21321.4	1907.16	0.634164	0.539152	1.27906	1.35865	1.31356	1.85477	1.17623	2.37236	2.51998	2.43634	0.000784355	0.0076	PHLDB2
ENSMODG00000009982	DSP	Opossum	24040.6	376.885	17450.3	1958.64	15321.3	408.99	16812.8	1268.09	14169	1311.4	14125.5	902.318	0.725868	0.637307	0.699348	0.589378	0.587568	1.5691	1.13896	1.09735	0.924794	0.921954	0.163019	0.2483	DSP
ENSMODG00000020456	NAP1L2	Human	18974.2	993.754	17546.9	121.287	18701.5	622.72	21160.8	1614.84	12420.7	405.039	12956	686.084	0.924777	0.985628	1.11524	0.654608	0.682823	1.01458	0.938262	1.1315	0.664153	0.69278	0.000932216	0.0082	NAP1L2
ENSMODG00000009377	RUFY1	Opossum	18467.7	1228.1	15536.4	273.227	14944	373.227	17725.9	118.109	17581.4	534.407	16086.1	439.075	0.841275	0.809197	0.959837	0.952011	0.871044	1.23579	1.03964	1.18616	1.17649	1.07643	0.0486633	0.1009	RUFY1
ENSMODG00000017689	MACF1	Opossum	19398	967.589	18639.4	2103.92	17357.2	965.995	14637.4	1440.65	16085.8	925.933	18259.4	618.793	0.960895	0.894792	0.754582	0.82925	0.941303	1.11758	1.07387	0.843305	0.926752	1.05198	0.32838	0.4125	MACF1
ENSMODG00000003402	TCF25	Opossum	18538.8	846.163	18696.6	1413.26	19513.2	1088.13	17769.8	1494.66	15456.5	986.809	14262.5	1034.66	1.00851	1.05256	0.958517	0.833735	0.769331	0.950067	0.958153	0.910655	0.792104	0.730915	0.00778657	0.0284	TCF25
ENSMODG00000013364	AMFR	Human	16748.3	115.914	17409.2	1010.73	21209.6	331.328	14845.7	1130.98	14854.8	550.072	17119	220.654	1.03946	1.26637	0.886401	0.886943	1.02213	0.789659	0.820818	0.699955	0.700382	0.807135	0.000130388	0.0026	AMFR
ENSMODG00000005131	SLC11A2	Human	14966.4	1185.09	28986.6	6439.28	33189.2	1463.63	6894.88	789.646	9661.24	1975.14	12901.8	2674.89	1.93678	2.21758	0.460692	0.64553	0.862049	0.450941	0.873374	0.207745	0.291096	0.388734	0.000711016	0.0071	SLC11A2
ENSMODG00000008581	SSR4	Opossum	16723.8	591.037	15755	16.9822	15105.8	226.818	16475.5	541.45	18540	612.976	18898.1	382.484	0.942073	0.903254	0.985156	1.1086	1.13002	1.10711	1.04298	1.09067	1.22734	1.25105	0.000271029	0.0046	SSR4
ENSMODG00000015822	MET	Opossum	19890.8	1091.51	10734.1	2405.51	8770.18	625.436	22113.9	473.651	17944.7	1518.83	19320.5	1520.38	0.539652	0.440917	1.11177	0.902163	0.971329	2.268	1.22393	2.52149	2.04611	2.20298	0.000817102	0.0076	MET
ENSMODG00000015173	LOC100023597	Entrez Gene (NCBI Gene)	11637.5	1243.24	12008.4	2867.38	13929.2	1231.19	22390.5	3264.74	19149.4	3749.08	19175.7	2884.15	1.03187	1.19693	1.924	1.64549	1.64775	0.835472	0.862101	1.60745	1.37476	1.37665	0.077156	0.1415	LOC100023597
ENSMODG00000006076	PARP1	Opossum	17615	1038.27	12741.3	311.177	12461.1	515.284	22740.2	760.2	16885.3	205.545	16495.8	178.256	0.723322	0.707414	1.29096	0.958576	0.936462	1.4136	1.02249	1.8249	1.35504	1.32378	0.000471225	0.0061	PARP1
ENSMODG00000021204	CUL3	Opossum	17402.2	217.048	14693.6	521.222	14306	467.528	19439.9	550.027	17217.8	359.507	16621.6	203.086	0.844352	0.822082	1.1171	0.989404	0.955145	1.21642	1.02709	1.35886	1.20353	1.16186	0.00301811	0.0157	CUL3
ENSMODG00000013509	PLLP	Opossum	14580.3	1807.69	11189.4	685.291	9920.41	363.334	26348	3150.2	21923.8	2000.21	14745.2	770.596	0.767431	0.680397	1.80709	1.50366	1.01131	1.46973	1.12792	2.65594	2.20997	1.48635	0.00131828	0.0098	PLLP
ENSMODG00000012968	DAG1	Opossum	18521.2	2520.8	11650.2	4168.73	6988.29	903.907	27579.8	3144.32	20981.1	4604.7	14325	2940.95	0.629018	0.377313	1.4891	1.13282	0.773437	2.65032	1.6671	3.94658	3.00233	2.04985	0.0279843	0.0677	DAG1
ENSMODG00000005193	MAN1A2	Opossum	17373.9	818.303	15938.4	987.449	15462	1145.35	18382.8	561.066	16727.9	120.667	16700.9	294.679	0.917376	0.889958	1.05807	0.962817	0.961264	1.12365	1.03081	1.1889	1.08187	1.08012	0.212617	0.301	MAN1A2
ENSMODG00000006938	CLCA1	Human	5574.64	619.781	14095.2	5326.45	24411.2	2721.26	6500.45	491.269	18222.2	1677.74	32702.7	2540.22	2.52845	4.37897	1.16607	3.26877	5.86633	0.228364	0.577408	0.26629	0.74647	1.33966	0.0345171	0.0789	CLCA1
ENSMODG00000002914	RGPD8	Human	16910.6	1583.63	13347.9	338.368	12000.9	528.615	18823.6	1502.15	18364.7	1098.71	18650.6	806.711	0.789324	0.709668	1.11313	1.08599	1.10289	1.40911	1.11224	1.56852	1.53028	1.5541	0.00061973	0.0066	RGPD8
ENSMODG00000001310	MAN2A1	Opossum	15988.9	857.497	15206.6	247.278	15116.1	123.495	17209.4	376.286	17792.3	620.777	18887	356.116	0.951072	0.945413	1.07633	1.11279	1.18126	1.05774	1.00599	1.13848	1.17704	1.24946	0.000144877	0.0026	MAN2A1
ENSMODG00000013432	ARCN1	Opossum	17021.9	415.227	14336.2	447.754	14272.1	152.769	19763.4	228.235	17063.7	526.698	16394.3	1174.18	0.84222	0.838451	1.16105	1.00245	0.963129	1.19268	1.0045	1.38476	1.1956	1.1487	0.0643409	0.1233	ARCN1
ENSMODG00000018871	PSMB4	Opossum	16302.9	860.243	11592	559.605	12645.2	569.412	21993.3	173.711	19233.2	721.566	15512.6	346.786	0.71104	0.775645	1.34905	1.17974	0.951528	1.28925	0.916708	1.73926	1.52098	1.22676	0.00369312	0.0177	PSMB4
ENSMODG00000002034	PSMA5	Opossum	14928.8	1934.65	10673.2	320.363	10609.4	874.641	23875.5	471.227	18904.1	135.538	17874.4	411.142	0.714943	0.71067	1.59929	1.26629	1.19731	1.40712	1.00601	2.2504	1.78182	1.68476	0.000443294	0.0053	PSMA5
ENSMODG00000013265	AIFM1	Opossum	11950	884.621	10740.3	364.347	9686.56	81.8946	17758.7	833.103	26523.7	1293.85	21776.7	1190.62	0.898768	0.810587	1.48608	2.21955	1.82231	1.23367	1.10879	1.83334	2.7382	2.24813	0.000137907	0.0026	AIFM1
ENSMODG00000008878	MSRA	Opossum	15650.6	1180.52	16449.3	1550.46	10159.9	807.879	17573.7	2255.02	24653.5	2673.92	16892.5	2297	1.05103	0.649165	1.12287	1.57524	1.07935	1.54044	1.61905	1.72972	2.42656	1.66268	0.0173884	0.0484	MSRA
ENSMODG00000013717	PSMC4	Opossum	16219.2	1487.21	12951.3	948.442	13566.7	607.18	20375.4	1057.32	18625.4	751.994	15625.7	291.462	0.798514	0.836458	1.25625	1.14835	0.96341	1.19552	0.954637	1.50187	1.37288	1.15177	0.0124129	0.0383	PSMC4
ENSMODG00000009896	ENSMODG00000009896	Ensemble Gene ID	15166.9	1561.5	15309.6	547.638	15139.3	1479.99	19718.5	2930.78	18797.4	1682.47	16085.7	1492.03	1.0094	0.998181	1.3001	1.23937	1.06058	1.00182	1.01124	1.30247	1.24163	1.06251	0.558865	0.6027	ENSMODG00000009896
ENSMODG00000018506	GDI2	Human	15716.3	1261.11	13885.6	442.903	13730.6	675.872	19252.6	1369.53	18773.7	890.848	16755.7	615.636	0.883521	0.873656	1.22501	1.19454	1.06614	1.14462	1.01129	1.40217	1.36729	1.22032	0.00945137	0.0323	GDI2
ENSMODG00000013536	HSD17B4	Opossum	14600.3	1381.6	15508.4	271.212	13813.8	291.163	14756	1107.33	21286.3	1246.99	19618.4	979.253	1.06219	0.946128	1.01066	1.45793	1.34369	1.05694	1.12267	1.0682	1.54094	1.4202	0.001302	0.0098	HSD17B4
ENSMODG00000006434	QKI	Opossum	18871.9	1193.31	17952.5	1785.35	16567.8	587.641	18467.3	864.029	14781.8	455.567	14597.2	882.952	0.95128	0.877907	0.97856	0.783272	0.773489	1.13907	1.08358	1.11465	0.892204	0.881061	0.0583396	0.1149	QKI
ENSMODG00000000921	SLC6A18	Opossum	14230	806.608	23615.3	3060.57	23682.6	1513.05	11196.9	345.755	14171.8	1216.39	16244.2	851.917	1.65955	1.66428	0.786856	0.995912	1.14155	0.600862	0.997158	0.472792	0.598405	0.685911	0.00374738	0.0177	SLC6A18
ENSMODG00000016032	EIF5A2	Human	18791.2	1498.95	16364.7	1297.98	16061.4	2126.96	14585.7	453.034	15460.4	2168.34	17673.5	2875.55	0.870871	0.854726	0.776197	0.822744	0.940518	1.16997	1.01889	0.908123	0.962582	1.10037	0.558502	0.6025	EIF5A2
ENSMODG00000003384	DNAJA1	Opossum	14379.3	1718.7	12072.5	808.289	11416.6	821.39	23169.6	717.658	17519	509.549	18121.8	201.69	0.839576	0.793961	1.61131	1.21835	1.26026	1.25951	1.05745	2.02946	1.53452	1.58731	0.000360432	0.0053	DNAJA1
ENSMODG00000016266	ABCA1	Opossum	22010	2563.75	33165.4	2458.28	31648	1311.52	4964.95	906.939	6670.26	1025.14	8522.57	603.932	1.50684	1.43789	0.225577	0.303056	0.387214	0.695461	1.04795	0.15688	0.210764	0.269293	2.25035e-05	0	ABCA1
ENSMODG00000004380	CTBP1	Opossum	17468.4	207.76	15219.6	560.42	16079.6	211.923	17742.9	436.781	16423.5	661.052	15149.3	687.343	0.871263	0.920497	1.01571	0.940183	0.867237	1.08637	0.946514	1.10344	1.02139	0.94214	0.141349	0.2232	CTBP1
ENSMODG00000018503	COX7A2	Opossum	11376.5	1652.53	12639.1	2769.29	12888.4	1752.06	18485.1	1244.04	22649.8	3900.69	17946.9	2648	1.11098	1.1329	1.62485	1.99093	1.57755	0.882694	0.980656	1.43424	1.75738	1.39249	0.0873469	0.1556	COX7A2
ENSMODG00000016832	DIDO1	Opossum	17872.8	963.826	14874.6	296.625	13379	533.339	17096.3	934.777	16376.9	558.053	17571.8	389.081	0.832249	0.748565	0.956554	0.916301	0.983158	1.33589	1.11179	1.27785	1.22408	1.31339	0.000850422	0.0082	DIDO1
ENSMODG00000001551	TSPAN13	Human	16559.6	1239.98	19010.6	1631.89	19790.6	775.395	15509.5	1149.44	15402	178.603	13264.6	995.128	1.14802	1.19511	0.936588	0.930097	0.801024	0.83674	0.960591	0.78368	0.778249	0.670249	0.00185731	0.012	TSPAN13
ENSMODG00000010623	ADD3	Opossum	17948.4	1424.39	15972.2	483.987	17242.3	848.15	15452.5	317.168	15461.9	549.568	15897.6	497.405	0.889896	0.960662	0.86094	0.861464	0.885739	1.04095	0.926337	0.896195	0.89674	0.922009	0.125215	0.2041	ADD3
ENSMODG00000013465	HERPUD1	Opossum	11763.4	469.571	16340.5	1665.09	17629.6	608.578	11553.4	735.464	18926.1	1807.87	23062.5	726.604	1.38909	1.49868	0.982145	1.60889	1.96052	0.667256	0.926881	0.655342	1.07354	1.30817	0.00125891	0.0098	HERPUD1
ENSMODG00000005976	UBR5	Opossum	19262.1	659.189	18420.5	2415.55	14901.8	312.465	16370.7	1365	15263.8	110.008	15421.2	149.291	0.95631	0.773635	0.849895	0.792426	0.800598	1.2926	1.23613	1.09857	1.02429	1.03485	0.101231	0.1741	UBR5
ENSMODG00000005125	CDHR2	Opossum	15877	1991.46	15383	1494.42	16065.3	556.308	14052	1031.06	16166.1	833.561	19754.4	1384.71	0.968889	1.01186	0.885053	1.01821	1.24421	0.98828	0.957534	0.87468	1.00628	1.22963	0.0249842	0.0625	CDHR2
ENSMODG00000013134	ARHGEF12	Opossum	21191.7	646.425	19109.3	4636.68	14131.9	163.532	18010.9	743.439	14875.3	262.297	12831.9	381.282	0.901733	0.66686	0.849902	0.70194	0.605516	1.49956	1.35221	1.27448	1.0526	0.90801	0.0114094	0.0363	ARHGEF12
ENSMODG00000002450	EIF4G1	Human	14726.3	2959.02	11708	1981.72	9347.89	65.0976	24475.1	3496.57	18623.6	1367.42	16903.1	941.366	0.795039	0.634774	1.662	1.26464	1.14782	1.57537	1.25248	2.61825	1.99228	1.80823	0.000346758	0.0046	EIF4G1
ENSMODG00000004990	MBTPS1	Opossum	15549.2	696.254	13228.1	930.041	13297.5	792.904	19112.4	626.255	16983.2	344.178	16558	1180.69	0.850729	0.855188	1.22916	1.09223	1.06488	1.16933	0.994786	1.4373	1.27718	1.2452	0.03161	0.0737	MBTPS1
ENSMODG00000011852	ANXA4	Opossum	22932.5	1266.11	13470.2	2517.64	12070.5	2268.81	22464.7	1357.36	11225.5	1027.35	11508.5	347.781	0.587385	0.526351	0.979603	0.489503	0.501845	1.89987	1.11596	1.86112	0.929993	0.953442	0.746601	0.7429	ANXA4
ENSMODG00000005676	ATP6V1C1	Human	11745.8	318.901	17971.6	4309.14	23033.9	774.306	12227.4	781.794	16584.9	1262.73	15331.2	1445.41	1.53005	1.96104	1.041	1.41199	1.30525	0.509935	0.780224	0.530841	0.720021	0.665592	0.00266506	0.0149	ATP6V1C1
ENSMODG00000004386	LMAN2	Opossum	15164.9	422.271	13616	822.701	14282.5	357.065	18651.6	731.79	17368.3	31.4609	16491.4	514.55	0.897865	0.94181	1.22992	1.1453	1.08747	1.06179	0.953339	1.30591	1.21606	1.15466	0.00755476	0.0279	LMAN2
ENSMODG00000007062	PIK3C2A	Opossum	16204.3	947.494	17667.7	766.685	17086.3	1004.12	15459	1046.31	15697.6	1012.36	16834.9	880.375	1.09031	1.05443	0.954007	0.968728	1.03892	0.94838	1.03403	0.904761	0.918722	0.985289	0.803249	0.7812	PIK3C2A
ENSMODG00000004179	PRPF40A	Entrez Gene (NCBI Gene)	15823.9	2133.92	11770.4	943.447	12314.6	406.186	21044	1342.53	15926.2	1034.94	16610.7	703.095	0.743834	0.778228	1.32988	1.00646	1.04972	1.28497	0.955805	1.70886	1.29327	1.34886	0.00170595	0.0112	PRPF40A
ENSMODG00000006289	CST2	Human	11103.6	669.703	13208.9	1161.94	15400	878.056	11895.7	1684.43	20027.3	2307.22	27020.3	4521.9	1.1896	1.38693	1.07133	1.80367	2.43346	0.721018	0.857724	0.772449	1.30048	1.75457	0.0234259	0.0598	CST2
ENSMODG00000005299	PFN1	Opossum	15580.1	1309.11	12515.4	1333.36	15019.5	1119.88	19853.1	1624.98	15965.8	963.284	14961.1	1222.54	0.803293	0.964016	1.27426	1.02475	0.960269	1.03733	0.833277	1.32183	1.063	0.996114	0.962677	0.8809	PFN1
ENSMODG00000004740	GCLM	Opossum	14391.4	853.652	15217.1	951.108	14802.8	359.43	16518.1	1015.78	17258.1	1236.84	17446.4	1060.94	1.05738	1.02859	1.14778	1.1992	1.21228	0.972203	1.02799	1.11587	1.16587	1.17858	0.0289044	0.0692	GCLM
ENSMODG00000000742	RSBN1	Opossum	18884.1	1220.33	19043.3	1107.16	17072.8	1295.48	14175.1	100.67	13360.9	822.475	14065.1	508.911	1.00843	0.904084	0.750636	0.707521	0.744811	1.10609	1.11542	0.830273	0.782583	0.82383	0.0378047	0.084	RSBN1
ENSMODG00000021001	APP	Human	13782.6	1809.11	15310.5	1241.57	14023.4	825.18	14859.2	2165.06	21413.1	2275.91	18636.8	2308.58	1.11085	1.01747	1.07811	1.55363	1.3522	0.982834	1.09178	1.0596	1.52696	1.32898	0.056316	0.112	APP
ENSMODG00000007014	FH	Opossum	12965.1	586.829	13634.8	463.989	12851.3	135.397	16224	997.476	19852.6	630.568	20139.2	565.81	1.05165	0.991227	1.25136	1.53123	1.55334	1.00885	1.06096	1.26244	1.54479	1.56709	5.96438e-05	0.0026	FH
ENSMODG00000021057	ATP5PO	Human	13957.5	1410.61	15658	637.812	15653.7	1741.82	17924.5	2890.05	19076.3	2212.23	15390.6	1738.97	1.12183	1.12153	1.28422	1.36675	1.10267	0.891638	1.00027	1.14506	1.21864	0.983187	0.887118	0.8339	ATP5PO
ENSMODG00000008156	SLC3A2	Opossum	15079.4	4395.59	16525.6	4090.81	15390.3	2520.15	20217.3	4069.69	18047.9	4858.87	14015.5	3054.14	1.0959	1.02061	1.34072	1.19685	0.929443	0.979803	1.07377	1.31364	1.17268	0.910671	0.649137	0.6716	SLC3A2
ENSMODG00000008679	EWSR1	Human	16127.7	1605.58	11985.2	309.677	11722.2	518.611	21864.1	865.467	17184.9	828.104	13987.5	81.4783	0.743145	0.726837	1.35569	1.06555	0.867294	1.37582	1.02244	1.86519	1.46601	1.19324	0.00364891	0.0175	EWSR1
ENSMODG00000015579	EIF3CL	Human	15479	1429.19	11495.8	145.518	11501.8	488.59	21810.4	1494.48	16659	250.868	16280.5	532.468	0.742668	0.743057	1.40903	1.07623	1.05178	1.34579	0.999477	1.89626	1.44838	1.41548	0.00072808	0.0071	EIF3CL
ENSMODG00000006682	RPL38	Human	17138.6	1190.46	15336.1	1108.08	17040.6	2509.09	17126.9	1677.76	15271.9	2241.45	14202.3	2389.22	0.89483	0.994281	0.999317	0.891084	0.828675	1.00575	0.899976	1.00506	0.896209	0.833441	0.311105	0.3971	RPL38
ENSMODG00000006806	SLC22A2	Opossum	16579.8	1802.92	21014.1	3789.41	11061.1	425.964	11996.7	2067.82	21533.8	1699.64	18297.3	708.799	1.26746	0.667145	0.723572	1.2988	1.10359	1.49892	1.89982	1.08458	1.9468	1.6542	0.000245072	0.0037	SLC22A2
ENSMODG00000007383	WWC1	Opossum	16393.7	2166.91	15063.9	3937.63	12205.6	1213.11	19455.5	1542.77	18571.3	3000.52	15616.3	2298.52	0.918882	0.744526	1.18676	1.13283	0.95258	1.34314	1.23418	1.59399	1.52154	1.27945	0.137044	0.2177	WWC1
ENSMODG00000003472	PSME2	Opossum	13250.6	1710.01	13005.2	706.729	14297.1	1562.15	16862.3	1126.16	19313	871.407	17418.6	1795.97	0.981486	1.07898	1.27257	1.45753	1.31455	0.926802	0.909643	1.17942	1.35084	1.21833	0.137259	0.2181	PSME2
ENSMODG00000002470	NCL	Opossum	15599.1	3141.25	8853.08	270.08	9523.73	821.129	24849.9	3058.89	15884.3	717.008	16107.1	840.765	0.567538	0.610532	1.59303	1.01828	1.03256	1.63792	0.929581	2.60926	1.66786	1.69126	0.00137405	0.0101	NCL
ENSMODG00000005465	F11R	Opossum	15352.8	455.277	17675.2	1212.58	21892.3	2054.59	13335.2	699.327	12128.6	257.66	15600	369.856	1.15127	1.42595	0.868583	0.789995	1.0161	0.701287	0.807373	0.609127	0.554014	0.71258	0.0130268	0.0395	F11R
ENSMODG00000007544	TMEM9B	Opossum	13137.7	775.585	15947.5	1890.1	15778.8	585.594	12470.6	523.998	16541.3	1043.93	20484.4	973.871	1.21387	1.20103	0.949224	1.25907	1.55921	0.832619	1.01069	0.790342	1.04832	1.29822	0.00424296	0.0191	TMEM9B
ENSMODG00000016858	PHYH	Opossum	13077.4	521.311	19403.9	582.73	15728.6	706.852	9495.47	1114.51	19628.3	791.781	20916.5	842.733	1.48377	1.20273	0.726099	1.50093	1.59944	0.83144	1.23367	0.603708	1.24794	1.32984	0.00262518	0.0146	PHYH
ENSMODG00000001756	TMEM174	Opossum	13471.6	422.637	17699.5	1895.37	13492.7	408.699	10838	1110.57	20730.6	1314.62	21611.8	1853.41	1.31383	1.00156	0.804503	1.53884	1.60424	0.998439	1.31178	0.803247	1.53643	1.60174	0.00376665	0.018	TMEM174
ENSMODG00000013545	RPS16	Opossum	18680.5	1014.3	16264.2	412.837	16751.1	849.448	18108.2	905.321	13236.4	661.348	10928.2	471.087	0.870651	0.896716	0.969364	0.708567	0.585006	1.11518	0.970933	1.08102	0.79018	0.652387	0.00106111	0.009	RPS16
ENSMODG00000015079	AOC2	Human	14913.9	736.675	13509.3	2795.91	9978.15	693.307	16009.5	1293.04	21829	2430.74	19422.8	2540.23	0.90582	0.669051	1.07347	1.46367	1.30233	1.49465	1.35389	1.60446	2.18768	1.94653	0.0071177	0.0267	AOC2
ENSMODG00000007272	RGL1	Opossum	14923.1	1030.85	15874	1118.53	14225.5	1329.67	14277.1	1829.56	19165.6	760.688	15633.2	1168.58	1.06372	0.953255	0.956711	1.28429	1.04759	1.04904	1.11588	1.00363	1.34727	1.09896	0.323666	0.4084	RGL1
ENSMODG00000020424	LMAN1	Opossum	15740.4	254.789	14004.2	1191.63	16915.5	345.043	15268.6	199.846	14395.2	210.816	16088.3	110.01	0.889702	1.07466	0.970025	0.91454	1.02211	0.930529	0.827893	0.902636	0.851006	0.951099	0.0319717	0.0745	LMAN1
ENSMODG00000009937	CSNK1A1	Opossum	16911.5	971.992	16356.2	1253.88	15014.6	353.019	15164.7	205.498	15477	513.415	15494.9	474.874	0.96716	0.887829	0.896706	0.915171	0.91623	1.12634	1.08935	1.01	1.0308	1.03199	0.314981	0.401	CSNK1A1
ENSMODG00000000211	ANXA7	Human	16859.6	1336.59	17779.7	1319.96	20523.2	485.271	12302.7	448.631	13338	173.538	13156.3	290.7	1.05457	1.2173	0.729713	0.791118	0.780345	0.821492	0.866323	0.599453	0.649897	0.641047	5.11399e-05	0.0026	ANXA7
ENSMODG00000006498	ACADVL	Opossum	12619.7	1967.28	16408.5	3316.01	16744.1	2868.06	12213.6	2318.64	17534.4	3526.33	16754.6	2208.45	1.30023	1.32682	0.967819	1.38945	1.32765	0.75368	0.979958	0.729425	1.0472	1.00062	0.99694	0.9016	ACADVL
ENSMODG00000004467	IARS2	Opossum	15023.5	248.744	14107.8	398.707	14003.7	357.007	15618.6	283.262	17463.7	559.511	16584.5	433.851	0.939051	0.932125	1.03962	1.16243	1.10391	1.07282	1.00743	1.11532	1.24707	1.18429	0.00289681	0.0154	IARS2
ENSMODG00000017051	PRPF6	Opossum	15489.1	891.566	11872.2	982.039	12341.1	258.832	19226.6	664.39	16570.7	414.673	14938.2	278.082	0.766487	0.796759	1.2413	1.06983	0.964433	1.25509	0.962007	1.55794	1.34272	1.21044	0.00064038	0.0066	PRPF6
ENSMODG00000013851	EIF4H	Opossum	18018.3	352.886	15817.3	363.604	15268.9	403.426	17181	1376.59	13468.7	605.429	12328	273.492	0.877845	0.847408	0.953531	0.747498	0.684194	1.18007	1.03592	1.12523	0.8821	0.807397	0.00103507	0.0086	EIF4H
ENSMODG00000005096	PTGFRN	Opossum	17067.8	1503.49	12574.1	1116.41	11821	516.6	19920.9	1173.29	15765.1	1034.28	14762.3	1191.27	0.736714	0.69259	1.16716	0.92368	0.864923	1.44386	1.06371	1.68522	1.33366	1.24882	0.0327892	0.0758	PTGFRN
ENSMODG00000008568	IDH3G	Opossum	13725.6	390.095	13751.6	927.239	12723.3	202.118	14495.7	613.755	20069.5	546.976	17249.4	257.381	1.0019	0.926978	1.05611	1.46219	1.25673	1.07877	1.08082	1.1393	1.57738	1.35573	4.02925e-05	0	IDH3G
ENSMODG00000010174	YWHAE	Opossum	14072.4	3837.5	12616.7	1848.22	13330.2	1726.72	20749	1997.21	16244.8	1562.99	14636.1	1114.69	0.89656	0.947256	1.47445	1.15437	1.04006	1.05568	0.946481	1.55655	1.21865	1.09797	0.41966	0.4917	YWHAE
ENSMODG00000011347	EFTUD2	Opossum	15011.3	1380.54	11569.6	500.002	11800.7	391.272	20649.3	579.202	16284.1	273.156	14772.9	284.38	0.770724	0.786117	1.37558	1.08479	0.984118	1.27207	0.980419	1.74985	1.37993	1.25187	0.000965283	0.0086	EFTUD2
ENSMODG00000008002	INPPL1	Opossum	16693.4	175.788	14686.6	178.903	12640.5	538.394	17734.9	712.061	15766.6	715.834	13719.6	489.428	0.879782	0.757213	1.06239	0.944477	0.821857	1.32063	1.16187	1.40302	1.24731	1.08537	0.103949	0.1776	INPPL1
ENSMODG00000017695	AL136454.1	Human	18526.5	1331.29	14259.4	1179.93	15504.1	993.72	17720.4	436.171	12884.6	944.034	12135	1112.3	0.769676	0.836863	0.95649	0.69547	0.655009	1.19494	0.919716	1.14295	0.831044	0.782695	0.0330752	0.0763	AL136454.1
ENSMODG00000006163	XRN2	Opossum	15661.4	1429.91	12660	767.775	12424.6	751.752	19791.6	878.558	14964.9	714.087	15061.7	805.925	0.808357	0.793325	1.26372	0.955527	0.96171	1.26052	1.01895	1.59294	1.20446	1.21225	0.0276842	0.0672	XRN2
ENSMODG00000002221	WDR47	Opossum	16556	1181.02	19106.4	1227.7	19694.4	824.487	11510.4	1250.05	12779.2	537.153	13781	292.533	1.15405	1.18956	0.695245	0.771878	0.83239	0.840644	0.970147	0.584453	0.648875	0.699743	0.000669019	0.0071	WDR47
ENSMODG00000010461	CYC1	Opossum	13137.5	559.085	16113.8	720.156	13562.9	319.246	16380.6	1466.71	19933	971.303	14517.6	571.134	1.22655	1.03238	1.24685	1.51725	1.10505	0.968635	1.18808	1.20774	1.46966	1.07039	0.108023	0.1829	CYC1
ENSMODG00000003714	SEL1L	Human	15414.7	45.1742	13354.3	921.567	12210.7	439.674	16691	345.632	16763	245.472	16439.2	629.996	0.866334	0.792146	1.0828	1.08747	1.06646	1.26239	1.09366	1.36692	1.37282	1.3463	0.00146894	0.0105	SEL1L
ENSMODG00000008270	JKAMP	Opossum	14033.4	1020.78	16169.2	644.674	13245.9	313.063	13941.9	1996.97	19562	1563.44	16083.9	1388	1.15219	0.943888	0.99348	1.39396	1.14612	1.05945	1.22069	1.05254	1.47683	1.21425	0.0477937	0.0995	JKAMP
ENSMODG00000007201	AC011448.1	Human	11432.7	1010.94	13288	1490.41	13601.9	571.012	15632.9	784.928	20154.7	1138.82	16492.7	1011.06	1.16227	1.18973	1.36738	1.76289	1.44258	0.840527	0.976923	1.14932	1.48176	1.21253	0.0244325	0.0614	AC011448.1
ENSMODG00000008636	GALM	Opossum	11033	547.67	11308.2	2073.89	12844.3	1163.43	16276.2	1307.77	18774.9	1899.61	18422.8	1322.39	1.02494	1.16418	1.47523	1.7017	1.66979	0.858976	0.880403	1.26719	1.46172	1.43431	0.0109977	0.0355	GALM
ENSMODG00000000861	LAP3	Opossum	14643.5	538.562	11179.7	773.472	10825.1	417.058	18341.1	187.637	17079.9	156.361	16021.2	501.152	0.763457	0.73924	1.25251	1.16638	1.09408	1.35274	1.03276	1.69432	1.57781	1.48001	0.00035308	0.0053	LAP3
ENSMODG00000018870	CD2AP	Opossum	13895.9	1183.36	21087.4	485.927	27668.4	1018.92	9678.05	852.191	9281.98	1416.9	13936.1	755.634	1.51752	1.99112	0.696467	0.667964	1.00289	0.50223	0.762145	0.349787	0.335472	0.503683	0.000106187	0.0026	CD2AP
ENSMODG00000017583	SEC16A	Opossum	16160.6	1720.63	15099.9	1207.49	13594.1	322.534	14145	826.909	15402.4	762.737	16986.3	985.667	0.93437	0.841188	0.875282	0.953085	1.0511	1.1888	1.11077	1.04053	1.13302	1.24954	0.00983804	0.0329	SEC16A
ENSMODG00000002675	FBN1	Opossum	19927.1	2662.31	13687.7	1765.91	11258.7	630.887	16877.9	3240.81	13129.8	421.291	14923	834.071	0.686892	0.564994	0.846984	0.658892	0.748883	1.76993	1.21575	1.4991	1.16619	1.32547	0.00773213	0.0281	FBN1
ENSMODG00000009911	EIF2S1	Opossum	13652.5	2108.64	9671.71	306.241	9691.03	636.024	22460.1	911.216	16814.7	330.007	15650.4	553.061	0.708422	0.709837	1.64513	1.23162	1.14634	1.40877	0.998006	2.31762	1.73508	1.61494	0.000562194	0.0066	EIF2S1
ENSMODG00000002215	KARS	Human	17132.7	1948.88	18663.9	1076.9	15883.7	1992.3	15452.1	923.882	14274.9	1966.06	11440.2	1417.2	1.08937	0.927099	0.901902	0.833196	0.667741	1.07863	1.17503	0.972823	0.898714	0.720248	0.0619632	0.1201	KARS
ENSMODG00000017349	RABL6	Opossum	14926.3	239.087	15514.8	342.598	14953.5	387.792	14533.6	388.211	17065.1	325.394	14101.1	435.609	1.03942	1.00182	0.973687	1.14329	0.94471	0.998182	1.03753	0.971917	1.14121	0.942993	0.107584	0.1824	RABL6
ENSMODG00000006606	HNRNPC	Entrez Gene (NCBI Gene)	16461.3	1747.18	10887.2	556.709	11859	546.206	21522	740.293	12806.9	180.197	13257.9	331.22	0.661382	0.720417	1.30743	0.778002	0.805398	1.38809	0.918054	1.81482	1.07993	1.11796	0.0363253	0.0818	HNRNPC
ENSMODG00000017244	MAN1B1	Human	14685.6	980.194	16166.3	315.522	15528.8	292.582	13807.8	946.421	14842.5	386.187	14861.7	571.608	1.10082	1.05742	0.940226	1.01068	1.01199	0.945701	1.04105	0.889172	0.955805	0.95704	0.215701	0.3042	MAN1B1
ENSMODG00000010971	HERC1	Opossum	16079.4	670.089	15680.4	1743.68	14325.2	418.332	12497.4	1027.93	14762.2	1169.24	17001	1125.51	0.975182	0.890901	0.777229	0.918079	1.05731	1.12246	1.0946	0.872409	1.03051	1.18679	0.0344637	0.0789	HERC1
ENSMODG00000002154	SARS	Opossum	13331.1	1168.16	11943.8	185.226	12131.7	355.226	18608.2	281.662	17457.4	179.054	14989.9	162.994	0.895936	0.910031	1.39586	1.30953	1.12443	1.09886	0.984512	1.53386	1.43899	1.2356	0.000493273	0.0061	SARS
ENSMODG00000009612	RB1CC1	Human	16111.5	180.335	12546.9	414.572	11424.8	330.734	16767.3	810.481	15501.3	399.707	14626	166.033	0.778754	0.709109	1.0407	0.962126	0.907796	1.41022	1.09822	1.46762	1.35681	1.28019	0.000256386	0.0046	RB1CC1
ENSMODG00000018742	GPR89A	Human	14635.6	1954.46	15735	1258.49	13178	418.713	12100.6	1185.55	18182.8	1355.11	16973.8	1423.83	1.07512	0.900406	0.826794	1.24237	1.15976	1.11061	1.19404	0.918246	1.37979	1.28805	0.0224152	0.058	GPR89A
ENSMODG00000019523	CSNK2A1	Human	17295.3	274.356	16331.1	1275.03	16166.8	375.338	12732.2	848.97	13498.9	439.289	14594.4	463.034	0.94425	0.934755	0.736164	0.780499	0.843836	1.0698	1.01016	0.787548	0.834977	0.902736	0.0202816	0.0541	CSNK2A1
ENSMODG00000006989	KMO	Opossum	9092.36	1081.5	12968.4	4389.52	14137.9	2164.06	8835.78	943.666	18989.5	3301.12	22171	3020.1	1.4263	1.55492	0.97178	2.08851	2.43842	0.643121	0.917282	0.624972	1.34316	1.5682	0.0377434	0.0839	KMO
ENSMODG00000008735	ADAM10	Opossum	18583.9	1336.49	15994.9	2420.98	14705.5	458.075	13514	1027.65	11714.1	901.675	14411.8	1005.29	0.860688	0.791304	0.72719	0.630337	0.775499	1.26374	1.08768	0.918977	0.79658	0.980027	0.726017	0.7282	ADAM10
ENSMODG00000018094	CHD4	Human	18192	1098.67	13978	2082.98	10729.3	65.1785	15783.9	2246.05	14649.9	379.298	15153.2	521.461	0.76836	0.589778	0.867625	0.805291	0.832958	1.69555	1.30279	1.4711	1.36541	1.41232	0.000285137	0.0046	CHD4
ENSMODG00000008326	COPG1	Opossum	15401.1	535.315	12160.2	884.875	12919.3	185.025	17923.2	501.865	15106	153.602	13353.7	376.388	0.789565	0.838855	1.16376	0.980842	0.867062	1.1921	0.941242	1.38732	1.16926	1.03363	0.21683	0.3051	COPG1
ENSMODG00000007521	SOD2	Human	11520.2	862.394	15577.6	529.818	14276.1	1153.27	13894.2	2000.69	19385.8	1666	16970.8	1300.08	1.3522	1.23922	1.20607	1.68277	1.47313	0.806956	1.09116	0.973247	1.35792	1.18875	0.0934011	0.1639	SOD2
ENSMODG00000011934	UBA2	Opossum	15788.2	589.586	12946.5	624.532	12763.5	391.74	18622.8	813.043	13905.7	368.052	13804.8	440.26	0.820013	0.808421	1.17954	0.880762	0.874376	1.23698	1.01434	1.45907	1.08948	1.08158	0.0668455	0.127	UBA2
ENSMODG00000016601	CTSZ	Opossum	8045.55	1016.29	10599.9	1450.09	13824.6	1485.99	11322	942.928	19697.1	850.769	24463.5	1564.47	1.31748	1.71829	1.40723	2.4482	3.04063	0.581973	0.766739	0.818973	1.42479	1.76957	0.00222411	0.0132	CTSZ
ENSMODG00000017988	A2M	Human	15108.9	4264.91	16280.1	4062.26	18777.2	5163.31	9279.83	2306.93	8847.08	3975.04	16520.5	6938.82	1.07752	1.24279	0.614195	0.585553	1.09342	0.804642	0.867015	0.494207	0.47116	0.879815	0.730829	0.7316	A2M
ENSMODG00000002362	RNF128	Opossum	17334.7	1306.63	21406.8	3075.02	16739.4	2049.83	11202.1	315.126	13378.2	333.369	13092.7	336.453	1.23491	0.96566	0.646224	0.771758	0.755288	1.03556	1.27883	0.669205	0.799202	0.782147	0.0680124	0.1288	RNF128
ENSMODG00000020405	TARS	Opossum	11533.4	1092.59	10372.4	1311.31	11320.6	618.005	18023.6	487.33	17605.1	1313.62	16790	514.027	0.899336	0.981549	1.56274	1.52645	1.45578	1.0188	0.916242	1.59211	1.55514	1.48315	0.000652134	0.0071	TARS
ENSMODG00000020725	PKD2	Opossum	16892.1	744.941	17836.4	2164.44	16241.4	2479.79	16903.6	1635.19	11870.4	579.141	10863.2	1065.33	1.0559	0.961479	1.00068	0.70272	0.643096	1.04006	1.09821	1.04077	0.730874	0.668861	0.0479204	0.0996	PKD2
ENSMODG00000020704	POLR2B	Opossum	14749.4	822.397	13308.7	886.924	13944.9	447.133	15474.9	1056.54	14356.1	875.752	14648.4	761.277	0.902319	0.945451	1.04918	0.973331	0.99315	1.0577	0.95438	1.10972	1.02949	1.05045	0.322799	0.4077	POLR2B
ENSMODG00000016402	TRAP1	Opossum	11853.1	1081.37	11102.8	144.478	11027.8	356.064	17278.5	515.556	18677.2	277.265	17157.3	467.57	0.936694	0.930369	1.45772	1.57572	1.44749	1.07484	1.0068	1.56681	1.69365	1.55582	0.000122982	0.0026	TRAP1
ENSMODG00000002944	CLSTN1	Opossum	17702.9	625.543	15620.3	2319.23	14567.2	254.464	15250.8	201.595	12976.1	452.1	13232.2	456.19	0.882361	0.822872	0.861488	0.732994	0.74746	1.21526	1.07229	1.04693	0.890776	0.908355	0.0224698	0.0582	CLSTN1
ENSMODG00000025608	CA2	Human	9552.87	1764.64	7061.41	1975.6	4594.89	80.8111	18530.2	3055.79	28173.6	5333.84	18800.5	3566.67	0.739193	0.480996	1.93975	2.94923	1.96805	2.07902	1.5368	4.03279	6.13151	4.09162	0.00489266	0.021	CA2
ENSMODG00000012050	CTNNA1	Human	16213.7	738.46	15072.4	1028.47	15831.1	232.566	14084.2	279.192	12141.3	177.066	13137.5	353.002	0.929607	0.976402	0.868661	0.748828	0.810273	1.02417	0.952074	0.889655	0.766926	0.829856	0.0008398	0.0076	CTNNA1
ENSMODG00000007734	EXOC5	Opossum	13594.9	341.626	12452.9	641.014	14447.6	225.488	14737.9	105.411	15356.2	538.191	15526	453.346	0.916003	1.06273	1.08407	1.12956	1.14205	0.940976	0.861936	1.02009	1.06289	1.07464	0.0394691	0.0866	EXOC5
ENSMODG00000028168	COX5A	Opossum	13268.9	943.37	15081.9	1444.65	12655.4	417.8	15096.5	662.771	18144.3	501.012	14947.5	312.019	1.13663	0.953763	1.13773	1.36743	1.1265	1.04848	1.19173	1.19289	1.43372	1.18112	0.00340862	0.0169	COX5A
ENSMODG00000002349	MSMO1	Opossum	7904.25	617.211	10406.9	6217.97	16775.9	5701.44	11157.5	1199.9	15716.3	4181.18	19906.9	3969.69	1.31662	2.12239	1.41158	1.98833	2.51851	0.471167	0.620346	0.665088	0.936836	1.18664	0.558547	0.6025	MSMO1
ENSMODG00000006464	FBXW11	Human	11860.1	672.478	14774.9	2533.56	17434.5	238.528	12430.4	413.921	13465.5	1364.26	16456.8	1242.95	1.24576	1.47001	1.04809	1.13536	1.38758	0.680269	0.847453	0.712981	0.772352	0.943926	0.336044	0.4194	FBXW11
ENSMODG00000016769	RPS21	Opossum	15754.1	978.715	14933.1	415.489	16414.3	1780.29	15241.2	330.723	13343	1978.76	11766.8	1679.91	0.947888	1.0419	0.967444	0.846953	0.746901	0.959781	0.909765	0.928535	0.812889	0.716862	0.0549345	0.1099	RPS21
ENSMODG00000016415	ENSMODG00000016415	Ensemble Gene ID	17031.2	1546.46	12939.4	1071.17	12794.3	521.103	16840.2	556.963	13582.2	741.352	11846.3	103.392	0.759749	0.751227	0.988787	0.797493	0.695568	1.33116	1.01134	1.31623	1.06159	0.925909	0.0651201	0.1246	ENSMODG00000016415
ENSMODG00000012960	PSAT1	Opossum	10784.2	1972.97	10432.2	3469.17	4162.98	258.689	16254.7	3038.79	27410.1	3918.6	18946.6	2742.98	0.967364	0.386027	1.50728	2.5417	1.75689	2.59049	2.50595	3.90459	6.58426	4.55121	0.00161761	0.0109	PSAT1
ENSMODG00000002938	TJP2	Human	14612.4	381.816	12590.8	804.9	14025.6	201.316	14160.3	121.975	14089.5	500.069	15092.5	311.922	0.86165	0.959843	0.969057	0.964213	1.03286	1.04184	0.897699	1.0096	1.00455	1.07607	0.0152955	0.0443	TJP2
ENSMODG00000005428	DSTN	Opossum	17177.1	2949.9	17603.3	5078.56	14777.9	1102.79	13520.9	570.149	12962.3	168.787	13361.1	381.017	1.02482	0.860329	0.787146	0.754628	0.777848	1.16235	1.19119	0.914936	0.877139	0.904128	0.161061	0.2463	DSTN
ENSMODG00000001693	GHITM	Opossum	11342.3	459.176	13795.8	1011.27	13361.5	702.257	12964.1	664.542	18361.2	794.668	16442	846.752	1.21631	1.17803	1.14299	1.61883	1.44962	0.848878	1.0325	0.970261	1.37419	1.23055	0.0166755	0.0471	GHITM
ENSMODG00000015313	ABCB6	Opossum	10916.8	1041.6	11476.7	905.298	9546.12	104.293	14791.9	556.643	20676.4	158.078	18392.8	909.993	1.05129	0.874442	1.35496	1.894	1.68481	1.14359	1.20224	1.54951	2.16595	1.92673	0.000166381	0.0037	ABCB6
ENSMODG00000016276	STAU1	Opossum	17159.7	1241.74	19249.8	4799.28	16761.4	931.066	12244.3	442.526	12814.3	100.489	12788.6	164.058	1.12181	0.976791	0.713555	0.746766	0.74527	1.02376	1.14846	0.730509	0.76451	0.762978	0.00402107	0.0186	STAU1
ENSMODG00000008167	HIST2H2AC	Rat	11159.1	7157.04	8919.06	3374.94	12476.4	3638.48	26056.2	7494.96	11186.7	3809.54	14633.5	3981.62	0.79926	1.11805	2.33496	1.00246	1.31135	0.894417	0.714872	2.08843	0.896622	1.17289	0.6019	0.6356	HIST2H2AC
ENSMODG00000015559	PPP1CB	Opossum	15331.8	301.453	14482	474.028	13811	542.233	15421.5	706.394	12559.9	492.864	13284.2	1027.5	0.944577	0.90081	1.00585	0.819209	0.866447	1.11011	1.04859	1.11661	0.909414	0.961853	0.556216	0.6007	PPP1CB
ENSMODG00000010556	NCKAP1	Opossum	15363.8	668.368	13999.9	2120.79	10848.1	139.986	15643.4	317.655	15726.2	237.208	14816.4	343.755	0.911225	0.70608	1.0182	1.02359	0.964371	1.41627	1.29054	1.44205	1.44968	1.36581	0.000111524	0.0026	NCKAP1
ENSMODG00000017481	EIF3I	Opossum	15421.4	951.61	11662.1	64.7148	11444.6	1097.64	17811.7	341.47	15121.9	563.955	12796	630.094	0.756227	0.742127	1.155	0.980579	0.829756	1.34748	1.019	1.55634	1.32131	1.11808	0.205559	0.2936	EIF3I
ENSMODG00000020876	IARS	Opossum	13152.3	1302.07	13874.6	630.442	14766.1	1237.72	15953.5	1548.87	16183.8	1285.89	12413.2	44.895	1.05492	1.1227	1.21299	1.23049	0.943804	0.890706	0.939622	1.08041	1.09601	0.840652	0.0548458	0.1097	IARS
ENSMODG00000018992	HNRNPK	Human	15027.9	1179.56	12966.8	1009.24	12999.9	410.527	15855.9	1062.04	13685.5	365.207	13991.4	978.717	0.862849	0.86505	1.0551	0.910674	0.931024	1.156	0.997456	1.21969	1.05274	1.07627	0.25697	0.3461	HNRNPK
ENSMODG00000001509	PDZK1IP1	Human	7407.66	315.542	11707.9	1511.23	11071	374.188	8034.52	1815.12	24692.7	1064.5	23246.2	1648.43	1.58051	1.49453	1.08462	3.3334	3.13813	0.669107	1.05753	0.725729	2.2304	2.09975	0.000523241	0.0061	PDZK1IP1
ENSMODG00000026821	RF01296	Opossum	13071.2	1634.34	15580.1	4975.73	16207.9	2231.46	11542.5	627.473	11904.7	1218.55	14233.2	487.28	1.19194	1.23997	0.883051	0.910762	1.0889	0.80647	0.961264	0.712155	0.734503	0.878164	0.288563	0.3771	RF01296
ENSMODG00000016986	ENSMODG00000016986	Ensemble Gene ID	23011	3921.29	24496.2	939.646	21798.5	1637.13	9857.61	955.471	4932.23	501.524	4385.58	430.487	1.06455	0.94731	0.428387	0.214343	0.190586	1.05562	1.12376	0.452215	0.226265	0.201187	0.000129851	0.0026	ENSMODG00000016986
ENSMODG00000002516	SECISBP2L	Opossum	20446	2810.1	25019.2	3434.89	24129.1	1557.46	7498.66	110.335	7073.3	362.53	7339	269.784	1.22367	1.18013	0.366754	0.34595	0.358945	0.847362	1.03689	0.310773	0.293145	0.304156	0.000114421	0.0026	SECISBP2L
ENSMODG00000019574	ATP6V1G1	Opossum	11315.2	215.077	12586.2	1254.26	13373.2	393.561	12583.2	599.349	16188.7	1199	17648.1	1010.6	1.11233	1.18189	1.11206	1.43071	1.55969	0.846104	0.94115	0.940922	1.21053	1.31966	0.00507552	0.0215	ATP6V1G1
ENSMODG00000003364	ACTR2	Opossum	14270.6	636.389	12759.1	400.814	13760.1	472.423	15770.3	156.151	13105.6	478.534	13075.9	751.314	0.894081	0.964226	1.10509	0.918363	0.916283	1.0371	0.927252	1.14609	0.952435	0.950278	0.33689	0.4201	ACTR2
ENSMODG00000013712	NUCB1	Opossum	12306	1248.65	16592.5	1026.32	17087.5	792.282	11344.4	384.704	14736.6	171.861	14996.6	954.133	1.34832	1.38855	0.921858	1.19751	1.21864	0.720176	0.971028	0.6639	0.86242	0.877633	0.0756304	0.1394	NUCB1
ENSMODG00000019001	PPP2CB	Opossum	14502.8	569.464	14537.5	172.618	15965.9	375.285	13825.4	184.349	13064	293.314	12495.5	310.664	1.00239	1.10088	0.953292	0.900791	0.861593	0.908363	0.910532	0.865934	0.818245	0.782638	0.000546215	0.0061	PPP2CB
ENSMODG00000012900	PHKB	Opossum	17708.7	1995.93	15741.2	620.563	15238.2	1084.29	12273.2	515.081	11508.1	278.111	10722.7	169.021	0.888899	0.860493	0.693064	0.64986	0.605503	1.16212	1.03301	0.805427	0.755218	0.703671	0.004342	0.0194	PHKB
ENSMODG00000005764	TAF7	Human	13310.4	1005.99	12442.2	250.929	12637.5	869.555	16050.1	1665.24	14539.8	1329.87	14526.2	1163.42	0.934773	0.949448	1.20584	1.09237	1.09135	1.05324	0.984543	1.27004	1.15053	1.14945	0.139763	0.2212	TAF7
ENSMODG00000014984	THOC2	Opossum	14680.4	612.73	14483.6	268.447	12770.7	319.87	14885.9	78.8198	13427.3	331.774	13298.7	136.416	0.986595	0.869917	1.014	0.91464	0.905882	1.14954	1.13413	1.16563	1.05141	1.04134	0.0982834	0.1702	THOC2
ENSMODG00000013211	RTRAF	Opossum	13814.7	469.136	12323.4	598.843	11993.5	390.831	15711.8	527.521	14926.5	833.709	13896.8	708.716	0.892055	0.868175	1.13733	1.08048	1.00595	1.15184	1.02751	1.31002	1.24454	1.15869	0.0292207	0.0697	RTRAF
ENSMODG00000005865	FRMD1	Opossum	15598.1	2129.32	19381.4	1156.39	19193.9	1380.19	10600.6	1162.22	10499.1	511.282	13368.8	1079.03	1.24255	1.23053	0.679607	0.673101	0.857077	0.81266	1.00977	0.55229	0.547002	0.696512	0.009293	0.0318	FRMD1
ENSMODG00000019682	NDUFA8	Opossum	11227.6	1073.84	10692.3	151.745	9451.37	698.707	18791.9	2736.72	18322	1401.27	14403.6	763.758	0.952322	0.841801	1.67373	1.63188	1.28288	1.18793	1.13129	1.98827	1.93856	1.52397	0.0024897	0.0143	NDUFA8
ENSMODG00000018489	MYO6	Opossum	12855.1	604.441	12873.2	1125.56	12229.6	396.072	12736.4	323.891	15766.2	758.975	17618.2	419.408	1.00141	0.951342	0.990763	1.22645	1.37052	1.05115	1.05263	1.04144	1.28918	1.44062	0.000189711	0.0037	MYO6
ENSMODG00000012034	LSM14A	Opossum	15320.2	1030.39	14309.8	1753.56	13246.2	194.825	14672.4	639.623	13553.9	97.3612	13151.6	80.151	0.934048	0.864623	0.957718	0.884706	0.858451	1.15657	1.0803	1.10767	1.02323	0.992862	0.560082	0.6036	LSM14A
ENSMODG00000016357	DNAJA3	Opossum	9646.11	908.62	11775.2	401.676	12240.4	72.0341	15795.2	1524.37	18639.6	610.337	15727	388.432	1.22073	1.26895	1.63747	1.93234	1.6304	0.788052	0.961995	1.29041	1.52279	1.28484	0.000236999	0.0037	DNAJA3
ENSMODG00000001811	SQLE	Opossum	7912.33	497.035	7832.02	3509.27	11351.6	3345.78	13837.8	1151.37	17438.5	3459.64	19949.9	3371.83	0.98985	1.43468	1.74889	2.20396	2.52137	0.69702	0.689945	1.21901	1.53621	1.75745	0.0626449	0.121	SQLE
ENSMODG00000008525	FGFR2	Opossum	18675.6	914.836	15460.9	1661.56	14942.8	406.702	15607	965.363	10130.8	716.603	8789.75	591.703	0.827863	0.800126	0.835689	0.542459	0.470654	1.2498	1.03467	1.04445	0.677968	0.588225	0.000265918	0.0046	FGFR2
ENSMODG00000001380	MYCBP2	Opossum	16682.1	973.478	16833.4	3909.21	13197.9	826.235	12831.9	838.587	13218.7	511.095	13871.5	483.864	1.00907	0.791143	0.769204	0.792388	0.83152	1.26399	1.27546	0.972269	1.00157	1.05104	0.376117	0.4534	MYCBP2
ENSMODG00000008877	XYLB	Opossum	11499.9	559.126	16318.9	3246.07	16502.3	467.022	9797.5	418.104	13442.3	1075.9	15196.5	993.344	1.41905	1.435	0.851966	1.16891	1.32145	0.696866	0.988886	0.593706	0.814573	0.920873	0.167789	0.2534	XYLB
ENSMODG00000012557	NPEPPS	Opossum	16385	905.011	15975.9	3001.83	14537.4	372.413	12277.2	611.372	12599.6	212.18	13683.7	441.271	0.975029	0.887234	0.749293	0.768967	0.835135	1.1271	1.09895	0.844526	0.866701	0.941278	0.104738	0.1786	NPEPPS
ENSMODG00000005252	SNW1	Opossum	15151.6	1064.29	13169.6	963.866	13519.2	308.292	14960.2	351.327	12505.9	238.65	11830.6	484.359	0.86919	0.892262	0.987371	0.825386	0.780817	1.12075	0.974142	1.10659	0.92505	0.875099	0.0141546	0.042	SNW1
ENSMODG00000011916	HNRNPDL	Opossum	17233.5	1342.27	9482.66	256.798	10949.3	1116.7	17924.2	1703.66	11346.1	1565.03	11709.6	1891.21	0.550247	0.635349	1.04008	0.658375	0.679468	1.57394	0.866055	1.63702	1.03624	1.06944	0.65007	0.6722	HNRNPDL
ENSMODG00000011679	ATP2A2	Opossum	12889	1823.02	10772.2	1388.5	10494.2	377.602	17325.3	1337.8	14420.6	749.429	15424.1	219.303	0.835766	0.814196	1.3442	1.11883	1.19669	1.22821	1.02649	1.65095	1.37415	1.46978	8.99612e-05	0.0026	ATP2A2
ENSMODG00000004297	PICALM	Opossum	13817.6	1044.27	15068.4	516.38	14404.7	15.6031	13050	509.566	13884.5	170.884	13005	315.578	1.09052	1.04249	0.944448	1.00484	0.941192	0.959246	1.04608	0.905958	0.963892	0.902834	0.0033127	0.0166	PICALM
ENSMODG00000020511	MELTF	Opossum	11267.8	3574.74	13636.9	4802.14	12412	3240.65	10811	2739.79	16358.5	4507.2	23291	8230.54	1.21025	1.10155	0.95946	1.45179	2.06704	0.907813	1.09868	0.87101	1.31795	1.87649	0.156963	0.2415	MELTF
ENSMODG00000004445	NONO	Opossum	15545.9	544.635	10110.9	919.636	11073.3	253.859	17898	1836.44	11786.7	147.546	12045.2	146.364	0.650394	0.712302	1.1513	0.758192	0.774817	1.4039	0.913087	1.61631	1.06443	1.08776	0.00937569	0.032	NONO
ENSMODG00000018521	SLC38A2	Opossum	17872.6	1196.06	14914.6	1025.5	13426.8	1270.27	15191.8	652.141	9031.61	1017.42	9625.34	915.249	0.834497	0.751248	0.850003	0.505333	0.538553	1.33112	1.11081	1.13145	0.672657	0.716877	0.0264454	0.065	SLC38A2
ENSMODG00000001548	DRAM2	Opossum	12396.7	807.451	18175.5	2150.33	21545.7	436.536	9356.48	500.235	11465.8	389.539	11416.3	170.295	1.46615	1.73802	0.754756	0.924911	0.920914	0.575366	0.843575	0.434261	0.532163	0.529863	6.81992e-06	0	DRAM2
ENSMODG00000011599	GPLD1	Opossum	9502.82	1106.98	16459.5	2753.55	13961.9	1361.03	8689.09	1715.03	15994.5	2049	18099.1	1548.02	1.73207	1.46923	0.91437	1.68313	1.90461	0.680627	1.17889	0.622345	1.14558	1.29633	0.0469361	0.0982	GPLD1
ENSMODG00000019291	SUPT6H	Opossum	12407	128.305	11408.8	596.916	11176.2	71.5177	13953	293.886	15856.9	508.936	16284.9	486.266	0.91954	0.900799	1.12461	1.27806	1.31255	1.11013	1.02081	1.24846	1.4188	1.4571	0.000124643	0.0026	SUPT6H
ENSMODG00000004620	ACSL1	Opossum	12169.9	894.604	10554.5	1975.38	8570.87	378.407	13985.6	1657.6	20960.9	3872.64	16063	2452.88	0.867259	0.704267	1.14919	1.72236	1.3199	1.41992	1.23144	1.63176	2.4456	1.87414	0.0129593	0.0395	ACSL1
ENSMODG00000017554	PTP4A2	Opossum	13703	1084.42	14028.7	620.415	15667.7	1140.04	14738.9	1823.14	12300.3	1156	12297.2	1043.91	1.02377	1.14338	1.0756	0.897639	0.897414	0.874601	0.895391	0.94072	0.785076	0.784879	0.0368032	0.0824	PTP4A2
ENSMODG00000023125	B3GNT2	Opossum	10901	176.383	15588	3609.13	19352.3	1028.29	9945.04	281.597	11143.2	1882.08	14596.6	837.858	1.42996	1.77527	0.912303	1.02221	1.33901	0.563294	0.805485	0.513894	0.575805	0.754258	0.00712821	0.0267	B3GNT2
ENSMODG00000020196	ADGRV1	Opossum	12575.6	991.681	17239	1179.77	17597.2	326.509	9679.11	1076.27	13386.6	307.777	13165.4	802.42	1.37083	1.39931	0.769675	1.06449	1.04691	0.714637	0.979645	0.550038	0.760723	0.748157	0.00193688	0.012	ADGRV1
ENSMODG00000018400	IBTK	Opossum	12419.4	451.471	13260	828.396	11966.1	333.13	13749.4	363.613	14708.7	1141.75	14821	883.985	1.06768	0.963499	1.10709	1.18433	1.19337	1.03788	1.10813	1.14903	1.22919	1.23858	0.0129104	0.0393	IBTK
ENSMODG00000007103	PCNX1	Opossum	16311.1	503.994	15307.8	3101.38	12658.2	622.565	13654.3	570.218	12955.7	622.987	12928.7	352.992	0.938491	0.776047	0.837118	0.794285	0.792631	1.28858	1.20932	1.0787	1.0235	1.02137	0.621295	0.6504	PCNX1
ENSMODG00000016247	SULF2	Opossum	11208.2	830.535	9401.54	1044.12	8224.15	1657.25	14650.2	1759.67	22592.7	1417.49	13613.2	892.222	0.838811	0.733764	1.3071	2.01574	1.21458	1.36284	1.14316	1.78136	2.74712	1.65527	0.015486	0.0448	SULF2
ENSMODG00000012189	ALDH2	Human	12055.4	289.957	9754.28	181.061	9004.82	219.548	12596.5	185.161	16612.4	337.121	19696.9	1562.81	0.809124	0.746956	1.04489	1.37801	1.63387	1.33877	1.08323	1.39887	1.84484	2.18737	0.000663049	0.0071	ALDH2
ENSMODG00000013962	COX6B1	Opossum	11300.2	329.943	14306.9	665.076	13288.2	581.148	13812.6	942.557	17425.3	923.056	12277.8	274.417	1.26608	1.17593	1.22234	1.54204	1.08652	0.850391	1.07666	1.03946	1.31134	0.923963	0.0902727	0.1598	COX6B1
ENSMODG00000009496	NCSTN	Opossum	14414	582.828	16142.8	891.165	15076.7	190.972	12284	731.308	12758.7	501.412	13003.4	687.3	1.11995	1.04598	0.852232	0.885166	0.902142	0.956042	1.07071	0.814769	0.846256	0.862485	0.0147283	0.0431	NCSTN
ENSMODG00000021320	NCEH1	Opossum	11955.4	1007.24	10807	665.822	10594.4	301.498	13484.8	304.557	15793.5	1214.41	17009.6	461.982	0.90394	0.886159	1.12792	1.32103	1.42275	1.12847	1.02007	1.27282	1.49074	1.60552	8.00407e-05	0.0026	NCEH1
ENSMODG00000005243	WDR3	Opossum	12956.9	1448.95	11114.2	1406.92	11639.1	831.685	17208	664.675	12746.3	1327.82	13128	1129.74	0.857786	0.898292	1.3281	0.983749	1.01321	1.11322	0.954908	1.47847	1.09513	1.12793	0.207755	0.2959	WDR3
ENSMODG00000006311	LDLR	Opossum	10518	793.984	8771.82	2892.03	11296	1720.69	13435.1	867.787	14925.8	2125.18	17636	1416.3	0.833982	1.07397	1.27734	1.41908	1.67675	0.931123	0.77654	1.18936	1.32133	1.56126	0.0158225	0.0454	LDLR
ENSMODG00000000916	LRBA	Opossum	14961.3	1137.89	14006.8	1182.73	12937.8	134.211	13333.9	839.151	12785.9	276.201	13721.3	280.425	0.936201	0.86475	0.891229	0.8546	0.917124	1.1564	1.08263	1.03062	0.988263	1.06057	0.0234912	0.0599	LRBA
ENSMODG00000013732	HIP1	Opossum	15096.3	725.455	13694.7	1452.2	12291.4	110.851	14772.1	718.035	12128.8	557.997	12833.9	326.824	0.907151	0.814194	0.978519	0.803426	0.850136	1.22821	1.11417	1.20183	0.986775	1.04414	0.0902631	0.1598	HIP1
ENSMODG00000014293	MED13	Opossum	13762.4	878.561	15419.6	1982.12	12696.3	366.702	12407.7	376.793	14242.9	617.368	14503.9	128.431	1.12042	0.922535	0.90157	1.03492	1.05388	1.08397	1.2145	0.977275	1.12182	1.14237	0.0027626	0.0152	MED13
ENSMODG00000020301	RPL37	Human	15720.7	1955.87	13120	1283.94	14470.4	567.674	15105.1	725.056	11981.5	343.585	9286.34	670.053	0.834569	0.920463	0.960836	0.762145	0.590706	1.08641	0.906683	1.04386	0.828001	0.641749	0.00112549	0.009	RPL37
ENSMODG00000016579	OAT	Human	15070.9	1731.66	14794.7	311.44	13351	114.165	12183.4	685.968	14946.2	1217.24	10920.4	723.929	0.981668	0.885879	0.808402	0.991721	0.724599	1.12882	1.10813	0.912542	1.11948	0.817944	0.00937533	0.032	OAT
ENSMODG00000000393	DBI	Human	13343.4	1664.3	9499.73	88.6613	9854.73	416.929	17161.3	2145.76	14400.4	1807.57	13347.4	1577.24	0.711943	0.738548	1.28613	1.07922	1.0003	1.35401	0.963977	1.74143	1.46127	1.35441	0.0388699	0.0857	DBI
ENSMODG00000000633	VCL	Opossum	17616.5	513.197	18967.9	1936.43	17229.3	634.859	10263.2	571.222	9390.46	755.287	10313.4	434.096	1.07672	0.978026	0.582593	0.533051	0.58544	1.02247	1.10091	0.595683	0.545027	0.598594	0.000220229	0.0037	VCL
ENSMODG00000008132	WWP1	Opossum	12758.7	948.535	14313.9	635.347	13102.7	778.294	12647.9	867.188	14900.3	526.366	13153.3	532.613	1.1219	1.02696	0.99132	1.16786	1.03093	0.973746	1.09245	0.965293	1.1372	1.00386	0.943164	0.869	WWP1
ENSMODG00000002829	GCC2	Opossum	13250.3	587.341	15017.5	857.139	14958.6	505.557	11685.6	877.366	12778.2	752.753	13165.5	617.222	1.13336	1.12892	0.881909	0.964368	0.993597	0.885804	1.00394	0.781198	0.85424	0.880132	0.0335905	0.0772	GCC2
ENSMODG00000013150	PYGL	Opossum	13322.6	502.173	12052.4	1399.72	13849.1	298.959	11954.7	351.87	13045.3	120.602	13796.8	540.782	0.904662	1.03952	0.897328	0.979184	1.03559	0.961979	0.870266	0.863211	0.941954	0.996219	0.91038	0.8487	PYGL
ENSMODG00000008362	CNBP	Opossum	12615.1	899.86	11883.1	406.023	11559.4	761.116	16149.2	1225.33	13860.6	588.428	13256.8	699.453	0.941974	0.916317	1.28015	1.09873	1.05087	1.09132	1.028	1.39705	1.19907	1.14684	0.0809369	0.1467	CNBP
ENSMODG00000015356	WSB2	Opossum	13135	1206.71	11912.1	848.566	10308.3	200.083	14356.3	1772.48	16547.2	1459.75	12954.7	1100.12	0.906893	0.784796	1.09298	1.25977	0.986273	1.27422	1.15558	1.39269	1.60522	1.25672	0.0286469	0.0687	WSB2
ENSMODG00000008520	RANBP6	Human	16948.2	1285.59	16234.1	4873.96	11498.4	371.135	14188.4	1392.72	11798.9	270.286	12706.8	319.249	0.957868	0.678444	0.837164	0.696175	0.749744	1.47396	1.41186	1.23395	1.02614	1.10509	0.025104	0.0627	RANBP6
ENSMODG00000020574	TMEM33	Opossum	10340.7	847.9	10580.3	1198.04	11764.9	594.414	15147.7	516.173	14506.2	714.238	15398	687.898	1.02317	1.13773	1.46486	1.40282	1.48907	0.878943	0.899309	1.28753	1.233	1.30881	0.00482939	0.0208	TMEM33
ENSMODG00000017504	ALDH8A1	Opossum	8949.03	1035.07	4501.08	2010.85	1984.05	377.5	18848.3	3195.21	23947.9	4804.27	19260.1	4099.35	0.502968	0.221705	2.10618	2.67604	2.1522	4.51049	2.26863	9.49992	12.0702	9.70747	0.00404089	0.0186	ALDH8A1
ENSMODG00000015826	CAV1	Opossum	20213.9	2771.11	9741.38	2637.1	6475.24	1380.97	20866.1	1934.47	9967.62	1943.35	8201.2	2185.04	0.481915	0.320336	1.03226	0.493107	0.405721	3.12172	1.5044	3.22244	1.53934	1.26655	0.398486	0.4729	CAV1
ENSMODG00000001975	GNAI3	Opossum	13283.6	590.64	13395.4	409.904	14209.3	884.88	12202.1	359.868	12937.5	431.501	13724.2	227.451	1.00842	1.06968	0.918584	0.973945	1.03317	0.934856	0.942724	0.858744	0.910499	0.965861	0.494495	0.5524	GNAI3
ENSMODG00000020829	PPP2R1A	Opossum	14543.8	322.159	13589.1	759.382	11999.6	300.376	13390.5	1515.98	13426.8	819.339	11668.2	742.812	0.934352	0.825067	0.9207	0.923198	0.802276	1.21202	1.13246	1.11591	1.11894	0.972377	0.589934	0.6273	PPP2R1A
ENSMODG00000007430	TLN1	Opossum	16334.7	361.398	15063.3	1937.58	14067.5	312.101	12495.5	1583.69	11520.5	744.718	11000.9	170.866	0.922164	0.861204	0.764968	0.70528	0.673466	1.16117	1.07078	0.888254	0.818947	0.782005	0.000260063	0.0046	TLN1
ENSMODG00000014301	RNFT1	Human	12609.2	222.743	10864.4	738.721	11256.3	200.289	15211.3	753.478	13870.4	346.475	13722.2	281.362	0.861623	0.892702	1.20636	1.10002	1.08827	1.12019	0.965186	1.35136	1.23224	1.21907	0.000541301	0.0061	RNFT1
ENSMODG00000014653	ACAT1	Opossum	10413.4	546.559	13167.1	403.741	10557.2	491.184	9888.83	1280.11	19209.9	1671.84	17572.9	1980.65	1.26443	1.0138	0.949623	1.84473	1.68753	0.986385	1.24722	0.936694	1.81961	1.66455	0.00826679	0.0295	ACAT1
ENSMODG00000006158	YWHAZ	Mouse	15643.1	2324.27	14144.2	2572.12	11973.6	795.772	14184.3	539.319	11993.6	695.85	11339.7	198.546	0.90418	0.765421	0.906743	0.7667	0.724901	1.30647	1.18128	1.18463	1.00167	0.947061	0.335813	0.4192	YWHAZ
ENSMODG00000004627	TM9SF3	Opossum	12589.8	674.172	13152.8	947.872	12013.3	149.827	13484.5	269.016	13491.4	127.189	14502	450.093	1.04472	0.954207	1.07107	1.07162	1.15189	1.04799	1.09486	1.12247	1.12304	1.20717	0.00176125	0.0116	TM9SF3
ENSMODG00000027876	ATP5ME	Human	11502.3	453.899	13122.2	20.4224	13331.4	706.472	13212.7	1164.08	15540.4	519.606	13024.8	327.761	1.14083	1.15902	1.1487	1.35107	1.13237	0.8628	0.984308	0.991102	1.1657	0.977005	0.607431	0.6398	ATP5ME
ENSMODG00000006263	TOR1AIP1	Opossum	9888.82	677.31	13604.4	1994.42	19282.3	1051.13	11002.6	164.533	11012.9	229.484	14810.6	572.503	1.37573	1.94991	1.11263	1.11367	1.49771	0.512845	0.705536	0.570607	0.571139	0.768094	0.0061558	0.0245	TOR1AIP1
ENSMODG00000014107	NDUFA4	Opossum	11755.3	1531.55	14123.2	2108.54	12731.3	2200.63	11946.3	2333.74	16612.5	2924.94	14760.9	1979.04	1.20143	1.08302	1.01625	1.41319	1.25567	0.923343	1.10934	0.938346	1.30486	1.15942	0.387058	0.463	NDUFA4
ENSMODG00000016841	OPTN	Opossum	11371	814.461	15089	2126.45	17854	864.709	9612.81	414.178	11852	915.627	13310.3	502.329	1.32697	1.57013	0.845378	1.0423	1.17054	0.636889	0.845134	0.538412	0.663827	0.745506	0.00301597	0.0157	OPTN
ENSMODG00000002789	CTSC	Human	4648.69	840.385	19359.8	9675.17	35207.2	4854.01	3735.92	1181	6205.52	2109.63	10960.2	1744.42	4.16457	7.57357	0.803649	1.3349	2.35769	0.132038	0.549883	0.106112	0.176257	0.311305	0.00265793	0.0149	CTSC
ENSMODG00000017999	SNX3	Opossum	14594.2	1135.13	13335.2	235.877	14725.3	874.548	11930.3	710.41	12020.3	687.897	11668.4	725.348	0.91373	1.00898	0.817469	0.823633	0.79952	0.991097	0.905595	0.810191	0.8163	0.792402	0.0190228	0.0516	SNX3
ENSMODG00000015157	NBR1	Opossum	14964.8	1660.6	12902.9	770.953	11575.9	213.485	12739.8	927.201	13209.2	834.271	12627.6	575.079	0.862221	0.773545	0.851319	0.882689	0.84382	1.29275	1.11464	1.10054	1.1411	1.09085	0.0724098	0.1347	NBR1
ENSMODG00000003107	SRSF6	Opossum	12458	1882.43	9864.37	365.869	9647.88	705.567	17248.1	442.199	13393.1	354.695	13793.2	804.373	0.791808	0.77443	1.38449	1.07506	1.10717	1.29127	1.02244	1.78776	1.38819	1.42966	0.00540218	0.0223	SRSF6
ENSMODG00000015221	GCN1	Opossum	12462.6	2224.74	8147.33	451.72	7666.92	220.486	16775.9	2002.77	15554.1	1747.21	14727.8	1020.78	0.65374	0.615193	1.3461	1.24806	1.18176	1.62551	1.06266	2.18809	2.02873	1.92096	0.000668276	0.0071	GCN1
ENSMODG00000005208	IDH3B	Human	11481	564.137	14515.8	758.476	12709.4	892.158	11904.4	870.841	16424.2	517.277	12256.1	404.572	1.26433	1.10699	1.03687	1.43055	1.0675	0.903348	1.14213	0.936655	1.29228	0.964328	0.548507	0.5952	IDH3B
ENSMODG00000007831	PC	Opossum	14785.2	2058.64	13221.6	3187.45	7568.86	252.151	14866.2	429.332	15500.1	2364.27	13217.9	1592.82	0.894245	0.511922	1.00548	1.04835	0.893993	1.95342	1.74684	1.96412	2.04787	1.74635	0.00773985	0.0281	PC
ENSMODG00000016753	LAMA5	Opossum	19039.4	1471.76	16067.9	5052.29	11808.6	535.576	12858.2	2223.3	10859.3	695.489	10818.8	405.181	0.843928	0.620221	0.67535	0.570361	0.568234	1.61233	1.36069	1.08889	0.919609	0.91618	0.105504	0.1796	LAMA5
ENSMODG00000018855	MUT	Opossum	11940.5	1298.49	14889.5	792.723	11915.1	470.381	9921.79	1304.03	16298.8	730.369	14469.6	790.277	1.24697	0.997874	0.830936	1.365	1.21181	1.00213	1.24963	0.832707	1.36791	1.21439	0.0171306	0.0478	MUT
ENSMODG00000001832	NUCKS1	Human	14991.1	1795.01	8920.42	920.493	8976.45	862.47	17020.7	1086.3	12628.8	1505.29	11771.6	882.598	0.595049	0.598786	1.13539	0.842423	0.785243	1.67004	0.993758	1.89615	1.40688	1.31139	0.0327969	0.0758	NUCKS1
ENSMODG00000003772	PRRC2C	Opossum	16057.1	1741.28	14703.6	2543.39	11442.2	271.496	13342.6	1657.36	10988.7	1278.76	12708.5	1007.05	0.915707	0.712594	0.830948	0.684349	0.791454	1.40332	1.28503	1.16609	0.960364	1.11067	0.161129	0.2463	PRRC2C
ENSMODG00000014054	RBMXL2	Human	15107.2	1400.17	6929.59	369.99	7841.32	666.312	19854.5	1532.25	10896.5	379.214	12215.8	514.789	0.458695	0.519046	1.31424	0.721278	0.808608	1.92661	0.883728	2.53204	1.38962	1.55787	0.00182742	0.0116	RBMXL2
ENSMODG00000010326	GPAM	Opossum	7965.24	155.699	7452.15	155.712	6258.59	124.069	12581.6	891.591	20843.8	1706.72	20940	2194.98	0.935584	0.785738	1.57956	2.61684	2.62892	1.27269	1.19071	2.01029	3.33042	3.3458	0.000701014	0.0071	GPAM
ENSMODG00000002725	PSMC1	Opossum	12141.3	487.339	9938.81	688.125	11283.3	299.719	16085.8	95.7063	13641	215.097	12366.7	58.3493	0.818598	0.929334	1.32489	1.12352	1.01857	1.07604	0.880844	1.42563	1.20896	1.09602	0.00739598	0.0275	PSMC1
ENSMODG00000003685	TMEM176A	Human	8996.34	927.081	15013.4	4366.58	15732.1	1102.64	8285.74	666.351	12575.3	2183.02	16562.9	1416.19	1.66883	1.74872	0.921012	1.39782	1.84107	0.571847	0.954316	0.526678	0.79934	1.05281	0.548429	0.5951	TMEM176A
ENSMODG00000009549	COPA	Opossum	14795.9	1396.41	12066.7	369.952	11100.3	625.369	14053.2	1048.48	12659.3	1002.81	11784.3	908.381	0.815546	0.750228	0.949804	0.855596	0.796459	1.33293	1.08706	1.26602	1.14045	1.06162	0.429921	0.5005	COPA
ENSMODG00000021011	ATP5PF	Opossum	10253.8	396.297	11391.8	282.66	10805.2	360.031	13521.9	1942.15	17268.8	1014.44	14455.4	1350.04	1.11098	1.05378	1.31872	1.68414	1.40976	0.948967	1.05428	1.25142	1.59819	1.33781	0.0209355	0.0553	ATP5PF
ENSMODG00000025563	FXYD2	Opossum	15709.2	2392.12	22530.6	1382.12	20613.2	2441.86	9507.67	2068.43	7798.23	127.922	7362.44	171.089	1.43423	1.31217	0.60523	0.496412	0.468671	0.762095	1.09302	0.461242	0.378313	0.357172	0.00156463	0.0109	FXYD2
ENSMODG00000005031	SDHC	Opossum	11805.6	1101.72	13960.5	1755.32	13034.6	751.455	12574.9	1176.66	14110.2	710.565	11981.7	159.919	1.18254	1.10411	1.06517	1.19522	1.01492	0.905706	1.07103	0.964728	1.08252	0.919222	0.124641	0.2034	SDHC
ENSMODG00000009316	EIF3A	Opossum	11871.1	1102.04	9549.07	363.994	9639.61	511.294	15772.4	1036.38	13632.4	362.291	14286	171.58	0.804399	0.812025	1.32864	1.14837	1.20343	1.23149	0.990608	1.63621	1.4142	1.48201	0.00026046	0.0046	EIF3A
ENSMODG00000005444	RRBP1	Human	15400.9	771.513	13901.1	5346.16	7715.1	641.182	11021.9	864.332	14855.3	738.323	16136.8	730.749	0.902618	0.500951	0.715665	0.964576	1.04779	1.9962	1.80181	1.42861	1.92549	2.09159	0.000254916	0.0046	RRBP1
ENSMODG00000002501	ALDH1A1	Human	9182.08	443.004	8287.15	1940.1	5497	740.057	11010.7	1475.83	19965.7	3153.48	22193.1	2870.45	0.902535	0.598666	1.19915	2.17442	2.417	1.67038	1.50758	2.00304	3.63212	4.03731	0.00134594	0.0098	ALDH1A1
ENSMODG00000028427	AABR07063901.1	Rat	14311.8	1099.38	15086.4	962.001	15855.1	940.379	11111.9	441.236	10712.7	857.481	9968.88	614.783	1.05412	1.10783	0.776412	0.748524	0.696548	0.902667	0.951518	0.700842	0.675667	0.628751	0.00177043	0.0116	AABR07063901.1
ENSMODG00000014339	VMP1	Human	12125.4	1823.38	10653	201.502	10777.8	599.315	15448.2	1368.91	13753.9	530.882	11931.2	187.419	0.878569	0.888861	1.27403	1.1343	0.983983	1.12503	0.988421	1.43333	1.27613	1.10702	0.0601992	0.1175	VMP1
ENSMODG00000017016	ZGPAT	Opossum	12340.9	542.9	12765.7	949.316	12929.9	398.963	13465.4	95.2155	12572.5	508.971	11481.8	506.225	1.03443	1.04773	1.09112	1.01877	0.930383	0.954445	0.987304	1.04142	0.972362	0.887999	0.033617	0.0772	ZGPAT
ENSMODG00000019039	PCM1	Opossum	14996.9	214.189	12486.6	1469.97	11579	831.517	13832.4	778.105	11515	599.943	11502.1	698.789	0.832616	0.772096	0.92235	0.767825	0.76697	1.29518	1.07838	1.19461	0.994469	0.993361	0.925082	0.8581	PCM1
ENSMODG00000025740	ATP5MPL	Opossum	10206.7	292.809	12278.6	135.935	11955.8	513.558	13541.9	1558.05	15646.1	336.521	12997.8	328.074	1.203	1.17137	1.32676	1.53293	1.27346	0.853704	1.027	1.13266	1.30867	1.08716	0.0729031	0.1354	ATP5MPL
ENSMODG00000008276	LMTK2	Opossum	13673.2	327.355	16053.1	1965.31	14079.9	678.284	10202.7	310.321	12119.7	273.299	12974.1	689.388	1.17406	1.02974	0.746181	0.886386	0.948876	0.971116	1.14014	0.724628	0.860783	0.921469	0.181213	0.2683	LMTK2
ENSMODG00000009940	CCDC47	Opossum	10757.4	1143.19	10981.7	642.371	11965.1	507.408	13906.1	1335.91	14396.3	768.72	12883.2	516.99	1.02085	1.11226	1.2927	1.33826	1.19761	0.89907	0.917816	1.16222	1.20319	1.07673	0.147544	0.2301	CCDC47
ENSMODG00000006337	CEP350	Opossum	14741.7	532.38	13767.1	1888.1	12202.3	338.979	11805.8	735.529	11815.7	486.137	12605.3	430.103	0.933887	0.827738	0.80084	0.801513	0.855076	1.20811	1.12824	0.967505	0.968318	1.03303	0.356748	0.4385	CEP350
ENSMODG00000016078	CDC42	Human	11801	1006.45	11074.2	814.007	13020.4	757.124	14335.6	984.268	12188.9	192.866	11871	571.852	0.938414	1.10333	1.21477	1.03287	1.00593	0.906347	0.850529	1.10101	0.936134	0.911722	0.161832	0.247	CDC42
ENSMODG00000013142	CHD9	Human	15160	426.091	15764.1	1940.71	13515.6	246.111	10762.3	692.994	10340.8	204.657	12343.5	286.825	1.03985	0.891528	0.709914	0.68211	0.814215	1.12167	1.16637	0.79629	0.765102	0.913281	0.0118221	0.0371	CHD9
ENSMODG00000005337	PSMD14	Opossum	11674.9	1160.51	7929.32	1028.98	8976.88	196.64	15894	754.616	13785.6	301.497	13559.1	486.19	0.679178	0.768906	1.36139	1.18079	1.16139	1.30055	0.883304	1.77055	1.53568	1.51045	0.000246534	0.0037	PSMD14
ENSMODG00000015842	UBR4	Human	16238.5	1138.66	17116.5	4430.17	13064.7	438.217	10232.3	1248.36	11719.2	244.342	11687.6	123.346	1.05407	0.804547	0.630126	0.721691	0.719747	1.24293	1.31014	0.783205	0.897014	0.894599	0.012871	0.0393	UBR4
ENSMODG00000020308	DAB2	Human	11932.3	495.396	14428	5122.05	9249.46	843.462	7812.48	695.951	17569.8	2289.9	19417.3	1446.07	1.20916	0.775164	0.654736	1.47246	1.62729	1.29005	1.55987	0.844642	1.89955	2.09929	0.00100932	0.0086	DAB2
ENSMODG00000027412	ANP32E	Opossum	14626.9	1459.48	11837.6	625.525	11587.5	466.399	13052.9	1102.85	10278.1	455.016	11467.2	556.87	0.809303	0.792202	0.892394	0.702688	0.783978	1.2623	1.02159	1.12647	0.887006	0.989619	0.826333	0.7965	ANP32E
ENSMODG00000004479	PKP4	Human	11953.7	1092.42	12287.1	643.065	12377.4	820.884	11883.4	900.242	13418	878.621	13404.5	726.528	1.0279	1.03545	0.994117	1.1225	1.12137	0.965768	0.992709	0.960086	1.08408	1.08299	0.255753	0.3448	PKP4
ENSMODG00000002042	CPSF2	Opossum	11765.9	771.945	11094.4	675.126	11471.1	248.454	14075.9	428.114	13028.1	109.867	12719.6	192.751	0.94293	0.974938	1.19632	1.10728	1.08106	1.02571	0.967169	1.22708	1.13574	1.10885	0.00494288	0.021	CPSF2
ENSMODG00000013370	ACTN4	Opossum	17427.5	885.064	20061.6	6541.61	13663.1	550.673	10500.1	769.024	10477.3	235.349	10557.6	357.092	1.15114	0.783996	0.602501	0.601191	0.605799	1.27552	1.4683	0.7685	0.766829	0.772706	0.00259395	0.0146	ACTN4
ENSMODG00000008772	DYNC1I2	Opossum	13371.9	524.424	11125.4	295.548	10257.6	532.137	14382.7	450.351	12626.9	78.8519	11583.2	374.946	0.831998	0.767101	1.07559	0.944284	0.866239	1.30361	1.0846	1.40215	1.23098	1.12924	0.0450149	0.0952	DYNC1I2
ENSMODG00000011433	IK	Human	12410.1	1311.86	10560	235.119	10750.9	1015.11	15192.8	1120.74	12806.6	1025.45	11567.4	831.366	0.850924	0.866306	1.22423	1.03195	0.932102	1.15433	0.982244	1.41316	1.19121	1.07595	0.428521	0.4992	IK
ENSMODG00000011727	PSMA4	Opossum	10995.6	1141.63	9028.47	598.687	9357.98	574.537	15755.2	567.358	13733.2	620.549	13747.6	421.084	0.821097	0.851064	1.43286	1.24897	1.25028	1.175	0.964788	1.68361	1.46754	1.46908	0.00095479	0.0086	PSMA4
ENSMODG00000013371	NUDT21	Opossum	12873.1	123.392	11325.6	220.4	11978.5	446.101	14681.9	679.006	11638.4	756.603	11555.3	991.351	0.879789	0.930504	1.14051	0.904083	0.897631	1.07469	0.945498	1.22569	0.971606	0.964673	0.611274	0.6426	NUDT21
ENSMODG00000011376	RPS29	Opossum	12874.8	957.338	12472.4	304.672	13505.3	1549.71	12990.8	649.92	12154.1	1424.59	10087.8	685.538	0.968747	1.04897	1.00901	0.944018	0.783532	0.953319	0.923525	0.961904	0.899951	0.746956	0.0463004	0.0973	RPS29
ENSMODG00000020549	UGDH	Human	9324.14	1179.89	11049.2	1714.76	14020.7	1220.26	13238.8	990.395	12787.3	490.126	12884.2	784.34	1.18501	1.5037	1.41984	1.37142	1.38181	0.665027	0.788062	0.944233	0.912033	0.918939	0.329988	0.4138	UGDH
ENSMODG00000009681	DDX17	Opossum	16353.1	1644.18	16779.8	2208.75	12926.8	361.838	10067.4	686.767	10350.4	150.641	10286.8	200.192	1.02609	0.790485	0.615625	0.632933	0.629043	1.26505	1.29806	0.778795	0.800691	0.795769	0.000833552	0.0076	DDX17
ENSMODG00000000878	SLC12A7	Opossum	14293.9	1030.34	12118.2	368.491	12478	495.82	12868.5	1542.23	10403.8	105.769	11117.3	87.5224	0.847792	0.872959	0.900285	0.727847	0.77777	1.14553	0.971171	1.0313	0.833771	0.890958	0.0187497	0.051	SLC12A7
ENSMODG00000013570	SUPT5H	Opossum	12591.7	772.517	10034.1	486.946	9324.9	593.453	14709.3	479.951	13690.5	454.611	11591.9	166.544	0.796882	0.740559	1.16818	1.08726	0.9206	1.35033	1.07605	1.57742	1.46817	1.24312	0.0065097	0.0252	SUPT5H
ENSMODG00000002057	HMGCR	Opossum	8869.06	243.273	10572.5	3243.74	13277.1	2765.85	10428.5	729.83	13095.7	2325.31	15299	1914.46	1.19206	1.49701	1.17584	1.47656	1.72499	0.667997	0.796296	0.785455	0.98634	1.15229	0.443172	0.5114	HMGCR
ENSMODG00000013354	IMPDH2	Human	14025.1	697.72	13210.7	778.858	13200.2	1134.27	14408.2	303.326	10539.3	681.359	9466.92	642.244	0.941933	0.941183	1.02731	0.751462	0.675	1.06249	1.0008	1.09151	0.798422	0.717182	0.0154704	0.0448	IMPDH2
ENSMODG00000009347	HSPH1	Opossum	11674.4	604.942	6213.6	396.866	5352.4	317.148	22712.9	934.236	11740	491.25	12410.5	500.465	0.532243	0.458475	1.94553	1.00562	1.06306	2.18114	1.1609	4.24349	2.1934	2.31868	7.27678e-05	0.0026	HSPH1
ENSMODG00000008621	SUN1	Opossum	14600.7	600.321	13176.5	753.974	13584.6	476.039	11262.3	445.81	10059.7	684.755	10836.4	224.258	0.902456	0.930405	0.771352	0.688989	0.742182	1.0748	0.96996	0.829049	0.740525	0.797698	0.00179172	0.0116	SUN1
ENSMODG00000017326	TMSB4X	Human	14080.7	1285.15	13724.3	2060.26	19566.3	579.304	10836	1119.7	6482.3	718.732	8617.35	434.271	0.974692	1.38959	0.769569	0.460369	0.611999	0.719637	0.701425	0.553811	0.331299	0.440417	2.82657e-05	0	TMSB4X
ENSMODG00000017640	GATM	Opossum	22354.5	4893.29	27190.4	11473.6	6355.69	2139.46	8987.89	2993.76	13946.2	4459.91	6560.65	3319.65	1.21633	0.284314	0.402062	0.623868	0.293483	3.51724	4.27812	1.41415	2.19429	1.03225	0.945016	0.8704	GATM
ENSMODG00000013315	GOLGA4	Opossum	12725.7	835.413	14446.4	481.377	15399.1	1091.15	10996.1	430.996	10712.6	329.152	10614	340.175	1.13522	1.21008	0.864087	0.841808	0.834062	0.82639	0.93813	0.714072	0.695662	0.68926	0.00407602	0.0188	GOLGA4
ENSMODG00000007609	MAT2B	Opossum	11889.5	293.313	12023	113.818	12324.6	116.748	11293.4	651.138	13049.2	411.23	12887.5	608.523	1.01123	1.03659	0.949864	1.09754	1.08394	0.964698	0.975529	0.916333	1.05879	1.04568	0.268178	0.3571	MAT2B
ENSMODG00000005489	SNX5	Opossum	10624.6	1401.01	7470.12	409.05	8056.64	215.008	14858.3	505.597	14345.9	548.904	15670.9	509.346	0.703094	0.758298	1.39848	1.35025	1.47495	1.31874	0.9272	1.84423	1.78063	1.94509	4.09709e-05	0	SNX5
ENSMODG00000014415	DLAT	Opossum	10449.3	412.152	12931.2	967.113	12328.9	644.862	12561.1	690.926	13472.1	1286.3	11925.3	700.546	1.23753	1.17989	1.2021	1.28928	1.14126	0.847538	1.04885	1.01883	1.09272	0.967262	0.581153	0.6203	DLAT
ENSMODG00000006555	CCNL2	Human	12877.3	1834.08	17615.3	3750.78	17562	1707.59	9347.49	608.432	7603.97	930.16	9376.19	470.861	1.36794	1.3638	0.725892	0.590496	0.72812	0.733245	1.00304	0.532256	0.432979	0.533891	0.00283211	0.0152	CCNL2
ENSMODG00000009778	EIF3B	Opossum	10728.6	2628.04	6776.27	810.489	6038.99	151.829	18759	1943.31	14320	381.06	13810.1	133.888	0.631606	0.562886	1.7485	1.33475	1.28722	1.77656	1.12209	3.10632	2.37126	2.28682	6.89087e-07	0	EIF3B
ENSMODG00000014579	RAD23B	Opossum	14527.5	1497.16	13161.4	1789.05	13241	961.043	12020.8	726.615	11039.5	1126.38	9933.01	797.495	0.905965	0.911444	0.827451	0.759909	0.683741	1.09716	0.993989	0.907846	0.833742	0.750173	0.0200166	0.0535	RAD23B
ENSMODG00000015373	JAK2	Opossum	12471.9	1257.38	14704.7	2193.9	15930.4	1134.93	9063.34	196.012	9221.25	603.937	11760.8	972.498	1.17903	1.27731	0.726702	0.739364	0.942988	0.782897	0.923056	0.568932	0.578845	0.738262	0.0168836	0.0475	JAK2
ENSMODG00000016678	ENSMODG00000016678	Ensemble Gene ID	10901.3	1497.55	13311.8	3550.16	8103.24	362.779	8905.79	1644.68	17031.5	2030.21	18093.5	2088.71	1.22112	0.743326	0.816945	1.56233	1.65976	1.34531	1.64278	1.09904	2.10181	2.23288	0.00263376	0.0146	ENSMODG00000016678
ENSMODG00000007323	RAP1B	Opossum	12110.2	931.517	11023.7	125.718	10613.6	366.211	13387.2	534.019	12568	227.354	12223	244.159	0.910277	0.876419	1.10544	1.0378	1.00931	1.14101	1.03863	1.26132	1.18414	1.15163	0.0066475	0.0254	RAP1B
ENSMODG00000006978	PRDX2	Opossum	13759.1	668.979	15386.4	1467.47	18055.1	1428.52	9331.36	604.326	8330.64	480.165	8965.46	316.222	1.11827	1.31223	0.678198	0.605466	0.651604	0.762061	0.852192	0.516828	0.461402	0.496562	0.000925568	0.0082	PRDX2
ENSMODG00000022952	IL4R	Human	13736.3	1089.88	12368	1923.04	14497.4	547.868	10034.5	296.811	8855.77	1033.94	11198.5	696.518	0.900386	1.05541	0.730508	0.644697	0.815245	0.947503	0.853118	0.692158	0.610852	0.772447	0.0062347	0.0245	IL4R
ENSMODG00000007786	TM9SF2	Opossum	12656	469.106	13721.6	1541.37	11612.2	329.694	10922.7	236.216	12099.9	553.7	13207	101.499	1.08419	0.917523	0.863043	0.95606	1.04353	1.08989	1.18165	0.940623	1.042	1.13734	0.00282825	0.0152	TM9SF2
ENSMODG00000019741	NEK6	Opossum	12207.2	313.233	11571	126.869	12582	400.073	12908.3	551.253	11196.2	274.049	12142.1	350.172	0.947883	1.03071	1.05743	0.917183	0.994663	0.970209	0.919644	1.02593	0.889859	0.96503	0.306836	0.3933	NEK6
ENSMODG00000001168	HNMT	Opossum	10561.8	1360.09	8893.74	443.924	6644.2	427.561	14588.4	2525.35	15549.7	609.481	14544.6	674.52	0.842068	0.629079	1.38124	1.47226	1.3771	1.58963	1.33857	2.19566	2.34034	2.18907	0.000151425	0.0037	HNMT
ENSMODG00000003882	TBC1D9B	Opossum	13537.1	1206.73	14057.8	551.178	12443.9	161.204	11078.6	722.024	11786.6	614.837	10864.7	385.925	1.03847	0.919243	0.81839	0.870689	0.802589	1.08785	1.1297	0.890287	0.947181	0.873098	0.00592678	0.0238	TBC1D9B
ENSMODG00000000661	EXOC3	Opossum	15252.1	1531.18	13846.2	1232.25	12878.8	1053.21	11333.6	378.37	10068.2	585.454	9536.22	294.568	0.907823	0.844395	0.743082	0.660117	0.62524	1.18428	1.07512	0.880017	0.781763	0.740459	0.0124237	0.0383	EXOC3
ENSMODG00000021428	AFG3L2	Opossum	11246.1	820.824	13133.8	946.111	11994.8	585.989	10753.7	911.231	13072.1	434.508	12454.6	567.54	1.16785	1.06657	0.956214	1.16236	1.10746	0.937585	1.09496	0.896532	1.08982	1.03834	0.469958	0.5334	AFG3L2
ENSMODG00000010995	SMAD4	Human	13077	41.542	9241.6	157.93	8371.45	102.868	15371.7	814.22	12736.6	750.525	11757.5	496.331	0.706707	0.640167	1.17547	0.973968	0.899096	1.56209	1.10394	1.8362	1.52143	1.40447	0.000700147	0.0071	SMAD4
ENSMODG00000016129	TMED4	Human	10617.7	180.284	10889.6	609.08	11117.9	279.795	13560.9	605.124	13355.6	298.877	12530.1	312.95	1.02561	1.0471	1.27719	1.25786	1.18011	0.955015	0.979469	1.21974	1.20128	1.12703	0.00891995	0.0309	TMED4
ENSMODG00000014808	SCPEP1	Human	9645.37	555.519	12397.5	1010.6	9359.82	748.202	11077.5	1253.45	15811.8	611.11	15685.5	948.455	1.28533	0.970395	1.14848	1.63931	1.62622	1.03051	1.32454	1.18352	1.68932	1.67583	0.00177402	0.0116	SCPEP1
ENSMODG00000001934	MYO9A	Opossum	12364.1	769.611	14882.8	2420.59	13914.8	974.291	9690.34	945.636	12380	1101	13048.9	1535.67	1.20371	1.12542	0.78375	1.00129	1.05539	0.888555	1.06956	0.696405	0.889699	0.937774	0.537652	0.5869	MYO9A
ENSMODG00000009314	TNIP1	Opossum	10494.5	1193.27	14787.3	3105.97	18513	360.913	6965.7	966.525	9680.8	1717.19	12624.1	1108.97	1.40905	1.76406	0.663748	0.922465	1.20293	0.566873	0.798752	0.376261	0.52292	0.681908	0.00203401	0.0124	TNIP1
ENSMODG00000001275	RPL36	Entrez Gene (NCBI Gene)	12620.4	591.208	10312.2	404.863	12005.2	1202.18	14531.8	505.087	11592.1	1026.33	10430.3	889.816	0.817112	0.951253	1.15145	0.918521	0.826463	1.05124	0.858985	1.21046	0.965591	0.868815	0.210686	0.2992	RPL36
ENSMODG00000013361	AMN	Human	8746.89	411.876	13320.7	1250.28	13911.2	831.327	7113.89	671.019	14111	1079.48	16178.6	917.515	1.52291	1.59042	0.813305	1.61326	1.84964	0.628765	0.957551	0.511378	1.01436	1.16299	0.0606946	0.1182	AMN
ENSMODG00000013865	CADM1	Opossum	12915.7	1898.42	10794	981.892	11479	926.434	13031.7	1634.99	10350	1052.22	11363.9	1366.4	0.835729	0.888766	1.00898	0.801354	0.879851	1.12516	0.940326	1.13526	0.901648	0.98997	0.926176	0.8587	CADM1
ENSMODG00000021490	MIB1	Opossum	13474.3	422.567	13770.7	847.6	13373.6	344.62	11138.6	139.305	10813.3	480.809	10603	330.81	1.022	0.992527	0.826652	0.802509	0.786905	1.00753	1.02969	0.832876	0.808551	0.79283	0.00120382	0.0095	MIB1
ENSMODG00000018164	ATP6V1A	Opossum	9551.5	839.445	14481	1179.09	13433.8	440.56	9086.98	609.45	13173.7	1169.16	13513.7	944.225	1.51609	1.40646	0.951366	1.37923	1.41482	0.711004	1.07795	0.676425	0.980637	1.00594	0.918902	0.8538	ATP6V1A
ENSMODG00000019469	TM9SF4	Opossum	10945.6	474.988	10185.4	459.378	10416.3	85.604	12256.7	491.81	13430.4	41.0199	13247	114.026	0.930547	0.951641	1.11978	1.22701	1.21026	1.05082	0.977834	1.17668	1.28936	1.27176	9.57477e-06	0	TM9SF4
ENSMODG00000012562	CTNNAL1	Opossum	12910.1	3170.47	13472.7	4171.86	11244.1	2146.67	14746.1	2599.32	11791.7	3118.28	10236.2	2449.78	1.04357	0.870951	1.14222	0.913367	0.792881	1.14817	1.1982	1.31146	1.0487	0.910362	0.684263	0.6972	CTNNAL1
ENSMODG00000020739	HSD17B11	Opossum	8333.48	400.445	10582.7	1602.37	12727.5	1066.52	9204.31	668.321	13578.8	895.989	16068.9	1002.1	1.2699	1.52728	1.1045	1.62943	1.92824	0.65476	0.831479	0.723181	1.06688	1.26253	0.0320063	0.0745	HSD17B11
ENSMODG00000018495	SENP6	Opossum	12405.9	687.771	11629.2	239.788	10674.6	140.051	11899.3	490.07	11300.1	343.14	12692.5	73.686	0.937397	0.860444	0.959171	0.910867	1.0231	1.16219	1.08943	1.11474	1.0586	1.18904	5.55953e-05	0.0026	SENP6
ENSMODG00000013489	MARK3	Opossum	12864	547.841	12094.1	207.685	11736.3	272.9	12377.7	396.021	10770.3	182.454	10914.9	266.837	0.940149	0.912336	0.962196	0.837245	0.848486	1.09609	1.03049	1.05465	0.917694	0.930016	0.0382762	0.0848	MARK3
ENSMODG00000007799	PRDX4	Opossum	12705.4	833.528	13705.4	775.168	14923.1	649.772	10203.3	749.234	8891.01	808.724	11009.5	350.074	1.0787	1.17454	0.803065	0.699779	0.86652	0.851396	0.918402	0.683726	0.595789	0.737752	0.00169198	0.0112	PRDX4
ENSMODG00000019497	HM13	Opossum	10883.5	956.991	11067	825.441	11965.5	1134.18	11429	518.335	13084.4	1586.61	13112.2	1579.74	1.01686	1.09941	1.05013	1.20222	1.20478	0.909575	0.924908	0.955169	1.09351	1.09584	0.451234	0.5185	HM13
ENSMODG00000000612	ACTR3	Opossum	13728.6	525.521	14299.1	2949.43	12189.2	407.562	12061.5	339.112	10844.6	143.323	10246.5	121.098	1.04156	0.88787	0.878563	0.789928	0.746362	1.12629	1.17309	0.989518	0.889688	0.840621	0.00295378	0.0157	ACTR3
ENSMODG00000003024	CLCN3	Opossum	12612.3	75.4475	12932.3	476.245	12552.8	828.355	11591.5	57.8907	10740.5	105.453	11136.1	314.236	1.02537	0.995285	0.919066	0.851589	0.882957	1.00474	1.03023	0.92342	0.855623	0.88714	0.0865423	0.1546	CLCN3
ENSMODG00000013976	SLC22A5	Opossum	8692.84	636.368	10878.3	671.686	9938.12	950.412	11535.8	1615.71	17314.7	2437.44	13938.1	1030.82	1.2514	1.14325	1.32705	1.99184	1.60341	0.874696	1.0946	1.16077	1.74225	1.40249	0.0156738	0.0452	SLC22A5
ENSMODG00000009686	AGPS	Opossum	10992.9	318.46	9460.18	62.4401	8202.76	303.637	13761	247.261	13979.9	182.106	12732.7	135.729	0.860571	0.746187	1.25181	1.27172	1.15827	1.34015	1.15329	1.6776	1.70429	1.55225	4.28163e-05	0	AGPS
ENSMODG00000014618	ID2	Opossum	9635.56	515.19	16835.3	2887.88	18855	1081.68	7299.84	656.34	9703.79	1481.71	10982	1098.53	1.74721	1.95681	0.757594	1.00708	1.13973	0.511035	0.892886	0.387157	0.514654	0.582445	0.00194962	0.012	ID2
ENSMODG00000012391	SERPINA2	Human	9462.83	405.687	12131.1	1000.19	15733.6	502.77	7995.71	767.531	8952.1	836.413	17089.7	1081.23	1.28197	1.66268	0.84496	0.946028	1.80598	0.601439	0.771026	0.508192	0.568978	1.08619	0.183058	0.2702	SERPINA2
ENSMODG00000012845	DNAJA2	Human	10719.8	1620.36	9733.25	637.203	9509.31	494.919	14423.4	1259.62	12482.4	797.956	12830.6	580.016	0.907973	0.887083	1.34549	1.16443	1.19691	1.12729	1.02355	1.51676	1.31265	1.34926	0.00352448	0.0172	DNAJA2
ENSMODG00000011675	ALAS1	Opossum	9834.66	533.557	22345.7	5625.67	24805	880.708	3936.12	412.811	5659.14	1470.13	8606.78	760.387	2.27214	2.5222	0.40023	0.575428	0.875148	0.396479	0.900855	0.158683	0.228145	0.346978	3.92574e-05	0	ALAS1
ENSMODG00000002398	PDHB	Opossum	9411.72	329.784	9719.29	639.242	7671.63	262.142	14293	827.421	15619.8	817.318	12552.7	261.28	1.03268	0.815115	1.51863	1.65961	1.33373	1.22682	1.26691	1.86309	2.03604	1.63624	4.8654e-05	0	PDHB
ENSMODG00000017499	HBS1L	Opossum	12828.7	1133.97	10523.3	319.137	10311.1	376.791	13076.7	607.49	11879.2	736.952	10242.1	304.806	0.820289	0.803747	1.01933	0.925987	0.798374	1.24417	1.02058	1.26822	1.15209	0.993315	0.85041	0.8128	HBS1L
ENSMODG00000012505	KPNB1	Opossum	13314.8	2892.52	7517.23	695.649	7246.82	381.4	17715.2	3144.24	9784.44	356.536	12193.8	341.178	0.564576	0.544267	1.33049	0.734854	0.915809	1.83733	1.03731	2.44455	1.35017	1.68265	0.000165787	0.0037	KPNB1
ENSMODG00000012850	CNTN1	Opossum	16772.5	2427.31	15949.1	697.753	17731.4	518.78	8857.61	1239.74	6059.18	169.041	6101.78	196.375	0.950906	1.05717	0.528103	0.361256	0.363796	0.945919	0.899481	0.499543	0.341719	0.344122	7.70514e-06	0	CNTN1
ENSMODG00000012779	RALGAPA1	Opossum	13221.6	737.088	13875.9	625.387	12786.4	284.914	10175.6	184.031	10186.2	623.747	10888.8	215.845	1.04948	0.967083	0.769616	0.770419	0.823559	1.03404	1.08521	0.795812	0.796642	0.85159	0.00168415	0.0112	RALGAPA1
ENSMODG00000011967	ETFA	Human	9863.97	337.925	10383	471.812	8605.93	130.987	10885.3	579.47	16419.9	1109.26	14013.3	763.676	1.05262	0.872461	1.10354	1.66463	1.42065	1.14618	1.20649	1.26486	1.90798	1.62833	0.000591315	0.0066	ETFA
ENSMODG00000006622	ZNF410	Opossum	10402.7	254.729	9867.63	205.007	10397.4	161.88	13176.7	361.041	13010.7	316.946	12281.7	383.841	0.948561	0.999489	1.26666	1.2507	1.18062	1.00051	0.949046	1.26731	1.25134	1.18122	0.00306686	0.016	ZNF410
ENSMODG00000027820	EIF1AX	Opossum	11500	1380.87	10183.3	441.588	10027.7	255.488	13971.1	730.278	11610.4	346.975	11486.1	282.357	0.885499	0.871975	1.21487	1.0096	0.998793	1.14682	1.01551	1.39324	1.15783	1.14544	0.00563054	0.0229	EIF1AX
ENSMODG00000012022	FDFT1	Opossum	7571.12	170.574	7553.42	3183.23	10442.3	2458.42	11800.7	1330.14	13742.8	2255.23	14922.4	2095.9	0.997662	1.37922	1.55864	1.81515	1.97097	0.725045	0.72335	1.13009	1.31607	1.42904	0.121382	0.1999	FDFT1
ENSMODG00000018504	FAM208B	Human	11989.5	973.945	12408	1847.73	10307.8	215.373	12192.7	146.681	12244.3	222.745	11950.4	339.983	1.03491	0.859739	1.01696	1.02125	0.996743	1.16314	1.20375	1.18287	1.18786	1.15936	0.00447288	0.02	FAM208B
ENSMODG00000005215	GDAP2	Opossum	11887.5	237.391	10916.2	286.548	10981.1	112.411	11663.5	221.958	11714.6	368.327	11512.2	528.097	0.918289	0.923756	0.981161	0.985454	0.968429	1.08254	0.994082	1.06214	1.06679	1.04836	0.236617	0.325	GDAP2
ENSMODG00000003995	CPT1A	Opossum	8056.12	694.808	8557.51	755.961	8317.44	96.3459	13366.5	760.341	15676.1	794.191	14297.5	788.734	1.06224	1.03244	1.65917	1.94586	1.77474	0.968582	1.02886	1.60704	1.88473	1.71898	0.000441286	0.0053	CPT1A
ENSMODG00000016765	MTHFD1L	Opossum	12079.4	1291.24	11400.9	1196.02	10281.9	725.616	13887.1	821.552	10896.5	344.059	11547.7	322.549	0.943823	0.851187	1.14965	0.902067	0.955981	1.17483	1.10883	1.35064	1.05977	1.12311	0.0872185	0.1554	MTHFD1L
ENSMODG00000017683	SORD	Opossum	8480.85	413.725	11183.6	1552.54	11375.9	1246.05	8467.07	1039.29	15794.7	1346.53	13465.6	1693.8	1.31869	1.34137	0.998375	1.86239	1.58777	0.745509	0.983098	0.744298	1.38843	1.18369	0.232604	0.3211	SORD
ENSMODG00000003441	SLC30A7	Opossum	10086.7	687.105	9206.33	1013.52	10673.4	479.049	13390.1	336.311	11440.6	959.56	12430.4	828.652	0.912716	1.05817	1.3275	1.13422	1.23235	0.945032	0.862546	1.25453	1.07187	1.16461	0.060302	0.1176	SLC30A7
ENSMODG00000006270	NPC2	Opossum	8864.07	204.279	11988.9	2161.07	16463.6	828.947	8155.3	482.892	9367.88	796.486	14028.4	1701	1.35252	1.85734	0.920039	1.05684	1.58261	0.538405	0.728204	0.495353	0.569006	0.852084	0.14287	0.225	NPC2
ENSMODG00000015093	AL645922.1	Human	2082.31	1096.45	17272.1	11365.5	33712.6	12856.2	1209.03	620.253	4958.23	2987.03	8459.92	3958.23	8.29467	16.1899	0.58062	2.38112	4.06275	0.0617667	0.512335	0.035863	0.147074	0.250943	0.0566934	0.1126	AL645922.1
ENSMODG00000007623	KTN1	Opossum	12603.5	417.335	11580.8	483.893	11232.6	195.608	12160.5	238.192	10203.7	106.628	10320.7	243.346	0.918854	0.891225	0.964853	0.809594	0.818877	1.12205	1.031	1.08261	0.908405	0.918822	0.0144908	0.0427	KTN1
ENSMODG00000010880	PLOD1	Opossum	18959.1	3008.87	19741	1276.6	19017.7	1100.99	5399.22	314.129	4434.39	108.059	4725.91	31.5108	1.04124	1.00309	0.284783	0.233892	0.249269	0.996919	1.03803	0.283905	0.233172	0.248501	5.18839e-05	0.0026	PLOD1
ENSMODG00000013532	MPZL2	Opossum	10634.6	916.001	12930	3109.78	17197.9	489.173	8661.08	477.296	8116.53	757.957	10391.4	699.199	1.21584	1.61717	0.814428	0.763222	0.977135	0.618363	0.751833	0.503612	0.471948	0.604224	0.000351915	0.0053	MPZL2
ENSMODG00000009761	AFAP1L2	Opossum	13980.5	2216.24	9398.12	1771.5	6702.24	750.23	15753.7	1914.74	12369.2	1888.42	8896.67	1555.01	0.672232	0.4794	1.12684	0.884746	0.636364	2.08594	1.40224	2.35051	1.84553	1.32742	0.146668	0.2293	AFAP1L2
ENSMODG00000000575	YAP1	Opossum	13586.3	401.585	10889.9	559.749	10567.5	622.31	14186.9	459.811	9150.59	68.5194	9462.69	381.354	0.801541	0.777811	1.04421	0.673518	0.69649	1.28566	1.03051	1.3425	0.865915	0.895449	0.0989999	0.171	YAP1
ENSMODG00000021098	USP9X	Human	13965.7	1117.6	13256.5	3700.57	9676.27	438.347	10979	607.353	11208.6	255.132	12246.6	332.787	0.949222	0.69286	0.786141	0.802583	0.876909	1.44329	1.37	1.13463	1.15836	1.26564	0.0027232	0.0149	USP9X
ENSMODG00000010703	PSMD1	Opossum	11335.3	1308.61	7463.85	529.617	7823.13	372.727	16091.9	1298.15	12144.4	473.178	11594.2	395.859	0.658462	0.690157	1.41963	1.07138	1.02284	1.44895	0.954075	2.05697	1.55237	1.48204	0.000605656	0.0066	PSMD1
ENSMODG00000000770	BTF3L4	Opossum	11257	759.543	10567.7	765.183	10531.8	582.578	13621.4	661.268	11494.8	511.831	11201.5	818.786	0.938768	0.935584	1.21004	1.02113	0.995076	1.06885	1.0034	1.29335	1.09143	1.06359	0.399306	0.4735	BTF3L4
ENSMODG00000025788	AKTIP	Opossum	15707.1	2696.88	20127.1	1686.69	21024.8	811.784	5346.25	252.458	5604.75	82.8771	5587.45	107.649	1.2814	1.33855	0.340372	0.35683	0.355728	0.747076	0.957305	0.254284	0.266579	0.265756	1.17664e-05	0	AKTIP
ENSMODG00000001797	STRIP1	Opossum	12075.6	653.555	13411.8	513.287	12563	360.547	10756.8	132.665	10875.8	440.355	9590.72	188.934	1.11065	1.04036	0.890784	0.900635	0.79422	0.96121	1.06757	0.856231	0.865699	0.763412	0.000496215	0.0061	STRIP1
ENSMODG00000019436	PARP8	Opossum	15511.3	1158.36	13319.6	1203.95	12771.5	615.234	12047.7	34.7995	7062.77	306.518	7501.62	212.13	0.858705	0.823367	0.776706	0.455331	0.483624	1.21453	1.04292	0.943329	0.553011	0.587373	0.000331796	0.0046	PARP8
ENSMODG00000006424	PYGB	Opossum	11650.4	662.761	10998.4	817.38	9309.55	437.351	12280.2	473.379	12659.4	167.045	11345.3	567.378	0.944043	0.799079	1.05406	1.08661	0.973818	1.25144	1.18141	1.31909	1.35983	1.21868	0.0158794	0.0456	PYGB
ENSMODG00000008585	ATL2	Opossum	14325.2	969.048	12274.5	2940.78	8493.83	451.975	12346.7	376.358	10989	889.224	10438.8	611.489	0.856843	0.592928	0.861887	0.767105	0.728698	1.68655	1.44511	1.45361	1.29376	1.22898	0.0224115	0.058	ATL2
ENSMODG00000017643	CAP1	Opossum	10995.1	234.231	9715.92	203.426	9812.79	165.531	13273.7	77.7113	12132.4	278.498	10992	120.588	0.883663	0.892473	1.20724	1.10344	0.999724	1.12048	0.990128	1.35269	1.23639	1.12017	0.00123752	0.0095	CAP1
ENSMODG00000015888	CAPZB	Opossum	12851.9	831.34	10315.2	656.331	9030.85	407.591	14514.4	806.117	11132.1	874.449	8797.03	499.595	0.802621	0.702684	1.12936	0.866182	0.684491	1.42311	1.14222	1.6072	1.23268	0.974109	0.63508	0.6616	CAPZB
ENSMODG00000008449	TRRAP	Opossum	13458.9	1511.08	10344.9	1176.8	9796.27	86.3183	11998.6	1628.83	10454.6	365.715	11367.3	25.0262	0.768627	0.727866	0.891497	0.776783	0.844594	1.37388	1.056	1.22481	1.06721	1.16037	1.58908e-05	0	TRRAP
ENSMODG00000003731	GTF2A1	Opossum	11872.4	959.058	8685.98	304.348	9284.05	360.642	13434	1036.57	10850.8	207.185	11432.6	477.102	0.731613	0.781988	1.13153	0.913952	0.962955	1.27879	0.935581	1.447	1.16876	1.23142	0.00707868	0.0267	GTF2A1
ENSMODG00000006356	SCCPDH	Opossum	9698.69	383.937	10734.3	1005.14	11788.9	244.289	9110.15	461.002	12449.4	458.845	13136.4	614.574	1.10678	1.21552	0.939318	1.28361	1.35446	0.822696	0.910544	0.772773	1.05602	1.11431	0.0449433	0.095	SCCPDH
ENSMODG00000019448	ITGA1	Opossum	12715.9	792.876	13586.7	2986.4	10242.5	484.521	10144	618.601	11556.1	711.694	11985	256.115	1.06848	0.805485	0.797736	0.90879	0.942514	1.24149	1.3265	0.990379	1.12825	1.17012	0.010853	0.0353	ITGA1
ENSMODG00000002190	EIF4A3	Human	11907.3	503.775	10590.8	636.429	11285.7	439.853	12654.8	267.012	10405.9	84.7782	9956.43	136.236	0.889434	0.947794	1.06277	0.873906	0.83616	1.05508	0.938426	1.12131	0.922042	0.882217	0.0150674	0.0439	EIF4A3
ENSMODG00000012428	PRRC2B	Opossum	16070.8	1252.92	14186.7	5532.39	9494.84	537.756	10642.1	1306.87	10204.3	325.357	11007.6	580.473	0.882761	0.590814	0.662199	0.63496	0.684945	1.69258	1.49415	1.12083	1.07472	1.15932	0.0538896	0.1085	PRRC2B
ENSMODG00000002407	AP1G1	Opossum	11424.6	814.735	10392.3	1448.6	9316.75	552.001	12716.4	705.933	12466.2	536.889	11474.2	222.756	0.909642	0.815496	1.11307	1.09117	1.00434	1.22625	1.11545	1.3649	1.33805	1.23157	0.0068587	0.0262	AP1G1
ENSMODG00000009113	ENSMODG00000009113	Ensemble Gene ID	10789.4	2036.8	8985.33	1384.42	12759.1	887.882	9736.5	1688.18	10953.8	728.427	12895	665.78	0.832793	1.18256	0.902414	1.01524	1.19516	0.845621	0.704228	0.763101	0.858507	1.01065	0.870905	0.8244	ENSMODG00000009113
ENSMODG00000019689	EIF6	Human	10577.6	1502.99	9912.84	1714.1	10840.7	225.66	12974.5	786.134	11434.3	1095.7	10320.4	527.14	0.93715	1.02487	1.22659	1.08099	0.975679	0.975732	0.914407	1.19683	1.05476	0.952001	0.26868	0.3576	EIF6
ENSMODG00000018213	MDN1	Opossum	11880.8	1577.85	12600.9	1622.71	9968.11	540.549	11461.8	1497.28	11322	694.444	12070.7	147.475	1.06061	0.839011	0.964734	0.952969	1.01598	1.19188	1.26412	1.14985	1.13582	1.21093	0.00605893	0.0242	MDN1
ENSMODG00000017555	QSOX2	Opossum	12514.1	803.272	14318.5	777.065	14866.1	749.452	8844.84	316.062	8650.37	241.314	9420.21	191.516	1.14418	1.18795	0.706789	0.691249	0.752767	0.84179	0.963163	0.594968	0.581886	0.633671	0.00057159	0.0066	QSOX2
ENSMODG00000018248	YBX3	Opossum	11441.3	914.255	9622.48	881.158	11167	127.117	13713.5	984.13	11313.8	597.477	9886.26	620.327	0.841031	0.976029	1.1986	0.98886	0.864087	1.02456	0.861687	1.22803	1.01315	0.885309	0.0459101	0.0967	YBX3
ENSMODG00000005949	TMED10	Opossum	10417.5	1592.7	10689.8	1435.78	11362.4	1478.71	12321.7	866.808	11363	613.417	11778.8	301.637	1.02614	1.0907	1.18278	1.09076	1.13067	0.916842	0.940805	1.08442	1.00005	1.03664	0.716298	0.7213	TMED10
ENSMODG00000007982	SEC61A1	Opossum	11600.1	433.67	10852.4	928.015	10822.7	317.301	11534.7	608.509	10788.3	322.85	11645.2	396.374	0.935551	0.932988	0.994366	0.930019	1.00389	1.07183	1.00275	1.06579	0.996818	1.076	0.0837749	0.1507	SEC61A1
ENSMODG00000023805	TUBB5	Mouse	15198.7	2362.26	8816.16	524.037	10416.7	688.623	14180.5	2361.2	7640.92	568.288	8715.79	303.414	0.580061	0.685366	0.933007	0.502736	0.573457	1.45907	0.846352	1.36133	0.733529	0.836716	0.0330098	0.0762	TUBB5
ENSMODG00000011522	PCYOX1	Opossum	11741.5	1063.9	9679.19	221.652	7911.24	77.2492	12553.3	1188.79	12983.6	564.438	11061.4	799.82	0.82436	0.673786	1.06915	1.10579	0.94208	1.48415	1.22347	1.58677	1.64116	1.39819	0.00517628	0.0218	PCYOX1
ENSMODG00000000346	SEC24C	Opossum	11594.8	521.672	9433.83	902.221	9133.49	236.213	12587.8	318.282	11627.7	1035.25	10641.5	798.53	0.813625	0.787722	1.08564	1.00283	0.917781	1.26948	1.03288	1.37821	1.27308	1.16511	0.0625701	0.121	SEC24C
ENSMODG00000019772	GAPVD1	Opossum	11330.6	230.008	10204	167.585	10053.6	264.584	10604.4	340.206	11377.3	385.503	12458	337.804	0.900575	0.887296	0.935909	1.00413	1.0995	1.12702	1.01497	1.05479	1.13167	1.23916	0.00137252	0.0101	GAPVD1
ENSMODG00000012115	ETF1	Opossum	10000.4	1714.09	6931.35	548.123	7279.89	33.6361	15453.1	1077.17	12112.8	878.381	12479.3	719.87	0.693109	0.727962	1.54526	1.21123	1.24789	1.3737	0.952123	2.12272	1.66387	1.71422	0.000519833	0.0061	ETF1
ENSMODG00000004575	ATRN	Opossum	11964.6	391.733	12114.6	689.167	11312.4	230.864	9510.98	355.587	11268	162.637	11583.1	396.213	1.01254	0.945492	0.794927	0.941776	0.968118	1.05765	1.07091	0.840755	0.996069	1.02393	0.450764	0.5181	ATRN
ENSMODG00000018307	RARS2	Opossum	10199.8	454.454	7634.23	566.559	7807.52	193.542	12939.8	320.94	12911	424.168	12277.4	166.793	0.748472	0.765461	1.26864	1.26582	1.2037	1.3064	0.977805	1.65735	1.65366	1.57251	1.58388e-05	0	RARS2
ENSMODG00000008517	PDGFA	Opossum	15609.4	596.824	11954.7	1275.04	10574.6	921.475	13027	853.333	7473.6	697.401	7159.84	895.384	0.765862	0.677447	0.834562	0.478788	0.458686	1.47613	1.13051	1.23192	0.706753	0.677081	0.0197999	0.0532	PDGFA
ENSMODG00000001323	RAP1A	Entrez Gene (NCBI Gene)	10706.5	897.204	9755.49	313.714	8957.57	265.376	11993.7	648.711	11960.2	405.961	11587	159.841	0.911175	0.836648	1.12023	1.11709	1.08224	1.19525	1.08908	1.33895	1.3352	1.29354	0.000276138	0.0046	RAP1A
ENSMODG00000016216	HNF4A	Opossum	13740	408.975	13109.9	3382.41	9952.22	60.3472	10392.1	205.414	10908.9	225.389	10183.1	409.499	0.95414	0.724323	0.756338	0.793953	0.741129	1.3806	1.31728	1.0442	1.09613	1.0232	0.474269	0.5366	HNF4A
ENSMODG00000018642	UGGT1	Opossum	9713.88	1175.7	6933.34	448.543	6793.35	367.246	13676.2	568.756	13298.4	532.239	13615.3	430.812	0.713757	0.699345	1.40791	1.36901	1.40164	1.42991	1.02061	2.01318	1.95757	2.00422	6.95209e-05	0.0026	UGGT1
ENSMODG00000006640	AC005520.1	Human	13942.2	1985.64	14834.4	819.452	14859.9	355.846	7599.8	590.634	7987.1	271.927	7609.11	130.604	1.064	1.06583	0.545094	0.572873	0.545762	0.938239	0.998284	0.511428	0.537492	0.512055	1.11022e-05	0	AC005520.1
ENSMODG00000009756	PRPF4B	Opossum	9656.58	935.914	8260.08	468.438	8162.16	630.859	13498.2	412.344	12025.1	458.777	12576.1	515.88	0.855384	0.845243	1.39782	1.24527	1.30233	1.18309	1.012	1.65375	1.47327	1.54078	0.00156126	0.0109	PRPF4B
ENSMODG00000020686	H2AFZ	Opossum	13426.6	3114.5	6595.09	566.373	8515.77	582.328	15471.8	3276.9	7508.23	177.942	10594.4	949.744	0.491197	0.634248	1.15233	0.559208	0.789064	1.57667	0.774456	1.81684	0.881686	1.24409	0.0576598	0.114	H2AFZ
ENSMODG00000001864	PDIA4	Opossum	9721.93	274.242	6613.97	590.715	8900.88	229.765	15319.4	531.28	10193.3	583.4	12225.5	606.903	0.680315	0.915547	1.57575	1.04848	1.25752	1.09224	0.743069	1.72111	1.1452	1.37352	0.00192612	0.012	PDIA4
ENSMODG00000019402	MESD	Human	10102	501.196	11267.5	827.687	12394	375.627	10794	122.882	10430.5	441.463	10948.2	313.696	1.11537	1.22688	1.0685	1.03252	1.08376	0.815077	0.909115	0.870909	0.841579	0.883349	0.0139417	0.0414	MESD
ENSMODG00000016081	H2AFV	Opossum	12472.9	593.59	7583.14	337.6	8549.18	409.775	14358.4	926.076	10189.3	265.451	9434.96	123.698	0.60797	0.685422	1.15117	0.816914	0.756438	1.45896	0.887002	1.67951	1.19184	1.10361	0.0429618	0.0922	H2AFV
ENSMODG00000012470	SBNO1	Opossum	11298.2	765.881	11919.5	968.258	10707.9	332.238	10914.2	781.156	10779.9	479.805	10478.2	764.782	1.05499	0.947748	0.966008	0.954125	0.927425	1.05513	1.11315	1.01927	1.00673	0.978556	0.716797	0.7216	SBNO1
ENSMODG00000020072	ERAP1	Opossum	9887.26	209.685	10262	593.017	10802	1630.81	10217.5	378.68	11657.5	215.531	12597.1	475.884	1.03791	1.09251	1.0334	1.17904	1.27407	0.91532	0.950016	0.945896	1.0792	1.16618	0.209394	0.2979	ERAP1
ENSMODG00000006403	TMEM248	Opossum	11030.8	960.826	10446	723.934	9846.13	912.035	12318.3	443.169	11477.5	806.851	10534.8	650.232	0.946985	0.892602	1.11672	1.04049	0.955031	1.12032	1.06093	1.25109	1.16569	1.06994	0.433651	0.5035	TMEM248
ENSMODG00000006630	IDE	Opossum	10416.2	266.564	9132.68	529.887	8644.89	304.824	12505.6	367.773	12314.2	457.04	12081	173.659	0.876777	0.829947	1.2006	1.18222	1.15982	1.2049	1.05643	1.44659	1.42445	1.39747	0.000157487	0.0037	IDE
ENSMODG00000010632	SCD	Opossum	10310.2	1732.34	11964	3022.3	12707.3	3247.81	7561.35	798.469	11995.8	1962.23	10216	1299.8	1.1604	1.2325	0.733383	1.16348	0.990861	0.811361	0.941507	0.595038	0.944004	0.803947	0.370844	0.4512	SCD
ENSMODG00000006585	PSPH	Opossum	6486.59	957.655	6528.43	913.419	7878.7	480.244	12051.1	1526.87	17365.2	1001.91	14018.8	779.143	1.00645	1.21461	1.85785	2.67709	2.16119	0.823307	0.828618	1.52958	2.20407	1.77932	0.000688769	0.0071	PSPH
ENSMODG00000005290	CIRBP	Opossum	10865	1601.18	10158.7	598.679	11754.7	558.665	10777.3	1609.11	9892.41	271.819	11217.4	734.344	0.934988	1.08189	0.991928	0.910482	1.03243	0.92431	0.864218	0.916849	0.841567	0.954286	0.456434	0.5231	CIRBP
ENSMODG00000012087	PRKACG	Human	11215.5	461.95	9345.24	371.652	9341.29	268.671	12383.8	635.224	11452	295.117	10361.9	326.491	0.833245	0.832893	1.10417	1.02109	0.923897	1.20063	1.00042	1.32571	1.22595	1.10926	0.0269335	0.0657	PRKACG
ENSMODG00000019524	MAP3K1	Opossum	12612.4	283.684	11892.3	374.814	11678	914.315	10457.9	252.668	8316.97	692.049	10096.4	565.588	0.942901	0.925916	0.829174	0.659428	0.800511	1.08001	1.01834	0.895518	0.71219	0.864561	0.10596	0.1803	MAP3K1
ENSMODG00000003303	AP2M1	Opossum	11088.5	851.499	8903.02	931.034	8337.04	349.833	12653.8	587.12	12975.7	517	10344.4	277.112	0.802903	0.751861	1.14116	1.17019	0.932891	1.33003	1.06789	1.51778	1.55639	1.24078	0.00313103	0.016	AP2M1
ENSMODG00000009375	GNPAT	Opossum	10764.8	203.949	11926.7	695.821	12350.7	333.629	10554.7	241.121	10154.2	249.61	9940.45	270.485	1.10793	1.14732	0.980479	0.943274	0.923419	0.871597	0.965668	0.854583	0.822154	0.804849	0.00136479	0.0101	GNPAT
ENSMODG00000000944	UBXN4	Opossum	9807.87	988.559	9364.46	100.817	9472.89	182.352	11758.7	444.704	12095.1	296.14	11672.4	244.606	0.954791	0.965846	1.19891	1.2332	1.1901	1.03536	0.988554	1.24131	1.27681	1.23219	0.000521461	0.0061	UBXN4
ENSMODG00000021212	MFF	Opossum	11936.5	731.182	11765.5	653.282	10959.4	750.154	10626.3	869.038	11313.9	588.641	8966.73	414.866	0.985674	0.918139	0.890235	0.947834	0.7512	1.08916	1.07356	0.969608	1.03234	0.818176	0.0302888	0.0715	MFF
ENSMODG00000007227	MAL	Opossum	9845.92	1310.13	7480.19	1504.8	5174.7	785.859	12269.4	1131.84	16096.2	2645.74	13553.8	2311.58	0.759725	0.525568	1.24614	1.63481	1.37659	1.9027	1.44553	2.37103	3.11056	2.61924	0.00831844	0.0295	MAL
ENSMODG00000008760	HIF1A	Opossum	10467.2	402.517	11041.7	413.307	11810.6	141.01	11089.7	344.026	9904.16	510.368	10477.6	402.837	1.05489	1.12835	1.05947	0.946212	1.001	0.886251	0.934897	0.938958	0.838581	0.887134	0.0115381	0.0366	HIF1A
ENSMODG00000028858	EIF2A	Opossum	11203.9	677.397	11911	985.89	11856.9	530.995	10420.5	163.9	10460.9	74.711	9419.22	185.61	1.06312	1.05829	0.930084	0.933683	0.840712	0.94492	1.00456	0.878855	0.882256	0.794406	0.00359126	0.0175	EIF2A
ENSMODG00000004996	NR1H4	Opossum	11856.1	710.855	8166.5	376.237	7695.69	216.598	13719.1	632.686	11271.1	217.653	9697.34	882.35	0.688802	0.649092	1.15713	0.950657	0.81792	1.54061	1.06118	1.7827	1.4646	1.2601	0.0356746	0.0809	NR1H4
ENSMODG00000004910	JAG1	Opossum	11052.3	1914.67	10863.3	1499.79	10269.1	994.195	12650.9	1698.06	10779.4	408.374	10046.3	818.174	0.9829	0.929133	1.14464	0.975306	0.908972	1.07627	1.05787	1.23194	1.04969	0.978301	0.818697	0.7912	JAG1
ENSMODG00000013408	NUP93	Opossum	10631.2	948.751	7340.2	544.967	8200.62	273.713	14978.6	892.984	10457.5	488.72	10836.9	109.647	0.690436	0.77137	1.40892	0.983653	1.01935	1.2964	0.895078	1.82652	1.2752	1.32148	0.000225252	0.0037	NUP93
ENSMODG00000007039	LAMC2	Opossum	19615.5	2527.18	11726.8	2271.13	12997.6	1856.93	12173.8	2555.38	3717.54	447.064	4144.2	498.201	0.597835	0.662618	0.62062	0.189521	0.211272	1.50917	0.902232	0.936618	0.286018	0.318844	0.00286979	0.0154	LAMC2
ENSMODG00000018699	PHF3	Opossum	12969.9	104.156	11710.9	1876.52	9387.73	354.292	11315.4	123.231	10194.5	433.935	10003	177.075	0.902929	0.723811	0.872437	0.786012	0.771248	1.38158	1.24746	1.20534	1.08593	1.06554	0.0929899	0.1634	PHF3
ENSMODG00000017923	TMEM87A	Opossum	9906.37	212.665	10179.6	1098.13	10078.4	491.536	12285.7	492.41	10835.3	715.098	10478.3	533.717	1.02758	1.01737	1.24018	1.09377	1.05774	0.982927	1.01003	1.21901	1.0751	1.03968	0.479278	0.541	TMEM87A
ENSMODG00000000573	TOP1	Opossum	11533.6	651.455	10452	532.056	10320.6	64.9513	11573.3	552.776	9477.13	384.758	10568.5	455.394	0.906216	0.894823	1.00344	0.821696	0.916318	1.11754	1.01273	1.12138	0.918278	1.02402	0.488431	0.5473	TOP1
ENSMODG00000017421	IFNGR1	Human	9583.45	342.422	12251.3	648.922	12944.1	240.405	7900.88	251.536	9937.95	1420.18	12827.2	1344.52	1.27838	1.35067	0.82443	1.03699	1.33847	0.740371	0.946474	0.610384	0.767757	0.990965	0.909461	0.8481	IFNGR1
ENSMODG00000021448	NDUFV2	Opossum	10027.8	594.278	10566.5	47.5929	10009.4	380.682	11017	960.677	13011.2	927.33	10302	596.871	1.05372	0.998163	1.09864	1.29751	1.02735	1.00184	1.05566	1.10067	1.2999	1.02924	0.590173	0.6274	NDUFV2
ENSMODG00000001919	FAM91A1	Opossum	10041.7	589.865	10231.3	391.139	10340.3	203.8	11385.3	677.876	11734.9	87.9791	10324.1	237.97	1.01888	1.02974	1.1338	1.16862	1.02813	0.971117	0.989454	1.10105	1.13487	0.998432	0.945165	0.8704	FAM91A1
ENSMODG00000028750	RPL29	Human	12521.5	1060.08	11716.5	1128.78	10430.3	1416.68	12264.5	738.751	9999.77	1295.47	8311.91	810.763	0.935712	0.832991	0.97948	0.79861	0.663813	1.20049	1.12332	1.17586	0.958726	0.796903	0.140353	0.222	RPL29
ENSMODG00000003202	NCBP1	Opossum	11060.9	518.235	9870.98	758.767	10194.8	134.151	12781.2	482.397	10170.8	217.345	10208	145.581	0.89242	0.9217	1.15553	0.919522	0.922887	1.08495	0.968232	1.25369	0.997637	1.00129	0.929775	0.8606	NCBP1
ENSMODG00000017455	HDAC1	Human	10962.2	1491.32	9362.04	1170.3	10590	343.268	12459.9	743.814	10026	148.435	9869.33	239.28	0.85403	0.966049	1.13663	0.914599	0.900307	1.03514	0.884044	1.17657	0.946741	0.931947	0.0715373	0.1335	HDAC1
ENSMODG00000014518	AARS	Opossum	8253.05	1714.57	7123.42	390.476	7324.73	302.974	14023.1	553.507	14195.7	653.319	12349.4	569.943	0.863126	0.887519	1.69914	1.72006	1.49635	1.12674	0.972516	1.91449	1.93805	1.68599	0.000386923	0.0053	AARS
ENSMODG00000005182	NDUFS7	Opossum	10391.6	433.687	12833.9	785.132	11172.3	369.628	10655.3	1043.97	12062.4	287.327	8752.35	279.038	1.23502	1.07513	1.02538	1.16078	0.842251	0.93012	1.14872	0.953722	1.07967	0.783394	0.00178811	0.0116	NDUFS7
ENSMODG00000006539	SUPT16H	Human	11729.1	1525.91	8837.64	366.381	9102.51	431.31	13751.5	1087.53	9357.53	142.049	10338.6	73.6665	0.753481	0.776063	1.17243	0.797806	0.88145	1.28856	0.970902	1.51074	1.02802	1.1358	0.0161951	0.0462	SUPT16H
ENSMODG00000002862	GRHPR	Opossum	9408.6	434.736	7503.57	440.157	6662.67	276.723	13346.6	693.905	12996.8	634.021	13167.3	601.934	0.797523	0.708146	1.41855	1.38137	1.39949	1.41214	1.12621	2.00319	1.95068	1.97627	0.000155981	0.0037	GRHPR
ENSMODG00000020116	CTNND1	Opossum	11369.1	258.235	9628.19	628.452	8913.61	275.188	11055.6	1059.18	11300.2	257.995	11180.4	329.126	0.846872	0.78402	0.972423	0.993937	0.983405	1.27548	1.08017	1.2403	1.26774	1.25431	0.00171456	0.0112	CTNND1
ENSMODG00000009296	OLA1	Opossum	10949.4	265.492	10669.7	558.779	10325.7	669.111	11459.5	277.534	10843	623.288	9901.12	818.561	0.97446	0.94304	1.04659	0.990282	0.904265	1.0604	1.03332	1.1098	1.0501	0.958883	0.600455	0.6344	OLA1
ENSMODG00000008986	ZDHHC13	Opossum	7095.3	171.157	10811.6	2333.73	10890.9	519.209	7696.65	525.134	12443.3	2101.01	14482	1146.76	1.52378	1.53495	1.08475	1.75374	2.04106	0.651489	0.992723	0.706704	1.14254	1.32973	0.0156771	0.0452	ZDHHC13
ENSMODG00000005173	EIF3G	Human	10801.1	952.697	7697.37	516.612	7975.2	357.896	14378.8	484.701	11472	151.849	9856.87	315.916	0.712645	0.738367	1.33123	1.06211	0.912578	1.35434	0.965163	1.80294	1.43846	1.23594	0.00507576	0.0215	EIF3G
ENSMODG00000000689	ENSMODG00000000689	Ensemble Gene ID	10877.1	2050.48	6362.94	206.064	7949.45	500.915	13338.7	1351.69	10958.6	394.869	12013.4	730.921	0.584985	0.730843	1.22631	1.0075	1.10447	1.36828	0.800426	1.67794	1.37854	1.51123	0.00291291	0.0154	ENSMODG00000000689
ENSMODG00000010262	ACSL5	Opossum	4282.28	496.371	6663.44	2010.65	10544.2	1555.75	4461.75	250.453	14762.2	3307.31	20827.6	4125.7	1.55605	2.46229	1.04191	3.44727	4.86368	0.406126	0.631953	0.423147	1.40003	1.97527	0.0299822	0.071	ACSL5
ENSMODG00000012580	NME2	Human	11259.2	1184.89	6454.05	200.621	6441.03	554.667	14812.3	1345.14	12083.5	665.174	10452.3	548.335	0.573224	0.572068	1.31557	1.07321	0.928334	1.74805	1.00202	2.29968	1.87602	1.62277	0.00189842	0.012	NME2
ENSMODG00000016901	SMG5	Opossum	10618.2	1146.12	8686.81	572.824	8686.68	447.066	13441.1	389.089	12018.2	252.159	9936.74	358.248	0.818103	0.818091	1.26585	1.13184	0.935819	1.22236	1.00001	1.54732	1.38352	1.14391	0.0367232	0.0823	SMG5
ENSMODG00000018620	SLC25A36	Opossum	9760.62	425.578	10047	1081.46	8142.65	155.502	10544.5	630.91	13739.5	620.371	12038.2	731.209	1.02934	0.834234	1.08031	1.40765	1.23334	1.1987	1.23388	1.29497	1.68735	1.47841	0.0018067	0.0116	SLC25A36
ENSMODG00000014979	C4B	Human	5253.83	1930.78	11645.8	4462.87	18991	3611.14	2990.79	814.642	7278.22	2948.56	16470.6	4999.26	2.21664	3.6147	0.569258	1.38532	3.13497	0.276648	0.613229	0.157484	0.383246	0.867285	0.594264	0.6297	C4B
ENSMODG00000015376	STRN	Opossum	10707.6	838.366	9656.66	529.037	9821.4	322.799	10248.1	601.201	10057.7	987.707	12218.1	709.115	0.901847	0.917233	0.957079	0.939296	1.14106	1.09024	0.983226	1.04344	1.02405	1.24402	0.0121551	0.0379	STRN
ENSMODG00000010038	GLOD4	Opossum	9332.41	262.784	8431.1	735.648	9346.34	232.92	11630.5	407.056	12141	49.6044	11460.9	112.811	0.903422	1.00149	1.24625	1.30095	1.22807	0.998509	0.902075	1.24439	1.29901	1.22624	0.000320411	0.0046	GLOD4
ENSMODG00000008474	FARP1	Opossum	11115.4	566.91	8181.99	265.924	7969.78	723.788	13338	713.022	10707.5	343.893	10862.1	405.696	0.736093	0.717001	1.19996	0.963304	0.977211	1.3947	1.02663	1.67358	1.34352	1.36291	0.00787419	0.0287	FARP1
ENSMODG00000005176	FAF2	Opossum	8643.67	434.98	8068.12	664.903	8909.43	146.783	12008.8	384.218	12326.5	597.852	12352.4	80.0408	0.933414	1.03075	1.38931	1.42608	1.42907	0.970171	0.905571	1.34787	1.38354	1.38644	8.27484e-06	0	FAF2
ENSMODG00000003213	SZRD1	Opossum	9744	412.83	8272.09	832.579	8226.27	365.626	12810.6	248.675	11863.6	334.098	10814.3	168.086	0.848942	0.84424	1.31472	1.21753	1.10984	1.1845	1.00557	1.55728	1.44217	1.3146	0.00081043	0.0076	SZRD1
ENSMODG00000018377	SNX4	Opossum	12504.8	976.141	14978.1	610.724	15894.3	153.506	6928.83	290.66	7367.18	370.955	7844.42	449.18	1.19779	1.27106	0.554093	0.589147	0.627311	0.786748	0.942358	0.435931	0.46351	0.493536	1.79281e-05	0	SNX4
ENSMODG00000013321	QARS	Opossum	9904.27	475.246	8062.57	152.167	7937.81	447.571	14311.9	568.638	12029.4	464.161	9854.29	347.309	0.81405	0.801453	1.44502	1.21457	0.994953	1.24773	1.01572	1.803	1.51545	1.24144	0.00874896	0.0304	QARS
ENSMODG00000024703	RPS4Y1	Opossum	7750.26	1418.26	7555.16	557.877	7013.95	185.499	15298.7	182.054	13169.7	493.038	11455.1	482.684	0.974827	0.904995	1.97396	1.69926	1.47803	1.10498	1.07716	2.18118	1.87765	1.63319	0.000263654	0.0046	RPS4Y1
ENSMODG00000000487	OTUD4	Opossum	10327	994.432	10085.1	312.406	9707.68	338.485	11789.5	567.741	10492.8	173.875	11254.1	228.777	0.97657	0.940027	1.14162	1.01605	1.08977	1.0638	1.03887	1.21446	1.08088	1.1593	0.00587397	0.0238	OTUD4
ENSMODG00000000682	HERC2	Human	10911.3	437.367	10867.2	791.138	10080.3	152.11	11305.6	641.605	10376.4	529.591	10167.2	305.211	0.995963	0.923838	1.03613	0.950974	0.931805	1.08244	1.07807	1.12155	1.02937	1.00862	0.736704	0.7358	HERC2
ENSMODG00000021510	SS18	Opossum	10729.1	286.478	10706.5	1108.1	9955.83	383.664	10791.3	151.442	10172	118.24	10567.8	288.1	0.997894	0.927929	1.0058	0.948074	0.984967	1.07767	1.0754	1.08392	1.02171	1.06147	0.145592	0.2281	SS18
ENSMODG00000020856	CLPTM1	Opossum	9251.32	609.394	8700.87	667.161	8502.87	140.53	11904.6	366.464	12616.9	588.74	12001.4	161.851	0.940501	0.919099	1.2868	1.36379	1.29726	1.08802	1.02329	1.40006	1.48384	1.41145	2.08739e-05	0	CLPTM1
ENSMODG00000015036	MYO9B	Opossum	11823.3	566.574	10922.6	1393	9843.57	440.841	10554.3	249.444	10315.6	580.475	10503.3	433.524	0.923823	0.832559	0.892668	0.872485	0.888356	1.20112	1.10962	1.0722	1.04796	1.06702	0.205816	0.2938	MYO9B
ENSMODG00000013761	BAZ1B	Opossum	10665.3	1422.35	8467.5	672.534	7808.28	333.312	13358.9	1144.23	10810.8	560.288	11087.5	318.597	0.793931	0.732121	1.25256	1.01364	1.03959	1.36589	1.08443	1.71087	1.38453	1.41997	0.000549599	0.0061	BAZ1B
ENSMODG00000009648	ZWILCH	Opossum	12833.6	281.821	10505.2	197.141	9777.81	106.795	10369.2	1024.32	8322.83	394.114	10040.1	680.5	0.818569	0.761893	0.807974	0.64852	0.78233	1.31252	1.07439	1.06048	0.851196	1.02682	0.618811	0.6483	ZWILCH
ENSMODG00000004971	MTF2	Opossum	11790	510.734	9681.97	748.198	10006.8	648.05	12226.5	307.702	9193.46	540.613	9795.78	720.599	0.8212	0.848747	1.03702	0.779766	0.830852	1.17821	0.967543	1.22182	0.918725	0.978916	0.773544	0.7616	MTF2
ENSMODG00000020691	KIAA1211	Human	3371.89	307.489	12844.9	7137.68	20545.9	2394.29	3182.86	98.1878	9043.53	2104.2	13864.2	2492.74	3.8094	6.0933	0.943941	2.68204	4.1117	0.164115	0.625179	0.154914	0.440161	0.67479	0.0522311	0.1061	KIAA1211
ENSMODG00000000527	RNPEP	Opossum	8369.11	154.534	13221.4	1386.41	15311.4	205.923	6946.4	187.423	10583	649.949	11090	569.485	1.57978	1.82952	0.830004	1.26453	1.32511	0.546592	0.863496	0.453674	0.691184	0.724294	0.000593862	0.0066	RNPEP
ENSMODG00000003261	ANP32B	Opossum	10041.5	453.093	9480.25	1654.1	11582.3	631.388	11632.4	717.507	9307.83	457.301	9686.06	423.514	0.94411	1.15344	1.15844	0.926939	0.964605	0.86697	0.818515	1.00433	0.803628	0.836284	0.0242919	0.0613	ANP32B
ENSMODG00000008014	ERO1B	Opossum	9587.86	579.831	12429.5	1753.25	13734.8	1047.03	8418.77	523.072	8951.95	971.434	10414.2	1075.69	1.29638	1.43251	0.878065	0.933675	1.08619	0.698073	0.904969	0.612954	0.651774	0.758239	0.0352438	0.0801	ERO1B
ENSMODG00000014492	ERO1A	Opossum	11054.7	1969.12	20216.8	5198.08	28297.4	1231.67	2254.56	415.894	2011.46	138.607	2872.77	625.819	1.82879	2.55975	0.203946	0.181955	0.259868	0.390662	0.714441	0.079674	0.071083	0.101521	1.29501e-05	0	ERO1A
ENSMODG00000012167	AIF1L	Opossum	11770.7	740.514	9092.52	3051.92	5284.7	830.322	12290.9	1308.22	13077.7	1905.65	12046.8	1225.21	0.772468	0.44897	1.04419	1.11103	1.02345	2.22732	1.72054	2.32576	2.47462	2.27955	0.00295482	0.0157	AIF1L
ENSMODG00000012301	RBM5	Opossum	10337	67.3923	9546.46	551.561	9227.76	220.794	12613.4	481.199	10092.8	249.502	10244.4	404.414	0.923523	0.892692	1.22022	0.976375	0.991043	1.12021	1.03454	1.36689	1.09374	1.11017	0.0355126	0.0805	RBM5
ENSMODG00000001420	LPCAT1	Opossum	11064.8	975.367	14120	650.09	12002.5	1458.74	8892.96	732.748	9939.8	624.515	9710.66	1180.65	1.27612	1.08475	0.803717	0.898328	0.877618	0.921874	1.17642	0.740926	0.828145	0.809054	0.159226	0.2441	LPCAT1
ENSMODG00000003455	PGPEP1	Opossum	12924.9	1836.51	8608.98	778.189	6572.25	464.227	11985.4	1281.94	12511	972.797	8784.15	571.121	0.666075	0.508494	0.927307	0.967971	0.679628	1.96659	1.3099	1.82363	1.90361	1.33655	0.0131562	0.04	PGPEP1
ENSMODG00000014666	CUL5	Opossum	10342.8	554.938	9777.63	420.004	9844.57	253.726	10997.2	355.763	10360.4	376.227	11004.9	76.77	0.945358	0.95183	1.06327	1.00171	1.06402	1.05061	0.993201	1.11708	1.0524	1.11786	0.00346196	0.0172	CUL5
ENSMODG00000002668	PGD	Opossum	8146.26	326.937	7557.04	1252.62	7833.27	626.118	11714.1	576.677	13861.8	1882.19	11928.3	669.821	0.927669	0.961579	1.43797	1.70162	1.46426	1.03996	0.964735	1.49543	1.76961	1.52277	0.00321399	0.0162	PGD
ENSMODG00000014168	AC104109.3	Human	9911.03	1975.19	10242.1	1371.64	9923.71	1326.01	10730.3	720.402	11541.8	1153.03	11087.4	862.048	1.0334	1.00128	1.08266	1.16454	1.1187	0.998723	1.03208	1.08128	1.16305	1.11727	0.356836	0.4385	AC104109.3
ENSMODG00000008494	USP47	Opossum	10506.5	293.265	9825.61	204.74	9371.96	92.1426	10763.7	286.883	10591.4	385.173	11067.6	421.927	0.935197	0.892019	1.02448	1.00808	1.05341	1.12105	1.0484	1.1485	1.13011	1.18092	0.00514855	0.0215	USP47
ENSMODG00000025479	ARSF	Opossum	7342.22	1416.54	11878.3	976.949	14326.7	591.108	8102.82	1757.36	10485.8	343.687	12125.3	707.734	1.61781	1.95127	1.10359	1.42816	1.65145	0.512486	0.829103	0.565576	0.73191	0.846344	0.0278838	0.0676	ARSF
ENSMODG00000019376	BTBD1	Opossum	10047.2	353.878	11018.1	287.901	10697.7	252.47	10831.9	704.778	10328	209.744	10123	345.598	1.09664	1.06474	1.0781	1.02795	1.00754	0.939196	1.02996	1.01255	0.965447	0.94628	0.130406	0.2102	BTBD1
ENSMODG00000018281	PM20D2	Opossum	8141.3	225.789	10402.6	1517.06	8912.24	218.963	8635.85	748.386	13813.7	759.763	12937.9	263.086	1.27775	1.09469	1.06075	1.69675	1.58917	0.913497	1.16722	0.968988	1.54997	1.4517	7.65447e-05	0.0026	PM20D2
ENSMODG00000001464	SNX13	Opossum	10014	455.537	9616.45	874.768	8834.3	419.866	11160.1	120.33	11994.9	682.51	11174.5	132.328	0.960297	0.882193	1.11445	1.19781	1.11589	1.13354	1.08853	1.26327	1.35776	1.2649	0.00167572	0.0112	SNX13
ENSMODG00000001129	MSH6	Opossum	11060.4	1338.73	7833.27	381.737	7790.42	294.094	14225.6	1467.57	9835.43	421.399	10331.2	388.889	0.708226	0.704351	1.28617	0.889246	0.93407	1.41975	1.0055	1.82604	1.2625	1.32614	0.00180659	0.0116	MSH6
ENSMODG00000012946	BAZ1A	Opossum	9847.16	885.211	8891.13	1054.41	10187.5	182.066	11745.2	689.902	9628.23	864.427	10919.4	357.978	0.902912	1.03456	1.19275	0.977767	1.10889	0.966593	0.872749	1.15291	0.945103	1.07184	0.0615018	0.1193	BAZ1A
ENSMODG00000000200	VPS18	Opossum	13118.6	1700.18	16681.7	1025.18	17322	763.75	6213.32	331.244	6715.68	159.265	6178.84	294.397	1.27161	1.32042	0.473628	0.511922	0.471	0.757333	0.963033	0.358694	0.387695	0.356704	4.28952e-05	0	VPS18
ENSMODG00000018354	FKBP4	Opossum	9639.82	970.298	7531.68	569.12	7517.86	241.955	14426.8	542.859	11622.7	638.531	10816.2	940.222	0.781309	0.779876	1.49658	1.2057	1.12204	1.28225	1.00184	1.919	1.54601	1.43874	0.00861889	0.0301	FKBP4
ENSMODG00000006205	SAMM50	Opossum	8589.22	349.011	8631.47	278.335	7047.72	339.818	12478.4	365.32	15077.1	712.57	10084.1	157.505	1.00492	0.82053	1.4528	1.75535	1.17404	1.21872	1.22472	1.77056	2.13929	1.43083	0.000330363	0.0046	SAMM50
ENSMODG00000016290	ZNFX1	Opossum	10798	357.941	11165	323.207	10204.4	771.778	10044.2	369.576	10533.8	710.817	10300.6	916.042	1.03398	0.945027	0.930184	0.975532	0.953929	1.05817	1.09413	0.984294	1.03228	1.00942	0.915107	0.851	ZNFX1
ENSMODG00000004716	ATP13A1	Opossum	8318.51	992.286	6562.37	382.24	6876.53	104.357	13130	540.635	13421.1	126.058	12610.4	571.764	0.788888	0.826653	1.5784	1.61341	1.51595	1.2097	0.954315	1.90939	1.95173	1.83383	0.000153072	0.0037	ATP13A1
ENSMODG00000011771	ACY1	Human	10032.5	971.804	15741.2	1222.86	9834.46	590.75	5844.79	806.733	15387.9	1575.02	10016.7	480.509	1.56903	0.980262	0.582587	1.53381	0.99843	1.02013	1.60062	0.594318	1.56469	1.01853	0.752012	0.7464	ACY1
ENSMODG00000000391	SMARCA5	Opossum	9397.79	1246.66	6484.5	322.093	6372.02	480.615	15565.6	108.65	10710.6	40.8087	11395.2	209.465	0.690003	0.678034	1.65631	1.1397	1.21254	1.47485	1.01765	2.44281	1.68088	1.78832	0.000171719	0.0037	SMARCA5
ENSMODG00000013522	CIAPIN1	Opossum	10782.6	129.48	10615.9	298.111	10715.2	306.696	10385.4	424.086	10414.6	111.555	8976.14	357.756	0.98454	0.993748	0.963157	0.965871	0.832464	1.00629	0.990734	0.969216	0.971947	0.837701	0.00643099	0.025	CIAPIN1
ENSMODG00000025496	ATP5MF	Human	8360.15	76.5012	9365.46	607.077	9480.44	61.2252	10544.9	888.267	13603.2	352.096	10905.5	813.337	1.12025	1.134	1.26133	1.62715	1.30447	0.881831	0.987873	1.11228	1.43487	1.15032	0.0688753	0.13	ATP5MF
ENSMODG00000015514	GALNT14	Opossum	12183.8	1553.5	13714.6	1313.16	9574.8	572.872	10107	906.281	10905.6	1127.46	7590.14	464.744	1.12564	0.785863	0.829545	0.895093	0.622969	1.27249	1.43236	1.05558	1.13899	0.792721	0.0190246	0.0516	GALNT14
ENSMODG00000002141	PIGR	Opossum	248.194	223.43	5372.18	4145.11	12598.2	8332.58	255.707	212.056	5519.06	3662.52	30778.3	15532.1	21.6451	50.7595	1.03027	22.2369	124.009	0.0197008	0.426425	0.0202971	0.438084	2.44308	0.218414	0.3066	PIGR
ENSMODG00000000807	TRA2A	Opossum	10973	1364.93	6163.84	374.539	6379.86	265.09	14211.5	1159.88	10455.6	156.573	10770.3	122.513	0.56173	0.581416	1.29514	0.952846	0.981526	1.71994	0.966141	2.22756	1.63884	1.68817	2.89346e-05	0	TRA2A
ENSMODG00000018500	NET1	Human	15387.4	3072.21	17821.1	2779.09	14207.7	915.489	5488.32	560.937	6294.32	288.344	6346.99	483.626	1.15816	0.92333	0.356675	0.409056	0.412479	1.08304	1.25433	0.386292	0.443022	0.446729	0.000426521	0.0053	NET1
ENSMODG00000019517	IL6ST	Opossum	9534.52	519.709	7931.68	1149.13	6041.25	139.533	11771.6	818.698	13114.7	1010.88	13157	997.955	0.831891	0.633619	1.23463	1.3755	1.37993	1.57824	1.31292	1.94854	2.17086	2.17786	0.00056491	0.0066	IL6ST
ENSMODG00000013305	USP19	Opossum	9270.65	411.492	10348.2	520.415	10192.1	314.596	10233.3	309.207	12042.2	389.206	10707.1	683.535	1.11623	1.09939	1.10384	1.29895	1.15495	0.909595	1.01532	1.00405	1.18152	1.05053	0.387859	0.4637	USP19
ENSMODG00000007988	RPL26	Human	11749.3	939.119	9798.62	993.434	10886.2	625.889	12095.7	400.853	9131.72	640.676	7675.09	891.244	0.833973	0.92654	1.02948	0.777213	0.653237	1.07928	0.900094	1.1111	0.838834	0.705029	0.014033	0.0416	RPL26
ENSMODG00000020555	SMIM14	Opossum	10781	534.96	11002.4	1086.37	12465.4	744.863	8268.31	709.327	8705.53	363.353	9787.87	768.001	1.02054	1.15624	0.766933	0.807488	0.907881	0.864871	0.882635	0.663299	0.698373	0.7852	0.0240279	0.0608	SMIM14
ENSMODG00000009625	AL035078.4	Human	9946.05	608.15	10560.9	854.15	10747.4	1336.27	12683	469.923	10127.6	443.225	8612.19	288.351	1.06181	1.08057	1.27518	1.01826	0.865891	0.92544	0.982646	1.1801	0.942335	0.80133	0.0917404	0.1616	AL035078.4
ENSMODG00000018355	SNX14	Opossum	10753.1	548.252	12773.6	295.531	11536.1	366.808	8441.87	609.385	9545.37	160.175	10001.4	266.303	1.1879	1.07281	0.78506	0.887681	0.930091	0.932134	1.10728	0.731781	0.827438	0.866969	0.00872428	0.0304	SNX14
ENSMODG00000000226	CTNNBL1	Opossum	10227.7	685.022	7629.98	769.249	8370.86	561.553	13676.2	269.255	10224.9	131.042	9522.92	145.247	0.746011	0.81845	1.33718	0.999728	0.931091	1.22182	0.911493	1.63379	1.22149	1.13763	0.0483707	0.1004	CTNNBL1
ENSMODG00000014703	CPSF3	Opossum	10138.2	1151.99	8025.8	547.163	9536.49	844.415	12648.5	710.983	10083.8	187.761	9895.04	228.649	0.791636	0.940645	1.2476	0.99463	0.976011	1.0631	0.841589	1.32633	1.05739	1.0376	0.593249	0.6292	CPSF3
ENSMODG00000010480	PRPF8	Opossum	13475.7	1517.15	11679	4946.46	7001.46	276.468	10763.9	1494.64	11110	541.868	10783.7	371.876	0.866669	0.519562	0.798762	0.824444	0.800235	1.9247	1.66808	1.53738	1.58681	1.54021	0.000321683	0.0046	PRPF8
ENSMODG00000006288	RNF19A	Opossum	9476.2	158.84	8059.15	147.109	8042.82	645.008	10300.3	243.81	12296.4	472.399	12501	546.143	0.850463	0.848739	1.08697	1.2976	1.3192	1.17822	1.00203	1.28068	1.52886	1.5543	0.00172553	0.0112	RNF19A
ENSMODG00000003291	CENPF	Human	17409	3808.71	5636.51	385.768	5941.29	461.876	10435.1	3456.42	5770.81	124.844	10297.5	1750.76	0.323769	0.341276	0.59941	0.331484	0.591502	2.93018	0.948701	1.75638	0.971306	1.7332	0.0272175	0.0663	CENPF
ENSMODG00000011515	TIA1	Opossum	11446.1	920.475	8140.8	96.8096	8209.93	414.333	13419.2	806.904	9125.19	331.217	9056	227.341	0.711229	0.717268	1.17238	0.797231	0.791187	1.39418	0.99158	1.63451	1.11148	1.10306	0.0645421	0.1236	TIA1
ENSMODG00000005681	PLXNB2	Opossum	10831.6	1132.43	8917.73	1478.72	8737.05	492.199	11568.2	1322.55	10223.5	561.06	11102.2	132.785	0.823308	0.806627	1.06801	0.943857	1.02498	1.23973	1.02068	1.32404	1.17013	1.2707	0.0027915	0.0152	PLXNB2
ENSMODG00000006865	MTDH	Opossum	10775.8	1121.59	10453.5	1265.38	10474.8	277.35	11474.2	1046.34	9183.87	211.241	9870.02	115.538	0.970089	0.972061	1.0648	0.852266	0.91594	1.02874	0.997971	1.09541	0.876762	0.942266	0.0465597	0.0977	MTDH
ENSMODG00000018319	ZNF292	Opossum	13604.2	286.718	13407.4	1249.4	11832.4	278.076	7852.68	357.797	7579.71	60.2303	8342.1	275.986	0.985534	0.869759	0.577226	0.55716	0.613201	1.14974	1.13311	0.663662	0.640592	0.705024	0.000228466	0.0037	ZNF292
ENSMODG00000001064	FBXL5	Opossum	11161.3	109.523	9098.3	156.153	8477.51	149.33	10507.3	408.432	10272.2	52.9611	10365.2	216.546	0.815164	0.759543	0.941399	0.920336	0.928671	1.31658	1.07323	1.23943	1.2117	1.22267	0.000530741	0.0061	FBXL5
ENSMODG00000002838	UBE4B	Opossum	10476.8	905.054	9928.56	1757.23	8647.33	462.651	10819.6	354.534	10868.9	131.422	10968	402.816	0.94767	0.825378	1.03272	1.03742	1.04689	1.21157	1.14817	1.2512	1.25691	1.26837	0.00588508	0.0238	UBE4B
ENSMODG00000005400	PTPRA	Opossum	10959.2	420.424	11365.8	932.332	11437.1	314.504	9348.65	245.906	10141.7	371.399	9259.31	244.698	1.0371	1.04361	0.853044	0.925412	0.844891	0.958213	0.993764	0.817398	0.886741	0.809586	0.00150904	0.0105	PTPRA
ENSMODG00000016799	ENTPD4	Opossum	9574.05	365.74	9129.55	367.831	9837.57	218.399	10172	105.812	10885.9	146.418	10646.3	337.901	0.953572	1.02752	1.06245	1.13702	1.11199	0.973213	0.928029	1.03399	1.10657	1.08221	0.0467431	0.0979	ENTPD4
ENSMODG00000027156	RF00478	Opossum	10515.2	884.499	10671.2	2298.51	12010.2	660.188	8883.5	870.949	8659.34	153.779	9324.35	452.176	1.01484	1.14218	0.844827	0.823509	0.886752	0.875518	0.88851	0.739661	0.720997	0.776368	0.00899176	0.0311	RF00478
ENSMODG00000010568	TBRG4	Opossum	8665.13	336.749	9356.74	591.374	8675.85	179.9	11492.3	673.135	12436.7	658.813	10089.8	183.332	1.07982	1.00124	1.32627	1.43526	1.16441	0.998764	1.07848	1.32463	1.43348	1.16297	0.00146841	0.0105	TBRG4
ENSMODG00000000516	DHX15	Opossum	9137.34	1607.88	7294.39	260.759	7700.88	466.662	13993.4	1008.33	10411.7	274.988	10868.9	224.52	0.798306	0.842792	1.53146	1.13947	1.1895	1.18653	0.947216	1.81712	1.35202	1.41138	0.000981932	0.0086	DHX15
ENSMODG00000003687	AC118553.2	Human	10216.7	661.439	11737.9	111.071	12176.9	264.108	9227.75	523.252	8914.38	79.8972	9428.12	92.3988	1.1489	1.19187	0.903202	0.87253	0.922815	0.83902	0.963947	0.757805	0.732071	0.77426	0.000155623	0.0037	AC118553.2
ENSMODG00000017176	CTPS2	Opossum	9234.52	347.143	8178.55	560.448	8778.11	166.58	11602.4	396.484	11727.1	84.8921	10252.4	119.484	0.885649	0.950575	1.25641	1.26992	1.11022	1.05199	0.931698	1.32174	1.33595	1.16795	0.000526391	0.0061	CTPS2
ENSMODG00000018430	SLC51A	Opossum	5238.48	613.156	3603.03	180.961	2846.91	489.231	9493.1	1212.93	18055.4	1494.59	18912.4	1458.78	0.6878	0.54346	1.81219	3.44669	3.61028	1.84006	1.26559	3.33453	6.34212	6.64314	0.000122431	0.0026	SLC51A
ENSMODG00000017578	MED23	Opossum	10928.8	349.077	9139.72	333.133	8786.31	296.973	10822.8	599.526	10057.5	249.869	10357.4	237.485	0.836299	0.803962	0.990306	0.920274	0.947718	1.24384	1.04022	1.23178	1.14467	1.17881	0.00427775	0.0194	MED23
ENSMODG00000004273	2610002M06RIK	Mouse	9744	266.233	9698.45	725.487	11296.2	510.92	9632.34	485.306	9917.63	328.372	9970.31	347.285	0.995326	1.1593	0.988541	1.01782	1.02323	0.862589	0.858557	0.852705	0.87796	0.882623	0.0385797	0.0852	2610002M06RIK
ENSMODG00000019919	MTCH2	Opossum	8677.08	910.166	8184.37	98.8806	7697.07	314.254	12632.9	840.896	12485.1	750.614	10422.1	366.615	0.943218	0.887058	1.45589	1.43886	1.2011	1.12732	1.06331	1.64126	1.62205	1.35403	0.00133599	0.0098	MTCH2
ENSMODG00000000203	TGM2	Opossum	9537.68	1989.69	26339.7	3953.81	33128.3	4526.57	784.98	584.793	191.172	107.918	633.291	386.672	2.76164	3.47342	0.082303	0.0200438	0.0663989	0.287901	0.795079	0.0236951	0.00577063	0.0191163	0.000537572	0.0061	TGM2
ENSMODG00000008389	YME1L1	Opossum	9706.76	204.948	8287.31	490.853	8889.42	343.453	11055.5	37.6915	10860.4	330.866	10525.4	94.9537	0.853767	0.915797	1.13894	1.11885	1.08434	1.09195	0.932266	1.24367	1.22172	1.18404	0.0029018	0.0154	YME1L1
ENSMODG00000011362	SRSF5	Opossum	10038.2	1688.42	10262.4	622.58	9509.39	1251.28	10413.8	377.399	9965.01	376.229	10366.7	761.574	1.02233	0.947317	1.03741	0.992705	1.03272	1.05561	1.07919	1.0951	1.04791	1.09016	0.454359	0.5213	SRSF5
ENSMODG00000012649	LASP1	Opossum	12042.3	995.991	11131.2	1000.96	10964.4	343.702	9288.73	425.941	9211.92	611.923	9050.28	249.909	0.92434	0.910488	0.771341	0.764962	0.751539	1.09831	1.01521	0.847173	0.840167	0.825425	0.00311459	0.016	LASP1
ENSMODG00000018335	TSPAN9	Opossum	13553.5	976.664	14942	3390.34	11134.1	361.165	8728.15	680.932	7991.07	562.548	8594.59	609.513	1.10244	0.821493	0.643977	0.589594	0.634123	1.2173	1.342	0.783911	0.717711	0.771916	0.00713452	0.0267	TSPAN9
ENSMODG00000003831	AGL	Opossum	10909.8	447.469	12021.8	506.607	11775.8	682.465	8854.26	384.396	8669.36	379.802	9196.15	144.992	1.10192	1.07937	0.811585	0.794637	0.842922	0.926464	1.02089	0.751904	0.736202	0.780937	0.00638869	0.025	AGL
ENSMODG00000020454	TXNL1	Opossum	9794.95	364.972	8375.1	146.445	8036.89	287.517	12283.5	509.17	10549.5	214.798	10578.4	207.889	0.855043	0.820514	1.25406	1.07704	1.07998	1.21875	1.04208	1.52839	1.31264	1.31623	0.000534528	0.0061	TXNL1
ENSMODG00000002730	SLC30A1	Opossum	7421.72	1391.49	7767.23	300.696	6475.83	437.65	11792.8	1218.03	13546.4	342.784	13391.7	477.676	1.04655	0.87255	1.58895	1.82524	1.80439	1.14607	1.19942	1.82105	2.09184	2.06795	0.000112204	0.0026	SLC30A1
ENSMODG00000001767	ERGIC3	Opossum	10317.6	524.87	8216.16	642.791	8137.83	249.379	11453.5	204.088	10835.4	207.683	9857.46	204.739	0.796323	0.788732	1.11009	1.05019	0.955401	1.26786	1.00962	1.40743	1.33149	1.21131	0.00165959	0.0112	ERGIC3
ENSMODG00000021288	MCCC1	Opossum	8998.03	827.441	9929.97	335.721	10224	532.468	10785.8	1014.88	11104.2	408.296	9916.94	189.1	1.10357	1.13625	1.19869	1.23408	1.10212	0.880088	0.97124	1.05495	1.08609	0.969966	0.485029	0.5453	MCCC1
ENSMODG00000004613	FAM129B	Opossum	11422.1	253.89	9287.62	594.099	10759.1	707.787	10965.9	653.814	7863.73	448.414	8878.4	735.641	0.81313	0.941954	0.960065	0.688469	0.777303	1.06162	0.863238	1.01923	0.730894	0.825203	0.0597125	0.1168	FAM129B
ENSMODG00000004352	GNA13	Opossum	9952	818.537	8628.85	704.663	7254.52	107.854	11218	745.874	11503.1	462.023	10673.3	202.545	0.867047	0.728951	1.12721	1.15586	1.07248	1.37183	1.18944	1.54634	1.58565	1.47127	2.99925e-05	0	GNA13
ENSMODG00000020445	NARS	Opossum	7890.17	594.694	7529.79	574.036	7966.67	55.4801	12542.1	904.716	12557.8	320.04	10585.6	425.234	0.954326	1.0097	1.58958	1.59157	1.34162	0.990396	0.945161	1.57432	1.57629	1.32873	0.000988398	0.0086	NARS
ENSMODG00000017222	ACE2	Opossum	7574.21	573.344	8852.13	269.881	7706.52	229.14	9216.49	514.151	12687.5	448.497	14062.7	98.3622	1.16872	1.01747	1.21683	1.67509	1.85666	0.982831	1.14866	1.19593	1.64634	1.82478	3.53492e-06	0	ACE2
ENSMODG00000000443	TRIM33	Opossum	12212.1	166.966	11322.2	1223.97	9949.86	227.608	9902.92	486.151	8683.36	76.0922	8849.75	286.602	0.927133	0.814754	0.81091	0.711046	0.724671	1.22736	1.13793	0.995282	0.872712	0.889434	0.013148	0.04	TRIM33
ENSMODG00000020075	CAST	Human	13530.9	169.933	11702.2	910.002	12175.2	1082.87	10879.5	1212.65	6152.72	296.316	5483.91	134.625	0.864848	0.899806	0.804046	0.454715	0.405287	1.11135	0.96115	0.893577	0.505348	0.450416	0.000973015	0.0086	CAST
ENSMODG00000002598	GSS	Opossum	9249.53	364.095	9921.44	471.376	9709.04	451.883	10162.6	511.522	11013.3	185.748	10064.7	254.323	1.07264	1.04968	1.09871	1.19069	1.08813	0.952672	1.02188	1.04671	1.13433	1.03663	0.386999	0.4629	GSS
ENSMODG00000016051	HSPG2	Opossum	14852.2	1694.97	14161.6	6022.85	9363.86	1103.64	9312.1	1955.06	9280.2	1178.98	8137.53	689.04	0.953504	0.63047	0.626985	0.624837	0.547901	1.58612	1.51237	0.994472	0.991066	0.869035	0.253397	0.3426	HSPG2
ENSMODG00000015821	RAB10	Opossum	11129.7	193.512	9718.65	883.782	8912.31	182.611	11313.2	412.75	9702.45	273.773	9333.88	387.088	0.873218	0.800768	1.01648	0.871762	0.838646	1.2488	1.09048	1.26939	1.08866	1.0473	0.236053	0.3244	RAB10
ENSMODG00000006214	ERGIC1	Opossum	9293.24	748.987	7239.32	574.001	7806.87	486.858	13681.9	341.841	10486.9	435.682	10606.6	550.261	0.778987	0.840058	1.47225	1.12844	1.14133	1.19039	0.927301	1.75255	1.34329	1.35863	0.00573392	0.0232	ERGIC1
ENSMODG00000021324	PPP6R3	Opossum	10504	379.638	8755.35	210.722	8785.01	333.867	10891.7	539.847	9697.15	149.279	10172	250.995	0.833522	0.836345	1.0369	0.923182	0.968389	1.19568	0.996624	1.2398	1.10383	1.15788	0.00933561	0.0318	PPP6R3
ENSMODG00000015182	SND1	Opossum	11741	1174.3	9029.46	406.899	8030.63	331.858	10998.1	1174.1	9244.71	1055.07	9296.72	712.968	0.769051	0.683979	0.936722	0.787384	0.791814	1.46203	1.12438	1.36952	1.15118	1.15766	0.085085	0.1526	SND1
ENSMODG00000002009	ETFDH	Opossum	9243.65	624.965	10901	701.438	10161.9	271.954	7948.32	705.209	11207.2	453.036	10431.3	272.807	1.17929	1.09934	0.859868	1.21242	1.12848	0.909641	1.07273	0.782171	1.10287	1.02652	0.378556	0.4555	ETFDH
ENSMODG00000013180	RPGRIP1L	Opossum	11977.8	673.309	13403.6	1078.9	13090.2	932.671	7846.93	231.49	7908.89	456.146	7939.38	338.446	1.11904	1.09287	0.655125	0.660299	0.662844	0.915019	1.02394	0.599452	0.604185	0.606514	0.00183258	0.0116	RPGRIP1L
ENSMODG00000003782	SPCS3	Opossum	8814.56	1942.29	9144.9	842.881	8029.15	946.867	12518.9	1393.91	10498	748.483	10405.7	529.942	1.03748	0.910896	1.42025	1.19098	1.18052	1.09782	1.13896	1.55918	1.30749	1.29599	0.0363102	0.0818	SPCS3
ENSMODG00000019852	ENSMODG00000019852	Ensemble Gene ID	9350.12	754.554	8318.3	1314.22	10036	245.567	10143.2	458.575	8993.07	1230.3	10826.9	1323.33	0.889647	1.07336	1.08482	0.961814	1.15794	0.931658	0.828847	1.01068	0.896082	1.07881	0.45269	0.5199	ENSMODG00000019852
ENSMODG00000015222	CNOT10	Opossum	9461.71	577.83	8207.3	435.284	9426.54	229.842	11826.1	621.691	10064	215.584	9521.66	159.817	0.867422	0.996283	1.24989	1.06366	1.00634	1.00373	0.870658	1.25455	1.06763	1.01009	0.655952	0.6764	CNOT10
ENSMODG00000019911	PSMC3	Opossum	9113.47	1317.5	6627.35	206.113	7384.48	499.193	13868.6	579.025	11317.1	297.97	9588.31	274.202	0.727204	0.810282	1.52177	1.2418	1.0521	1.23414	0.89747	1.87808	1.53255	1.29844	0.00542628	0.0223	PSMC3
ENSMODG00000005944	ARL6IP1	Entrez Gene (NCBI Gene)	9636.2	854.912	7219.47	194.216	9120.37	451.895	9748.62	469.029	9723.1	446.256	12157.6	537.484	0.749203	0.94647	1.01167	1.00902	1.26166	1.05656	0.791576	1.06888	1.06609	1.33302	0.00361724	0.0175	ARL6IP1
ENSMODG00000015650	SULT1A3	Human	8657.23	1508.39	7045.39	850.117	9090.3	241.986	7071.66	1052.61	11417.9	553.412	14697.9	531.547	0.813817	1.05002	0.816851	1.31889	1.69776	0.952359	0.775045	0.777935	1.25606	1.61688	0.000170296	0.0037	SULT1A3
ENSMODG00000019055	CNOT7	Opossum	9483.19	649.328	10428.1	551.27	11942.1	993.945	10172.9	377.432	9301.3	490.709	9192.65	317.72	1.09965	1.25929	1.07273	0.98082	0.969363	0.794098	0.873226	0.851853	0.778867	0.769769	0.0203634	0.0543	CNOT7
ENSMODG00000003578	SMARCA2	Opossum	12486.4	863.735	12252.9	1679.94	11956.8	551.036	7740.92	236.44	8528.06	576.485	8193.11	469.313	0.9813	0.957585	0.619949	0.68299	0.656164	1.04429	1.02477	0.647409	0.713242	0.685228	0.00182142	0.0116	SMARCA2
ENSMODG00000000991	CLPTM1L	Opossum	7639.24	312.211	7381.22	966.671	8895.74	1044.2	9311.2	497.176	10900.2	1205.31	13134.5	2017.63	0.966224	1.16448	1.21886	1.42687	1.71934	0.858753	0.829748	1.0467	1.22533	1.47649	0.0576636	0.114	CLPTM1L
ENSMODG00000011335	HARS	Opossum	9430.44	227.136	8303.4	678.891	8134.05	329.988	11836.5	356.129	10615.7	184.953	9574.78	312.741	0.880489	0.862531	1.25513	1.12568	1.01531	1.15938	1.02082	1.45517	1.30509	1.17712	0.0109768	0.0355	HARS
ENSMODG00000009367	LYPLA1	Opossum	8886.64	562.507	8195.39	299.426	8556.44	54.9647	10173	361.138	10957	192.649	11419.1	490.032	0.922215	0.962843	1.14475	1.23297	1.28498	1.03859	0.957804	1.18893	1.28056	1.33457	0.00119943	0.0095	LYPLA1
ENSMODG00000014681	JUP	Opossum	11025.3	640.895	9480.84	482.483	9998.42	154.908	10535.8	424.224	8847.32	586.539	8683.06	238.193	0.859914	0.906858	0.955597	0.802454	0.787555	1.10271	0.948234	1.05374	0.884872	0.868443	0.0028139	0.0152	JUP
ENSMODG00000014494	DDX19B	Opossum	10115.4	985.717	11263.3	438.22	11398	1439.34	9428.82	254.317	8990.56	319.644	8953.1	555.515	1.11348	1.1268	0.932129	0.888803	0.885099	0.887466	0.988176	0.827232	0.788782	0.785495	0.0885112	0.1573	DDX19B
ENSMODG00000013513	APOPT1	Opossum	8500.61	595.576	7272.47	413.811	7515.99	214.023	10849.7	308.723	11577.6	131.825	11634.3	281.718	0.855524	0.88417	1.27635	1.36198	1.36864	1.131	0.967601	1.44355	1.5404	1.54794	7.97275e-05	0.0026	APOPT1
ENSMODG00000021294	FXR1	Opossum	10690.5	440.318	10038.8	249.542	9696.04	166.5	10863.9	316.733	9362.9	99.7927	8298.54	67.5091	0.939041	0.906981	1.01622	0.875818	0.776257	1.10256	1.03535	1.12045	0.965641	0.855869	0.000388134	0.0053	FXR1
ENSMODG00000001721	TNPO1	Opossum	11419.1	10.6104	9204.24	1424.83	7356.53	124.345	11591.8	720.988	9460.82	137.302	9801.52	301.961	0.806038	0.64423	1.01513	0.828508	0.858344	1.55224	1.25117	1.57572	1.28604	1.33236	0.00045024	0.0061	TNPO1
ENSMODG00000011508	GCDH	Opossum	8987.68	531.944	8642.11	441.851	8500.68	388.934	8255.53	315.867	12562.9	312.026	11606.7	155.068	0.96155	0.945814	0.918538	1.39779	1.2914	1.05729	1.01664	0.971161	1.47787	1.36538	0.000466748	0.0061	GCDH
ENSMODG00000013158	AC013394.1	Human	12994.6	869.007	11448.5	470.716	10480	99.4675	8555.87	598.6	6935.33	192.331	8130.19	154.447	0.881025	0.806493	0.658419	0.53371	0.625661	1.23994	1.09241	0.816397	0.661766	0.775779	5.49069e-05	0.0026	AC013394.1
ENSMODG00000008255	YTHDF3	Opossum	9300.35	424.056	8581.97	184.731	8297.43	292.211	10586.4	214.917	10797.5	573.406	10579.5	328.773	0.922757	0.892163	1.13828	1.16098	1.13753	1.12087	1.03429	1.27587	1.30131	1.27503	0.00183701	0.0116	YTHDF3
ENSMODG00000017594	RPA3	Opossum	8913.97	951.499	8576.31	1027.22	9616.59	793.687	11321.9	1084.86	11250.3	913.811	9666.1	1038.43	0.962121	1.07882	1.27013	1.26209	1.08438	0.926937	0.891825	1.17733	1.16988	1.00515	0.959847	0.8793	RPA3
ENSMODG00000012786	PRUNE2	Opossum	11688.9	883.68	16928.5	957.369	16324.2	754.431	3838.17	192.822	6672.41	871.637	8498.24	744.424	1.44825	1.39655	0.328359	0.570831	0.727032	0.716052	1.03702	0.235122	0.408745	0.520593	0.000475195	0.0061	PRUNE2
ENSMODG00000009380	ATF4	Opossum	9424.55	1004.72	11544.7	1374.02	12523.3	977.841	8007.2	734.481	9027.53	769.277	8692.37	717.046	1.22496	1.3288	0.849611	0.957874	0.922312	0.752558	0.921852	0.639382	0.720856	0.694093	0.0110913	0.0357	ATF4
ENSMODG00000010909	FAM96A	Opossum	8023.45	863.662	7777.96	68.0644	8332.95	364.879	11291.8	586.155	11433	904.105	11101.7	596.528	0.969404	1.03857	1.40735	1.42495	1.38366	0.962858	0.933399	1.35508	1.37203	1.33227	0.00499347	0.0213	FAM96A
ENSMODG00000012535	SETX	Opossum	10144.6	514.483	10654.4	558.713	9804.8	190.97	9259.06	446.07	9441.31	410.935	10106.6	443.795	1.05025	0.9665	0.912705	0.930669	0.996254	1.03466	1.08665	0.94434	0.962927	1.03079	0.426852	0.4976	SETX
ENSMODG00000011079	FNDC3A	Opossum	9239.12	368.317	9017.11	121.681	9154.89	186.653	8414.71	559.211	10456.5	712.665	12036.2	233.279	0.97597	0.990883	0.910769	1.13176	1.30274	1.0092	0.984949	0.919149	1.14218	1.31473	0.00016735	0.0037	FNDC3A
ENSMODG00000004383	CACYBP	Opossum	8940.76	279.34	7674.25	338.445	7085.49	175.796	14381.3	1572.49	10030.5	546.386	9264.63	428.487	0.858344	0.792493	1.60851	1.12188	1.03622	1.26184	1.08309	2.02968	1.41564	1.30755	0.00264913	0.0146	CACYBP
ENSMODG00000001750	RNF149	Opossum	7424.25	270.427	13293.8	2491.58	15468.7	517.427	6202.19	303.411	7829.64	1309.26	9666.66	1160.25	1.79059	2.08354	0.835396	1.0546	1.30204	0.479952	0.859399	0.40095	0.506159	0.624916	0.00295885	0.0157	RNF149
ENSMODG00000022696	APOB	Human	10593.4	2012.12	9327.8	2660.22	6351.1	392.68	9614.26	2012.82	11240.1	788.035	12504.4	669.628	0.880532	0.599535	0.907573	1.06105	1.1804	1.66796	1.46869	1.51379	1.76979	1.96885	0.0003606	0.0053	APOB
ENSMODG00000016503	ATAD1	Opossum	8788.56	623.86	9296.04	585.666	9562.67	594.258	11392.5	1281.83	10973.6	1042.79	9417.77	1135.66	1.05774	1.08808	1.29629	1.24862	1.07159	0.919049	0.972117	1.19135	1.14754	0.984847	0.880721	0.8302	ATAD1
ENSMODG00000016848	ARFGAP1	Opossum	10593.1	531.226	9652.67	2580.6	6616.08	281.982	10008.7	738.373	11996.6	1153.42	10848.6	868.071	0.911221	0.624565	0.944836	1.13249	1.02412	1.60112	1.45897	1.51279	1.81325	1.63973	0.00279619	0.0152	ARFGAP1
ENSMODG00000020173	ZFP91	Human	10264.2	419.52	8485.82	298.648	7913.58	122.587	11709.2	415.904	9515.65	54.3004	9602.28	210.148	0.826738	0.770988	1.14078	0.92707	0.93551	1.29704	1.07231	1.47963	1.20245	1.21339	0.000603833	0.0066	ZFP91
ENSMODG00000013433	KLHL24	Opossum	10173.5	761.157	10056.1	1101.01	8681.04	373.443	9867.82	450.156	9909.12	656.787	9844.76	123.605	0.988457	0.853299	0.969954	0.974013	0.967687	1.17192	1.15839	1.13671	1.14147	1.13405	0.0138761	0.0414	KLHL24
ENSMODG00000021258	HLTF	Opossum	10480.3	411.9	9939.81	391.356	8968.82	349.293	10194.5	391.249	9350.46	51.2439	8857.17	426.534	0.94843	0.855781	0.972734	0.892196	0.845128	1.16852	1.10826	1.13666	1.04255	0.987552	0.788793	0.7718	HLTF
ENSMODG00000011138	MTOR	Opossum	10243	581.63	8588.02	690.291	7631.56	49.5281	10173.5	912.502	11313.1	473.668	9662.39	399.633	0.838431	0.745054	0.993216	1.10448	0.94332	1.34218	1.12533	1.33308	1.48241	1.26611	0.00204363	0.0124	MTOR
ENSMODG00000016029	SLC2A2	Opossum	12065.9	2158.36	10678.5	3274.33	6038.52	535.071	7415.69	931.576	13343.7	2826.56	9491.76	1690.76	0.885014	0.50046	0.614597	1.10589	0.786657	1.99816	1.7684	1.22806	2.20976	1.57187	0.0511744	0.1047	SLC2A2
ENSMODG00000004646	ZDHHC7	Opossum	7805.08	917.343	9926.36	2697.68	13366.3	291.703	9206.56	690.374	7924.88	1012.07	8975.46	1280.12	1.27178	1.71251	1.17956	1.01535	1.14995	0.583938	0.742643	0.688791	0.592902	0.671501	0.00910729	0.0313	ZDHHC7
ENSMODG00000003801	HNRNPM	Human	12893.4	1478.19	11537.9	1087.53	11797.2	1003.35	9308.3	451.578	6921	631.008	6070.51	278.208	0.894869	0.914983	0.721944	0.536787	0.470824	1.09292	0.978017	0.789025	0.586664	0.514571	0.00147303	0.0105	HNRNPM
ENSMODG00000012885	ENSMODG00000012885	Ensemble Gene ID	8002.72	337.473	9532.56	684.09	9254.84	549.873	10444.9	656.443	11682.8	234.423	9216.7	255.525	1.19116	1.15646	1.30516	1.45985	1.1517	0.864707	1.03001	1.12858	1.26234	0.995878	0.933385	0.8626	ENSMODG00000012885
ENSMODG00000001245	IFT52	Opossum	10681.2	547.224	10827	743.533	11746	116.717	8770.55	655.362	8130.73	293.296	7943.28	136.02	1.01365	1.09969	0.821119	0.761217	0.743668	0.909351	0.921764	0.746685	0.692214	0.676255	7.34818e-06	0	IFT52
ENSMODG00000020088	SSRP1	Opossum	9907.95	1013.26	7323.46	145.574	7906.84	303.489	13774.6	1138.83	8510.46	150.502	9064.78	227.098	0.73915	0.79803	1.39026	0.858953	0.9149	1.25309	0.926218	1.74212	1.07634	1.14645	0.0124455	0.0383	SSRP1
ENSMODG00000003993	SNX7	Opossum	8537.09	458.356	6901.47	384.786	6602.87	334.001	12354.8	457.367	12003.7	184.084	10041.2	457.433	0.80841	0.773434	1.44719	1.40607	1.17618	1.29294	1.04522	1.87112	1.81796	1.52073	0.00101134	0.0086	SNX7
ENSMODG00000001177	BMS1	Opossum	9708.14	242.611	9046.68	500.531	8483.11	321.513	10653.4	54.0232	9927.78	350.143	9404.06	215.103	0.931866	0.873814	1.09737	1.02262	0.968678	1.14441	1.06644	1.25584	1.1703	1.10856	0.0281244	0.0678	BMS1
ENSMODG00000017224	PMPCB	Opossum	8528.93	111.981	9341.84	613.537	9395.97	138.024	8772.12	414.161	10911.3	234.338	10808.6	52.5495	1.09531	1.10166	1.02851	1.27933	1.26729	0.907722	0.994239	0.933604	1.16127	1.15035	0.00017286	0.0037	PMPCB
ENSMODG00000010964	ZNF638	Opossum	10369.2	1048.15	10274.5	2543.82	7982.41	276.704	9256.01	403.133	9873.54	98.8262	11473.7	208.403	0.990872	0.769823	0.892648	0.952203	1.10652	1.299	1.28714	1.15955	1.23691	1.43737	0.000140731	0.0026	ZNF638
ENSMODG00000014726	ADAM17	Opossum	10201.9	595.741	11436.5	1793.25	13305.7	246.827	9030.33	97.7037	6644.44	397.25	6892.86	202.634	1.12102	1.30424	0.885164	0.651296	0.675646	0.766729	0.859515	0.67868	0.499367	0.518037	9.14889e-06	0	ADAM17
ENSMODG00000005285	VPS4B	Opossum	9572.07	595.362	10556.4	1325.97	11811	652.412	8716.75	517.105	7939.24	547.041	8812.21	648.422	1.10284	1.2339	0.910645	0.829417	0.920617	0.810439	0.893781	0.738022	0.672192	0.746104	0.00995203	0.0333	VPS4B
ENSMODG00000013763	RUVBL2	Opossum	9559.82	1008.42	7952.76	533.844	8536.98	172.288	12863.6	934.299	9397.13	240.512	8009.07	281.392	0.831894	0.893006	1.34559	0.982981	0.837785	1.11981	0.931566	1.50681	1.10076	0.938162	0.0864205	0.1544	RUVBL2
ENSMODG00000012981	RHOA	Human	12614.5	1599.25	10625.1	5075.69	6700.46	475.603	10951.3	688.14	9686.61	967.707	9686.23	718.852	0.842288	0.531169	0.868148	0.767892	0.767862	1.88264	1.58572	1.63441	1.44566	1.44561	0.00805071	0.0291	RHOA
ENSMODG00000012989	PSMD3	Opossum	9895.84	778.741	7733.96	275.577	8153.71	213.494	12430.5	890.015	9710.51	583.162	8636.55	431.715	0.781536	0.823954	1.25613	0.981272	0.872746	1.21366	0.94852	1.52452	1.19093	1.05922	0.229228	0.3177	PSMD3
ENSMODG00000019256	PIGS	Opossum	9206.05	87.3789	10271.5	1002.96	11934.2	350.976	8216.12	470.921	8875.96	466.339	9036.55	225.516	1.11573	1.29634	0.89247	0.964144	0.981588	0.771402	0.860677	0.688453	0.743742	0.757199	0.000602277	0.0066	PIGS
ENSMODG00000005669	LARP7	Opossum	10292.7	477.405	7107.42	661.502	7090.62	469.299	11984.1	892.123	9263.07	507.647	9441.2	230.463	0.690532	0.6889	1.16433	0.899969	0.917275	1.45159	1.00237	1.69013	1.30638	1.33151	0.00313625	0.016	LARP7
ENSMODG00000001865	EDEM2	Opossum	8868.84	881.376	6545.88	163.885	6911.98	199	13290.5	171.422	9956.62	316.587	10209	189.225	0.738076	0.779355	1.49857	1.12265	1.15111	1.28311	0.947034	1.92283	1.44049	1.477	7.0545e-05	0.0026	EDEM2
ENSMODG00000020427	SEC11C	Human	7902.93	410.395	7454.16	168.48	8679.05	47.9423	10230.5	230.152	10430	302.282	11745.7	227.321	0.943215	1.09821	1.29452	1.31977	1.48625	0.910575	0.858868	1.17875	1.20175	1.35334	4.84749e-05	0	SEC11C
ENSMODG00000018159	PHB2	Opossum	7784.22	1377.73	8668.88	1751.65	8400.64	692.276	10589.2	692.417	12777.7	788.804	10387.6	785.36	1.11365	1.07919	1.36034	1.64149	1.33445	0.926622	1.03193	1.26052	1.52104	1.23653	0.054995	0.1101	PHB2
ENSMODG00000000285	CYR61	Opossum	14131.5	3360.28	16064.5	2169.31	15456.8	2876.68	7341.83	2237.02	4927.52	995.409	4246.17	565.574	1.13678	1.09378	0.519535	0.34869	0.300475	0.91426	1.03931	0.47499	0.318793	0.274712	0.00566284	0.0232	CYR61
ENSMODG00000020860	TOMM40	Opossum	8035.1	683.672	7901.04	480.767	7824.53	530.212	12202	296.231	10628.6	1029.62	9946.99	348.048	0.983316	0.973794	1.51859	1.32277	1.23794	1.02691	1.00978	1.55946	1.35837	1.27126	0.00908662	0.0313	TOMM40
ENSMODG00000000327	LOC100013114	Entrez Gene (NCBI Gene)	2339.19	782.457	11750.9	6444.9	15941.2	1014.83	803.285	392.566	7499.53	3882.5	17706.5	5021.93	5.0235	6.81482	0.343403	3.20604	7.56951	0.146739	0.737143	0.0503906	0.47045	1.11074	0.651552	0.6732	LOC100013114
ENSMODG00000006592	COQ6	Opossum	9065.48	325.384	8255.74	200.179	8519.35	208.742	10552.5	549.199	11050.2	136.985	9343.8	420.3	0.910679	0.939757	1.16403	1.21893	1.0307	1.0641	0.969058	1.23865	1.29707	1.09677	0.0678812	0.1287	COQ6
ENSMODG00000018391	DOPEY1	Opossum	8504.03	440.575	10787.7	1517.85	11465.1	332.322	7703.58	199.157	9182.71	620.2	10255.3	224.07	1.26854	1.34819	0.905874	1.07981	1.20593	0.741735	0.940918	0.671918	0.80093	0.894481	0.0129641	0.0395	DOPEY1
ENSMODG00000018084	NECTIN3	Opossum	9005.98	959.864	9311.94	431.819	10608.2	108.299	9646.64	272.857	8522.99	232.345	9991.19	59.681	1.03397	1.17791	1.07114	0.946369	1.1094	0.848964	0.877805	0.909356	0.803433	0.941836	0.00212684	0.0128	NECTIN3
ENSMODG00000020163	ARRDC3	Opossum	8576.05	1769.16	7922.45	2113.49	7747.96	882.729	10440.1	851.336	12266.9	2194.82	10671.4	1480.97	0.923787	0.903441	1.21735	1.43037	1.24432	1.10688	1.02252	1.34746	1.58324	1.37731	0.0745199	0.1378	ARRDC3
ENSMODG00000008824	FAR1	Opossum	8108.74	1365.1	7063.38	953.682	5552.13	480.509	10555.2	643.041	12771.8	486.466	12001.4	364.424	0.871082	0.684709	1.3017	1.57507	1.48006	1.46047	1.27219	1.9011	2.30034	2.16159	0.000111418	0.0026	FAR1
ENSMODG00000007386	CDH17	Opossum	14350.7	1779.04	6646.24	822.565	9189.97	425.171	11421.2	1963.96	4493.45	393.569	7242	1562.73	0.463131	0.640385	0.795862	0.313117	0.504645	1.56156	0.723206	1.24279	0.488951	0.788033	0.164159	0.2495	CDH17
ENSMODG00000013660	INF2	Opossum	8644.85	655.156	11583.3	2242.05	10348.9	428.163	6953.44	651.47	8821.7	1040.97	11205.5	326.389	1.33991	1.19711	0.804345	1.02046	1.2962	0.835342	1.11928	0.671903	0.85243	1.08277	0.0876329	0.156	INF2
ENSMODG00000005287	SPTLC2	Opossum	10031.3	332.377	8240.71	468.104	8333.11	335.684	10795.3	106.146	9651.02	561.261	9289.49	594.383	0.821497	0.830708	1.07616	0.962087	0.926047	1.20379	0.988913	1.29547	1.15815	1.11477	0.118617	0.1965	SPTLC2
ENSMODG00000011326	VPS13C	Opossum	11144.6	322.91	11983.2	567.839	10395.3	40.7181	7382.05	288.423	8072.88	99.934	9236.6	201.958	1.07525	0.932762	0.662385	0.724373	0.828794	1.07209	1.15275	0.710134	0.77659	0.888537	0.00135345	0.0101	VPS13C
ENSMODG00000000839	NRDC	Opossum	8569.88	492.675	6745.01	198.532	7009.14	375.222	12753.2	503.348	10492.2	195.039	10052.1	355.664	0.78706	0.817881	1.48814	1.22431	1.17296	1.22267	0.962316	1.8195	1.49693	1.43414	0.00113816	0.009	NRDC
ENSMODG00000011291	DEK	Human	10667	1377.19	6035.76	547.929	6985.25	275.928	13890.4	1319.59	7157.64	251.16	9187.52	416.456	0.565837	0.654849	1.30219	0.67101	0.861305	1.52707	0.864072	1.98854	1.02468	1.31527	0.00337252	0.0169	DEK
ENSMODG00000002844	CTSV	Human	7669.45	472.713	8400.7	1191.08	6240.46	828.46	8988.34	1569.51	11947.8	827.392	13718.3	2944.31	1.09535	0.813677	1.17197	1.55785	1.7887	1.22899	1.34617	1.44033	1.91457	2.19829	0.0258763	0.0641	CTSV
ENSMODG00000009451	UBE2N	Opossum	8874.1	1184.3	7247.41	871.321	7710.97	172.345	11968.3	235.004	9243.22	315.028	9863.58	310.257	0.816693	0.86893	1.34868	1.0416	1.1115	1.15084	0.939883	1.55211	1.19871	1.27916	0.00101472	0.0086	UBE2N
ENSMODG00000001935	PPP4R3C	Human	9845.89	650.046	9457.75	1226.79	8277.62	60.7169	10437.8	252.116	9259.51	115.179	9745.42	132.955	0.960579	0.840718	1.06011	0.940445	0.989796	1.18946	1.14257	1.26096	1.11862	1.17732	0.000142743	0.0026	PPP4R3C
ENSMODG00000001638	SEC14L1	Opossum	11082.8	241.208	11001.2	1271.67	9599.99	329.156	8927.86	271.951	8871.53	84.8127	8298.24	204.399	0.99264	0.866209	0.805562	0.800479	0.748751	1.15446	1.14596	0.929987	0.924118	0.864401	0.00896179	0.0311	SEC14L1
ENSMODG00000003944	MAGT1	Opossum	7872.88	199.36	9025.09	374.561	9023.17	438.433	8854.41	456.374	10773.8	527.045	10707.6	857.897	1.14635	1.14611	1.12467	1.36847	1.36006	0.872519	1.00021	0.981297	1.19401	1.18668	0.068755	0.1297	MAGT1
ENSMODG00000015840	TES	Opossum	9723.06	506.435	8502.42	926	9798.67	96.6949	10565.4	225.627	8521.14	127.2	8351.2	362.931	0.87446	1.00778	1.08663	0.876385	0.858907	0.992283	0.867712	1.07825	0.869622	0.852279	0.00550592	0.0226	TES
ENSMODG00000019822	CD44	Human	9461.02	1414.72	11772.8	3225.94	15962.1	577.913	6811.34	1296	4803.85	1556.13	7810.8	1397.65	1.24435	1.68714	0.719937	0.507751	0.825577	0.592719	0.737551	0.426721	0.300954	0.489335	0.00159081	0.0109	CD44
ENSMODG00000000896	VDAC2	Opossum	10439.8	444.508	11920.7	763.502	11452.1	683.703	8136.43	501.01	7885.96	747.788	7018.42	712.481	1.14186	1.09697	0.779366	0.755374	0.672275	0.911605	1.04092	0.710474	0.688603	0.612849	0.00315143	0.0162	VDAC2
ENSMODG00000013318	HYOU1	Opossum	6387.57	1093.6	3895.18	514.689	4240.38	259.453	15498.3	864.65	11212.7	1286.97	12270.1	740.782	0.609807	0.663849	2.42632	1.7554	1.92094	1.50637	0.918593	3.65494	2.64428	2.89364	0.000132692	0.0026	HYOU1
ENSMODG00000018053	CD9	Human	9934.02	173.155	10375.8	1924.54	12805.6	1092.27	7372.85	600.275	5754.15	877.156	9018.2	1253.03	1.04448	1.28907	0.742181	0.579237	0.907809	0.775754	0.810256	0.57575	0.449346	0.704237	0.0322117	0.0748	CD9
ENSMODG00000008995	NIPSNAP1	Opossum	8902.53	552.13	9411.44	276.589	8504.34	555.849	7409.69	254.432	10002.6	219.132	12541.9	670.332	1.05716	0.955272	0.832313	1.12356	1.4088	1.04682	1.10666	0.871283	1.17617	1.47476	0.00279779	0.0152	NIPSNAP1
ENSMODG00000000660	AP3M1	Opossum	9341.5	47.3835	7758.32	206.5	7962.3	197.072	11185.1	300.189	10026.2	198.903	8855.19	122.274	0.830521	0.852358	1.19736	1.07329	0.94794	1.17322	0.974381	1.40476	1.2592	1.11214	0.0055262	0.0226	AP3M1
ENSMODG00000003615	HTT	Opossum	9874.25	781.16	9448.16	1641.9	7529.81	294.274	9867.91	860.354	10189.9	644.478	10263.7	255.801	0.956849	0.76257	0.999359	1.03197	1.03944	1.31135	1.25477	1.31051	1.35328	1.36308	0.000580694	0.0066	HTT
ENSMODG00000003102	UGP2	Human	8865.74	631.138	13222.5	1325	14894.1	302.956	5779.46	426.586	7541.97	156.875	7817.47	253.982	1.49142	1.67996	0.651887	0.850687	0.881762	0.595253	0.887772	0.388038	0.506374	0.524871	1.44593e-05	0	UGP2
ENSMODG00000021301	MRPL47	Opossum	7946.35	644.33	7244.57	287.928	8269.36	58.6316	10617.1	304.174	10978.7	311.458	10063.1	354.247	0.911685	1.04065	1.3361	1.3816	1.26637	0.960938	0.876073	1.28391	1.32763	1.21691	0.00211792	0.0128	MRPL47
ENSMODG00000002208	IPP	Opossum	9726.58	442.87	10009.8	386.825	9006.04	556.114	9239.79	718.314	10325.1	476.486	7658.42	683.18	1.02912	0.925921	0.949953	1.06154	0.78737	1.08001	1.11146	1.02596	1.14647	0.850364	0.0965115	0.168	IPP
ENSMODG00000007760	KIF5B	Opossum	8487.12	853.242	8116.98	341.949	7712.64	758.757	10316.4	621.962	10733.1	624.167	10330	456.692	0.956387	0.908745	1.21553	1.26463	1.21714	1.10042	1.05243	1.33759	1.39162	1.33936	0.0139214	0.0414	KIF5B
ENSMODG00000011649	PCNA	Opossum	8253.9	1326.46	5430.24	74.1747	6648.5	361.15	14610	755.881	8486.58	272.748	10680.9	391.486	0.657899	0.805498	1.77008	1.02819	1.29404	1.24147	0.816761	2.19749	1.27646	1.60651	0.000431206	0.0053	PCNA
ENSMODG00000001099	LMO7	Opossum	9073.82	1165.13	7868.04	869.061	6475.37	298.021	11443.8	1474.36	11552.5	1369.04	9069.54	815.576	0.867114	0.713631	1.26118	1.27317	0.999528	1.40128	1.21507	1.76728	1.78407	1.40062	0.0134229	0.0404	LMO7
ENSMODG00000005655	GAK	Opossum	8446.09	327.593	8300.26	812.348	8082.63	190.318	9302.05	429.981	10564.7	406.679	11356.8	336.008	0.982734	0.956967	1.10134	1.25084	1.34463	1.04497	1.02693	1.15087	1.30708	1.40509	0.000277252	0.0046	GAK
ENSMODG00000013164	ECH1	Opossum	8234.7	540.55	12542.6	903.978	12157.5	550.547	6511.66	658.798	9380.84	433.722	9005.52	387.847	1.52313	1.47637	0.790758	1.13918	1.09361	0.677335	1.03167	0.535608	0.771609	0.740737	0.00270151	0.0149	ECH1
ENSMODG00000005480	IRAK2	Opossum	5526.28	984.46	10946.5	4314.79	13651.5	261.926	5923.63	505.897	7615.04	2234.43	12106.7	1072.86	1.98081	2.47028	1.0719	1.37797	2.19074	0.404812	0.801856	0.433918	0.557818	0.886838	0.11904	0.1968	IRAK2
ENSMODG00000020410	SUB1	Opossum	8942.02	924.054	6868.05	1001.94	8060.74	573.593	11365.3	677.208	9039.87	538.258	9442.23	509.862	0.768065	0.901445	1.271	1.01094	1.05594	1.10933	0.852037	1.40996	1.12147	1.17138	0.0635912	0.1224	SUB1
ENSMODG00000015049	NR2F6	Opossum	8368.09	1876.66	8439.14	1621.86	9102.54	822.128	11173	1654	10403.9	1420.15	8717.45	815.186	1.00849	1.08777	1.3352	1.24328	1.04175	0.919314	0.92712	1.22747	1.14297	0.957695	0.662583	0.6815	NR2F6
ENSMODG00000012858	ERBB2	Opossum	12419.4	939.061	10743	895.148	9254.73	249.126	8489.46	541.091	7901.71	242.193	7165.6	424.725	0.865022	0.745185	0.683566	0.63624	0.57697	1.34195	1.16082	0.91731	0.853802	0.774264	0.00388212	0.0183	ERBB2
ENSMODG00000017837	RWDD1	Opossum	8416.23	745.601	6823.78	431.543	6874.13	580.771	13262.3	961.999	9597.25	373.238	9654.24	572.065	0.810788	0.816771	1.57581	1.14033	1.1471	1.22433	0.992675	1.92931	1.39614	1.40443	0.00850479	0.0299	RWDD1
ENSMODG00000000829	CYP3A5	Human	7703.36	1789.56	6027.79	1767.51	1535.83	409.925	11522.2	3588.1	19556.6	4380.62	10102.3	4211.97	0.782489	0.199372	1.49574	2.53871	1.31142	5.01576	3.92477	7.50226	12.7336	6.57775	0.0458017	0.0965	CYP3A5
ENSMODG00000021062	GART	Human	8446.04	1620.7	6310.23	507.406	5862.69	397.696	13131.9	1138.99	10025.9	623.428	10809.5	238.687	0.747123	0.694134	1.5548	1.18705	1.27983	1.44064	1.07634	2.23991	1.71012	1.84378	0.00011261	0.0026	GART
ENSMODG00000011102	WAPL	Opossum	10435	340.509	8667.51	530.037	7852.3	241.537	11415.8	532.224	8382.37	148.272	8499.75	189.225	0.830617	0.752494	1.09399	0.803292	0.81454	1.32891	1.10382	1.45382	1.06751	1.08245	0.0405723	0.0884	WAPL
ENSMODG00000009874	ATP2B1	Opossum	9507.37	575.068	9408.42	937.872	8357.9	153.458	9912.05	451.421	9335.57	324.524	9469.61	321.291	0.989593	0.879097	1.04257	0.98193	0.996028	1.13753	1.12569	1.18595	1.11698	1.13301	0.0115505	0.0368	ATP2B1
ENSMODG00000012883	ITFG1	Opossum	9157.94	534.044	9972.4	538.259	10167.4	136.401	9255.55	359.355	8740.38	538.887	8270.65	183.043	1.08893	1.11023	1.01066	0.954405	0.903113	0.900714	0.980818	0.910314	0.859646	0.813446	0.000300047	0.0046	ITFG1
ENSMODG00000012925	SRP54	Human	8465.18	941.479	7780.99	360.77	8187.21	559.428	10673.3	645.857	9899.61	493.282	9505.66	440.619	0.919176	0.967163	1.26085	1.16945	1.12291	1.03395	0.950384	1.30366	1.20916	1.16104	0.0589008	0.1158	SRP54
ENSMODG00000013979	SLC22A4	Opossum	9441.94	557.247	10088	1959.64	8049.85	309.397	9181.08	866.369	11253.9	641.234	9158.97	180.12	1.06842	0.852563	0.972372	1.19191	0.97003	1.17293	1.25319	1.14053	1.39803	1.13778	0.0118632	0.0373	SLC22A4
ENSMODG00000004217	HNRNPAB	Opossum	8492.87	2228.51	6425.9	731.246	6640.86	818.394	13909.3	993.041	9201.01	654.528	9080.27	857.108	0.756623	0.781935	1.63776	1.08338	1.06916	1.27888	0.96763	2.0945	1.38551	1.36733	0.0436314	0.093	HNRNPAB
ENSMODG00000018634	PLEKHB2	Opossum	7040.21	181.589	9890.09	1244.59	11170.3	630.322	7021.8	619.323	10076.1	306.626	10856.9	378.874	1.4048	1.58665	0.997385	1.43122	1.54213	0.630259	0.885389	0.628611	0.902037	0.971942	0.579207	0.6187	PLEKHB2
ENSMODG00000019573	ABHD2	Opossum	10875.3	658.352	10752.3	2920.87	8458.57	633.23	10056	398.11	8565.92	436.286	8990.75	668.614	0.988686	0.777776	0.924659	0.787646	0.82671	1.28572	1.27117	1.18885	1.01269	1.06292	0.459652	0.5254	ABHD2
ENSMODG00000002575	ENSMODG00000002575	Ensemble Gene ID	8099.05	436.568	13097.9	1376.68	11167.7	925.349	7654.52	961.556	9838.41	539.905	7264.43	344.014	1.61721	1.37889	0.945113	1.21476	0.896948	0.725223	1.17284	0.685418	0.880973	0.650488	0.00501988	0.0213	ENSMODG00000002575
ENSMODG00000010274	ERH	Opossum	8459.66	1290.28	6239.24	445.812	6939.22	707.419	12277.5	848.627	10292.2	723.633	9641.29	515.228	0.737529	0.820272	1.4513	1.21662	1.13968	1.21911	0.899127	1.76929	1.48319	1.38939	0.0120018	0.0376	ERH
ENSMODG00000014331	DDX46	Opossum	9280.77	312.619	6276.2	506.554	6649.26	416.032	11734.5	213.027	9395.56	463.763	9430.77	479.322	0.676259	0.716456	1.26439	1.01237	1.01616	1.39576	0.943895	1.76478	1.41302	1.41832	0.00344643	0.0169	DDX46
ENSMODG00000017709	CTDSPL2	Opossum	9606.05	253.846	8804.3	1071.27	10023.5	423.054	9644.66	750.96	7602.25	298.566	8346.25	394.043	0.916537	1.04346	1.00402	0.791402	0.868853	0.958351	0.878363	0.962202	0.758441	0.832666	0.0148181	0.0432	CTDSPL2
ENSMODG00000018237	LRP6	Opossum	11102	752.977	11116.6	1604.84	9104.37	350.3	8746.05	515.101	8522.51	134.28	8456.01	147.312	1.00132	0.820066	0.78779	0.767656	0.761665	1.21941	1.22102	0.960642	0.93609	0.928785	0.0733262	0.136	LRP6
ENSMODG00000014954	TOP2B	Opossum	9292.35	40.4191	8645.18	100.921	8020.96	120.415	9648.95	281.96	9221.84	313.811	9785.12	49.048	0.930355	0.863179	1.03838	0.992412	1.05303	1.15851	1.07782	1.20297	1.14972	1.21994	4.34685e-05	0	TOP2B
ENSMODG00000014155	SCAP	Opossum	7429	297.894	9295.07	1491.92	10328.7	567.473	8124.98	958.571	9272.46	1693.74	10128.3	1324.08	1.25119	1.39032	1.09368	1.24814	1.36335	0.71926	0.899928	0.786644	0.89774	0.980602	0.853656	0.8144	SCAP
ENSMODG00000012756	MED1	Opossum	9728.95	263.944	8866.59	899.47	7793.64	317.983	10541.4	285.731	9815.28	364.593	8527.84	157.654	0.911361	0.801077	1.08351	1.00887	0.876543	1.24832	1.13767	1.35257	1.2594	1.0942	0.0430069	0.0922	MED1
ENSMODG00000009821	CCDC186	Opossum	8508.79	524.001	9505.75	882.403	10416.4	228.941	7888.04	369.89	8771.59	322.421	9855.51	656.808	1.11717	1.2242	0.927047	1.03089	1.15827	0.816861	0.912572	0.757269	0.842091	0.94615	0.317739	0.4036	CCDC186
ENSMODG00000018186	IGSF11	Opossum	9842.09	983.49	6881.48	296.449	6452.52	238.758	11572.5	1039.66	9334.79	153.452	8900.37	142.213	0.699189	0.655604	1.17582	0.948456	0.904317	1.52531	1.06648	1.79349	1.44669	1.37936	0.000238829	0.0037	IGSF11
ENSMODG00000002024	WASHC4	Opossum	10203.6	296.295	10235.4	240.508	9941.07	228.399	8174.73	99.5139	8599.68	59.339	8222.83	291.552	1.00312	0.974275	0.801164	0.842811	0.805878	1.0264	1.0296	0.822319	0.865065	0.827157	0.00279144	0.0152	WASHC4
ENSMODG00000025084	MGAT3	Opossum	6559.01	655.655	11051.3	3195.17	14036.5	616.571	6380.85	917.977	8061.06	1588.74	9104.95	843.276	1.68491	2.14003	0.972837	1.22901	1.38816	0.467284	0.787332	0.454591	0.574294	0.648664	0.0026165	0.0146	MGAT3
ENSMODG00000002196	TRPM7	Opossum	9579.39	422.485	9520.21	1327.32	7538.52	165.064	8852.88	110.982	9805.79	824.026	10497.2	881.737	0.993822	0.786952	0.924159	1.02363	1.09581	1.27073	1.26288	1.17435	1.30076	1.39248	0.00955788	0.0325	TRPM7
ENSMODG00000007742	NOSTRIN	Opossum	7621.27	436.171	9246.03	1546.99	14096.4	2563.76	6681.09	604.398	7034.54	264.431	9683.56	648.944	1.21319	1.84962	0.876638	0.923015	1.2706	0.540652	0.655912	0.473956	0.49903	0.68695	0.0776798	0.1422	NOSTRIN
ENSMODG00000019284	PAM	Opossum	12201.7	566.881	11321.9	2392.43	9653.85	556.205	9198.29	550.92	7260.13	222.914	7137.77	263.266	0.927899	0.79119	0.753854	0.595011	0.584983	1.26392	1.17279	0.952811	0.752045	0.73937	0.00444364	0.0197	PAM
ENSMODG00000008143	GOLM1	Opossum	10500.2	1144.38	10758.7	1567.19	10592.2	1085.11	9364.49	541.93	7355.53	550.141	7639.65	373.639	1.02462	1.00877	0.891841	0.700516	0.727574	0.99131	1.01572	0.884091	0.694428	0.721251	0.0219957	0.0573	GOLM1
ENSMODG00000002106	POMGNT1	Opossum	8024.48	827.4	6823.94	348.036	7109.5	180.803	11044	232.009	11200.2	184.371	9901.99	462.302	0.85039	0.885975	1.37628	1.39575	1.23397	1.1287	0.959835	1.55341	1.57539	1.39278	0.00135217	0.0101	POMGNT1
ENSMODG00000013770	PAX8	Opossum	8977.55	704.919	10615	1449.37	11320.4	290.716	9062.81	408.735	7438.19	858.654	7767.41	609.576	1.1824	1.26097	1.0095	0.828533	0.865205	0.793043	0.93769	0.800575	0.657062	0.686144	0.00174289	0.0112	PAX8
ENSMODG00000017265	HERC4	Opossum	10652.4	942.242	10809.8	307.076	11170.8	409.364	8049.21	200.282	7104.05	274.84	7365.52	177.306	1.01478	1.04867	0.755626	0.666899	0.691444	0.953593	0.967687	0.72056	0.63595	0.659356	0.000270828	0.0046	HERC4
ENSMODG00000004726	USP10	Human	7839.14	964.955	6995.78	269.088	7342.04	110.563	11263.5	982.851	10313.7	104.363	10223.3	145.836	0.892417	0.936588	1.43683	1.31567	1.30414	1.06771	0.952839	1.53411	1.40474	1.39244	2.40882e-05	0	USP10
ENSMODG00000008874	USP12	Human	8078.92	328.567	6956.67	133.677	6146.35	178.272	9571.73	263.226	11533.5	454.454	10994.3	191.942	0.86109	0.760789	1.18478	1.4276	1.36086	1.31443	1.13184	1.5573	1.87648	1.78875	1.26645e-05	0	USP12
ENSMODG00000013539	SRSF3	Opossum	9357.91	1291.11	5208.62	499.925	5994.53	316.792	14413.4	981.255	8416.12	375.12	8242.61	687.452	0.556601	0.640584	1.54023	0.899358	0.880817	1.56108	0.868896	2.40442	1.40397	1.37502	0.0136937	0.041	SRSF3
ENSMODG00000007405	TMEM94	Opossum	10684.2	1207.08	10806.3	325.846	10904.8	751.87	7156.02	714.237	7604.4	284.41	7758.1	61.7119	1.01143	1.02065	0.669778	0.711744	0.72613	0.979771	0.990968	0.656229	0.697346	0.711441	0.00413187	0.0188	TMEM94
ENSMODG00000013436	SNX2	Opossum	8730.8	373.809	8378.49	252.889	8182.5	234.981	9306.23	208.465	10532.6	312.036	9190.01	184.689	0.959647	0.9372	1.06591	1.20638	1.0526	1.06701	1.02395	1.13733	1.28721	1.12313	0.00885753	0.0309	SNX2
ENSMODG00000013804	ARF1	Mouse	8877.51	297.503	7705.87	723.377	8638.37	389.398	10525	176.045	8823.86	246.351	8557.35	516.586	0.868022	0.973063	1.18558	0.993957	0.963936	1.02768	0.892051	1.2184	1.02147	0.990621	0.868021	0.8226	ARF1
ENSMODG00000007635	AKT2	Opossum	8742.52	370.547	7620.58	304.245	7077.1	290.007	10912.3	360.908	10136.1	454.702	8834.68	518.165	0.871669	0.809503	1.24819	1.1594	1.01054	1.23533	1.07679	1.54192	1.43224	1.24835	0.0138521	0.0414	AKT2
ENSMODG00000015671	YTHDC2	Opossum	7702.29	376.619	7789.12	293.113	7096.87	416.151	9407.46	475.278	11391.6	663.659	11024.4	691.249	1.01127	0.921398	1.22139	1.47899	1.43131	1.08531	1.09754	1.32558	1.60516	1.55341	0.00233373	0.0136	YTHDC2
ENSMODG00000009184	SP3	Opossum	10015.8	631.831	7712.49	311.626	7917.82	270.472	10520.6	392.917	8253	167.637	8751.14	237.346	0.770035	0.790535	1.05041	0.824001	0.873736	1.26497	0.974068	1.32873	1.04233	1.10525	0.0306438	0.072	SP3
ENSMODG00000004870	NSD1	Opossum	9160.58	656.725	8207.7	651.108	7192.88	125.032	10136.7	347.322	9688.01	267.064	9966.99	144.199	0.89598	0.785199	1.10656	1.05758	1.08803	1.27356	1.14109	1.40927	1.34689	1.38567	3.30834e-05	0	NSD1
ENSMODG00000006707	ANAPC1	Opossum	10267.5	691.709	9562.35	1087	8713.19	309.086	9457.13	866.133	8304.74	179.418	8756.96	140.193	0.93132	0.848617	0.921073	0.808836	0.85288	1.17839	1.09746	1.08538	0.953123	1.00502	0.864152	0.8208	ANAPC1
ENSMODG00000007197	JPT1	Human	9381.21	695.721	7723.92	734.979	9345.44	243.797	9701.22	708.836	8108.51	333.268	8849.37	488.759	0.823339	0.996187	1.03411	0.864335	0.943308	1.00383	0.82649	1.03807	0.867643	0.946919	0.268329	0.3573	JPT1
ENSMODG00000006272	TPP2	Opossum	8077.87	330.398	8097.95	426.249	8045.82	164.377	10352.1	130.698	9345.34	190.393	9846	274.693	1.00249	0.996032	1.28154	1.15691	1.21889	1.00398	1.00648	1.28665	1.16151	1.22374	0.00135403	0.0101	TPP2
ENSMODG00000002058	DMXL2	Opossum	9774.42	297.829	10434.9	1309.72	9422.74	204.024	8108.42	393.141	9151.71	102.396	8955.02	98.4311	1.06757	0.964021	0.829556	0.936292	0.916169	1.03732	1.10741	0.860516	0.971237	0.950362	0.0432428	0.0926	DMXL2
ENSMODG00000003897	KPNA2	Human	11415.9	1899.79	4440	253.043	5392.63	349.416	12110.7	2129.13	6920.13	229.765	10078.9	914.082	0.388932	0.47238	1.06087	0.606184	0.882881	2.11694	0.823345	2.24579	1.28326	1.86901	0.00248068	0.0143	KPNA2
ENSMODG00000016223	OSER1	Opossum	9271.06	159.04	8912.94	210.119	9208.31	407.543	9803.35	524.047	8706.62	205.97	8510.74	577.157	0.961372	0.993232	1.05741	0.939118	0.91799	1.00681	0.967923	1.06462	0.945517	0.924245	0.235136	0.3235	OSER1
ENSMODG00000005702	USP7	Opossum	10305.9	692.827	8738.95	1228.91	7333.58	281.864	10461.3	587.057	8727.02	593.969	8645.67	444.103	0.847957	0.711592	1.01508	0.8468	0.838906	1.4053	1.19163	1.4265	1.19001	1.17891	0.0242806	0.0613	USP7
ENSMODG00000023277	TMEM242	Opossum	9164.65	343.452	8582.08	707.177	8976.55	239.274	9828.02	158.704	8572.33	99.2397	8324.54	172.049	0.936433	0.979476	1.07238	0.935369	0.908332	1.02095	0.956055	1.09485	0.954969	0.927365	0.0352258	0.0801	TMEM242
ENSMODG00000002902	MRPL12	Opossum	8921.94	264.666	11326.8	504.644	8706.01	120.759	8696.82	325.146	9998.4	265.196	8414.26	192.987	1.26955	0.975798	0.974767	1.12065	0.943098	1.0248	1.30104	0.998944	1.14845	0.966489	0.144152	0.2263	MRPL12
ENSMODG00000021466	LPIN2	Opossum	8822.17	435.007	8442.34	389.369	7876.8	305.417	9137.49	294.916	9425.59	508.903	10325.6	420.05	0.956946	0.892842	1.03574	1.0684	1.17042	1.12002	1.0718	1.16005	1.19663	1.31089	0.00262804	0.0146	LPIN2
ENSMODG00000023215	ENSMODG00000023215	Ensemble Gene ID	7418.4	2244.46	5786.8	1369.87	9197.32	1352.91	16448.7	4486.91	6276.85	1127.42	8274.53	948.74	0.78006	1.2398	2.21729	0.846119	1.11541	0.806583	0.629183	1.78843	0.682465	0.899667	0.473843	0.5365	ENSMODG00000023215
ENSMODG00000015545	WDR43	Opossum	8643.96	1338.79	6511.74	93.6816	6342.13	124.423	12204.6	1256.98	9432.46	201.983	9690.64	212.826	0.753328	0.733707	1.41192	1.09122	1.12109	1.36294	1.02674	1.92436	1.48727	1.52798	4.32855e-05	0	WDR43
ENSMODG00000014238	TDRP	Human	5637.85	611.067	8401.36	1266.09	8432.33	636.693	7168.48	751.275	10230.9	803.476	13483.6	1065.72	1.49017	1.49566	1.27149	1.81469	2.39162	0.668599	0.996327	0.850119	1.2133	1.59904	0.00452294	0.02	TDRP
ENSMODG00000011518	DCDC2	Opossum	11249.8	1210.42	7495.2	594.163	9693.79	624.32	9596.52	187.58	5396.23	173.362	7593.14	242.051	0.666252	0.861685	0.853039	0.479673	0.674957	1.16052	0.773196	0.989966	0.556669	0.783299	0.0113635	0.0363	DCDC2
ENSMODG00000001041	TTC7A	Opossum	8296.7	193.36	7547.05	1586.64	5883.92	347.137	10427.4	197.884	12088.1	610.765	10340	989.908	0.909645	0.709188	1.25681	1.45697	1.24628	1.41006	1.28266	1.77219	2.05442	1.75733	0.00386503	0.0183	TTC7A
ENSMODG00000016138	KDM1A	Opossum	9495.68	686.6	7614.22	125.519	7736.42	356.838	11114.1	485.786	8832.27	314.023	8219.58	172.586	0.801862	0.81473	1.17044	0.930136	0.865613	1.2274	0.984205	1.4366	1.14165	1.06245	0.15983	0.2447	KDM1A
ENSMODG00000015606	GGCX	Opossum	8494.6	281.953	8199.84	431.762	8250.98	443.896	8819.15	489.159	10143.4	732.482	9568.41	593.462	0.9653	0.971321	1.03821	1.1941	1.12641	1.02953	0.993801	1.06886	1.22936	1.15967	0.0657778	0.1255	GGCX
ENSMODG00000006706	CRAT	Opossum	9031.95	965.791	10796.8	955.42	10198.2	357.306	6288.09	463.913	10068.3	258.321	9060.37	93.4206	1.1954	1.12913	0.696206	1.11475	1.00315	0.885639	1.05869	0.616587	0.987263	0.888426	0.0120892	0.0377	CRAT
ENSMODG00000023152	GM12117	Mouse	10152.4	494.056	10655	715.417	11340	452.265	7862.99	337.185	7730.38	416.287	6470.77	546.062	1.04951	1.11698	0.774499	0.761437	0.637366	0.895267	0.939589	0.693384	0.681689	0.570613	0.000629235	0.0066	GM12117
ENSMODG00000001800	WASHC5	Opossum	9350.55	595.505	9320.73	844.118	8809.21	336.985	8061.55	555.649	9629.74	710.938	9414.16	453.177	0.996812	0.942107	0.862147	1.02986	1.0068	1.06145	1.05807	0.915127	1.09314	1.06867	0.204366	0.2924	WASHC5
ENSMODG00000013595	PRMT1	Opossum	8297.75	1841.44	5996.72	505.33	6205.06	409.725	14416.2	1891.87	9438.93	885.382	7754.98	223.106	0.722692	0.7478	1.73736	1.13753	0.934588	1.33726	0.966423	2.3233	1.52117	1.24978	0.00931987	0.0318	PRMT1
ENSMODG00000004563	PDXDC1	Opossum	8261.35	156.699	9394.11	1137.44	9613.79	180.801	7587.97	185.665	9142.65	402.139	9581.63	281.753	1.13712	1.16371	0.918491	1.10668	1.15982	0.859323	0.97715	0.78928	0.950994	0.996655	0.898515	0.8416	PDXDC1
ENSMODG00000012592	TSC1	Opossum	8870.76	553.985	8915.4	1512.34	7979.28	745.828	8483.06	582.016	10484.7	1045.5	10366.6	1034.65	1.00503	0.899503	0.956294	1.18194	1.16863	1.11172	1.11732	1.06314	1.31399	1.29919	0.0571565	0.1133	TSC1
ENSMODG00000009664	CHURC1	Opossum	9035.83	163.494	9613.69	873.983	9974.33	315.244	8608.33	414.312	8443.63	278.169	7922.63	121.338	1.06395	1.10387	0.952689	0.934462	0.876802	0.905908	0.963843	0.863048	0.846536	0.794302	0.00100917	0.0086	CHURC1
ENSMODG00000017924	GTF3C6	Human	8584.84	601.658	6747.3	108.351	6470.62	66.9546	11293	697.647	9489.08	211.406	9740.08	256.55	0.785956	0.753726	1.31546	1.10533	1.13457	1.32674	1.04276	1.74528	1.46649	1.50528	6.34815e-05	0.0026	GTF3C6
ENSMODG00000001872	HEXB	Opossum	4991.98	146.052	5545.56	908.131	6331.86	677.555	6979.01	367.811	13218.4	193.157	15270.7	257.786	1.11089	1.2684	1.39804	2.64792	3.05904	0.788392	0.875819	1.10221	2.0876	2.41172	6.34909e-05	0.0026	HEXB
ENSMODG00000015381	AK3	Opossum	10598	863.64	7942.81	222.042	7089.56	327.68	9252.19	742.427	8854.63	310.49	8584.06	436.423	0.749463	0.668953	0.873013	0.8355	0.80997	1.49487	1.12035	1.30504	1.24897	1.2108	0.0179514	0.0494	AK3
ENSMODG00000017319	FBXW5	Opossum	7468.66	127.401	6984.04	508.188	7701.69	127.825	7961.35	24.2621	10534	202.153	11938.8	905.395	0.935113	1.0312	1.06597	1.41043	1.59852	0.969743	0.906819	1.03372	1.36775	1.55016	0.00280364	0.0152	FBXW5
ENSMODG00000019733	AP3B1	Opossum	8666.28	413.181	6557.62	190.87	6548.86	159.468	10808	195.592	9628.75	315.909	9868.05	304.168	0.756682	0.755671	1.24714	1.11106	1.13867	1.32333	1.00134	1.65037	1.4703	1.50684	0.000165959	0.0037	AP3B1
ENSMODG00000010587	AKAP9	Opossum	6796.3	101.157	9407.96	1763.7	12429	763.398	5844.86	164.584	8232.06	598.665	11463.7	667.673	1.38428	1.82878	0.860005	1.21125	1.68675	0.546812	0.756938	0.470261	0.662329	0.922334	0.249509	0.3386	AKAP9
ENSMODG00000019494	MTREX	Opossum	8591.57	770.852	7047.39	91.1641	7219.6	286.529	11580.8	618.358	8752.57	109.843	9338.76	148.13	0.820267	0.840312	1.34792	1.01874	1.08697	1.19003	0.976146	1.60407	1.21233	1.29353	0.000746503	0.0071	MTREX
ENSMODG00000003074	PSMD6	Opossum	9587.79	528.565	6482.7	456.836	7105.36	577.39	13132.9	826.676	7775.52	361.661	7238.28	55.4757	0.676141	0.741085	1.36976	0.810982	0.754948	1.34937	0.912367	1.84831	1.09432	1.01871	0.762135	0.7533	PSMD6
ENSMODG00000013216	XPNPEP2	Opossum	4255.84	458.377	13190.7	4002.16	17814.1	2673.95	1335.18	257.344	5675.67	1101.99	13376.4	2634.38	3.09945	4.18581	0.31373	1.33362	3.14308	0.238903	0.740466	0.0749509	0.318605	0.750889	0.169856	0.2558	XPNPEP2
ENSMODG00000019221	WSB1	Opossum	10008.5	495.437	13934	1020.55	14340.8	703.327	6021.12	77.6915	5070.54	678.948	6226.71	220.221	1.39222	1.43286	0.601599	0.506622	0.622141	0.697906	0.971636	0.419859	0.353575	0.434196	9.93455e-05	0.0026	WSB1
ENSMODG00000017447	BCLAF1	Human	10156.2	903.188	6979.69	274.251	6728.24	535.115	10120.6	809.758	8132.61	334.828	8952.21	716.627	0.687232	0.662474	0.996491	0.800751	0.88145	1.50949	1.03737	1.5042	1.20873	1.33054	0.0245248	0.0616	BCLAF1
ENSMODG00000008714	MCMBP	Opossum	8935.47	345.894	8621.28	952.724	9434.61	125.515	9578.14	159.806	7890.85	187.684	8372.77	224.374	0.964838	1.05586	1.07192	0.883093	0.937026	0.947095	0.913793	1.01521	0.836373	0.887452	0.00428336	0.0194	MCMBP
ENSMODG00000017550	STX7	Opossum	7428.3	482.679	9173.12	798.608	9960.08	111.789	6878.99	465.694	9431.84	495.813	10497.1	280.735	1.23489	1.34083	0.926051	1.26972	1.41312	0.745807	0.920988	0.690656	0.946964	1.05392	0.0658211	0.1255	STX7
ENSMODG00000019185	ZNF207	Opossum	9879.94	860.287	7049.85	377.851	6787.39	310.694	10473.6	617.481	8139.55	176.272	9240.89	549.22	0.713552	0.686987	1.06008	0.823846	0.935319	1.45563	1.03867	1.54309	1.19922	1.36148	0.0053324	0.022	ZNF207
ENSMODG00000002981	NEK1	Opossum	10567.7	541.045	10514.8	844.309	8844.99	360.551	8800.25	284.959	7810.22	242.919	7338.59	101.276	0.994994	0.836987	0.832754	0.739068	0.694439	1.19476	1.18878	0.994942	0.883011	0.829689	0.00471617	0.0206	NEK1
ENSMODG00000020340	NUP155	Opossum	8362.54	1102.34	6624.39	266.108	6785.2	366.828	12247.4	639.571	9121.54	241.44	9104.83	144.967	0.79215	0.81138	1.46456	1.09076	1.08876	1.23247	0.9763	1.80502	1.34433	1.34187	0.00114175	0.009	NUP155
ENSMODG00000025622	ACOT13	Opossum	9240.71	900.781	9329.95	1405.4	6368.71	319.654	8035.54	1104.53	10506.4	272.813	10332.8	421.799	1.00966	0.689201	0.86958	1.13697	1.11818	1.45095	1.46497	1.26172	1.6497	1.62243	0.000449511	0.0053	ACOT13
ENSMODG00000001900	NSA2	Opossum	9128.5	391.268	8104.6	332.561	8090.15	330.314	10368.7	875.292	9040.87	738.781	8051.59	650.158	0.887835	0.886252	1.13586	0.9904	0.882028	1.12835	1.00179	1.28165	1.11752	0.995234	0.943989	0.8697	NSA2
ENSMODG00000017053	PKLR	Opossum	12888.6	1578.84	6321.41	874.602	4918.21	480.013	12828.2	939.09	7694.45	311.351	5482.75	220.818	0.490466	0.381595	0.995314	0.596998	0.425396	2.62058	1.28531	2.6083	1.56448	1.11479	0.205308	0.2933	PKLR
ENSMODG00000018879	CGN	Opossum	8075.9	688.294	8119.83	870.821	8652.89	432.879	8433.85	922.879	8818.93	1120.1	10217.8	815.643	1.00544	1.07145	1.04432	1.09201	1.26523	0.933319	0.938395	0.974687	1.01919	1.18086	0.0746155	0.138	CGN
ENSMODG00000003915	CUL4A	Opossum	8953.69	569.287	7782.76	612.824	8379.23	376.738	9514.26	56.595	8377.52	211.378	8993.99	125.864	0.869224	0.93584	1.06261	0.93565	1.0045	1.06856	0.928817	1.13546	0.999796	1.07337	0.093816	0.1645	CUL4A
ENSMODG00000019868	EXT2	Opossum	7898.64	495.563	8185.16	574.583	9163.05	300.626	9291.77	341.686	9772.83	354.74	8608.28	172.719	1.03627	1.16008	1.17638	1.23728	1.08984	0.86201	0.893279	1.01405	1.06655	0.939455	0.0864028	0.1544	EXT2
ENSMODG00000001414	RTCB	Entrez Gene (NCBI Gene)	9163.02	910.595	7791.85	784.932	7497.11	274.799	10534.6	290.274	9171.14	253.669	8285.46	132.934	0.850358	0.818191	1.14968	1.00089	0.904228	1.22221	1.03931	1.40515	1.22329	1.10515	0.0217283	0.0567	RTCB
ENSMODG00000014348	TXNDC15	Opossum	8590.46	94.02	8365.46	458.517	9177.55	170.499	9453.22	310.976	8561.83	152.619	8529.86	12.5531	0.973809	1.06834	1.10043	0.996667	0.992946	0.93603	0.911514	1.03004	0.93291	0.929427	0.00585514	0.0238	TXNDC15
ENSMODG00000019459	MOCS2	Opossum	8360.42	288.907	7998.21	151.494	7798.18	226.997	8565.43	530.844	10403	1036.8	9942.19	856.833	0.956676	0.93275	1.02452	1.24431	1.1892	1.0721	1.02565	1.09839	1.33402	1.27494	0.0267625	0.0656	MOCS2
ENSMODG00000015208	CMIP	Opossum	9660.86	478.742	9166.59	1707.18	7363.96	135.805	8615.48	102.251	9875.38	215.653	9195.47	106.076	0.948838	0.762247	0.891793	1.0222	0.951827	1.31191	1.24479	1.16995	1.34104	1.24871	0.000114161	0.0026	CMIP
ENSMODG00000010549	RPA1	Opossum	8706.64	1275.7	5879.07	385.699	6456.54	224.685	13245.5	1386.07	7595.37	150.903	9628.11	228.648	0.67524	0.741565	1.52131	0.872366	1.10584	1.3485	0.91056	2.05148	1.17638	1.49122	0.000151365	0.0037	RPA1
ENSMODG00000016439	CASS4	Opossum	6869.06	347.147	11787.1	1623.96	12160	897.944	4782.93	191.536	8162.75	1702.68	10511.1	1570.28	1.71597	1.77026	0.6963	1.18834	1.53021	0.564889	0.969331	0.393332	0.671277	0.8644	0.266851	0.3558	CASS4
ENSMODG00000020740	UBA6	Opossum	9444.03	320.653	7501.21	249.541	7668.2	150.39	9909.03	25.8643	8529.37	124.511	8796.82	28.3398	0.794281	0.811963	1.04924	0.903149	0.931469	1.23158	0.978223	1.29222	1.1123	1.14718	0.00047744	0.0061	UBA6
ENSMODG00000007838	COPS5	Opossum	8099.27	615.704	6465.86	94.415	6151.67	274.532	10990.2	605.131	10249	439.594	9463.02	122.731	0.798327	0.759534	1.35693	1.26542	1.16838	1.3166	1.05107	1.78653	1.66605	1.53828	9.92792e-05	0.0026	COPS5
ENSMODG00000002865	AC112229.3	Human	9522.94	311.394	8069.99	310.163	7652.82	276.919	10843.5	312.367	7940.75	197.564	7883.27	312.522	0.847426	0.803619	1.13867	0.833855	0.827819	1.24437	1.05451	1.41693	1.03762	1.03011	0.478691	0.5408	AC112229.3
ENSMODG00000004011	MAL2	Opossum	7045.55	515.129	9056.78	476.543	9496.3	555.24	7823.96	168.133	9162.11	296.547	10679.3	252.474	1.28546	1.34785	1.11048	1.30041	1.51575	0.741925	0.953717	0.823895	0.964808	1.12457	0.0517574	0.1054	MAL2
ENSMODG00000016144	HNRNPR	Opossum	9271.21	1018.13	6145.78	256.819	5777.19	510.485	11108.7	865.371	9017.65	185.274	9309.98	306.885	0.662889	0.623132	1.19819	0.972651	1.00418	1.6048	1.0638	1.92285	1.56091	1.61151	0.00110524	0.009	HNRNPR
ENSMODG00000014823	VWA8	Opossum	8362.45	369.467	9731.71	1133.22	7259.37	155.877	7437.31	399.31	11309.2	511.01	10288.7	698.449	1.16374	0.868091	0.889369	1.35238	1.23034	1.15195	1.34057	1.02451	1.55788	1.41729	0.00391499	0.0183	VWA8
ENSMODG00000019897	CKAP5	Opossum	10198.4	1416.37	5990.25	170.001	6208.61	371.007	11492.3	2060.18	7407.91	487.167	9217.64	405.337	0.58737	0.608781	1.12687	0.726378	0.90383	1.64263	0.96483	1.85102	1.19317	1.48465	0.00149775	0.0105	CKAP5
ENSMODG00000016562	NPEPL1	Opossum	8422.01	594.264	7031.12	272.961	6742.26	265.39	9762.94	1027.85	11147.7	774.982	8914.35	538.337	0.83485	0.800553	1.15922	1.32364	1.05846	1.24914	1.04284	1.44802	1.6534	1.32216	0.00689595	0.0262	NPEPL1
ENSMODG00000018170	MAP3K7	Opossum	10433.3	190.44	8353.9	485.102	7202.46	226.817	9739.87	371.01	8392.51	165.032	7923.04	73.9255	0.800696	0.690334	0.933537	0.804397	0.7594	1.44857	1.15987	1.3523	1.16523	1.10005	0.0129325	0.0393	MAP3K7
ENSMODG00000014943	PSIP1	Opossum	8394.53	956.682	6419.33	465.58	7489.21	317.931	12043.5	443.058	7654.02	268.653	9388.18	356.659	0.764704	0.892154	1.43468	0.911787	1.11837	1.12088	0.857144	1.60811	1.02201	1.25356	0.00492572	0.021	PSIP1
ENSMODG00000003588	DBT	Opossum	7606.11	924.639	8872.02	951.825	8548.71	637.31	6502.3	584.87	10596	391.657	10416.6	174.327	1.16643	1.12393	0.854878	1.39309	1.3695	0.889738	1.03782	0.760617	1.23949	1.2185	0.0161563	0.0462	DBT
ENSMODG00000025138	ADH5	Opossum	8112.93	425.232	6834.4	422.74	7282.22	279.261	9988.36	521.193	10544.4	486.7	8939.07	630.303	0.842408	0.897607	1.23117	1.29971	1.10183	1.11407	0.938505	1.37161	1.44797	1.22752	0.027307	0.0665	ADH5
ENSMODG00000003141	UTP20	Opossum	8129.73	1111.06	7319.35	1443.69	5529.43	167.166	10061.8	819.595	11198.4	105.868	10633.3	68.8553	0.900319	0.68015	1.23765	1.37746	1.30795	1.47026	1.32371	1.81968	2.02523	1.92303	2.3518e-06	0	UTP20
ENSMODG00000013191	SMARCE1	Opossum	9214.47	481.549	7251.28	215.355	7570.24	736.884	11092	629.711	8513.92	746.843	7957.49	606.536	0.786945	0.82156	1.20376	0.923973	0.863586	1.2172	0.957867	1.46521	1.12466	1.05116	0.596807	0.6315	SMARCE1
ENSMODG00000005094	CAPN2	Opossum	11221.5	659.056	7402.38	265.719	7119.95	566.472	11733.9	736.245	7118.51	363.709	6488.69	405.078	0.65966	0.634491	1.04566	0.634363	0.578237	1.57607	1.03967	1.64803	0.999798	0.911339	0.269126	0.358	CAPN2
ENSMODG00000007147	C11ORF58	Opossum	8779.71	529.025	7257.12	189.769	7517.06	365.329	10827.9	451.326	8971.98	450.192	8290.06	226.857	0.826579	0.856185	1.23328	1.0219	0.944229	1.16797	0.965421	1.44044	1.19355	1.10283	0.0638388	0.1226	C11ORF58
ENSMODG00000011724	DNAJC13	Opossum	8988.43	165.618	9953.35	990.354	8226.66	36.7472	7524.46	43.3265	9681.27	142.22	9556.47	456.959	1.10735	0.91525	0.837127	1.07708	1.0632	1.0926	1.20989	0.914642	1.17682	1.16165	0.0148253	0.0432	DNAJC13
ENSMODG00000008391	RRM1	Opossum	9102.75	1782.44	4290.53	411.867	5410.96	557.894	15012.4	1881.24	6963.94	361.764	9034.17	461.546	0.471344	0.594431	1.64922	0.765037	0.992467	1.68228	0.792933	2.77445	1.28701	1.66961	0.00210433	0.0128	RRM1
ENSMODG00000017766	TBC1D32	Opossum	9550.48	509.721	10322.7	667.368	9391.31	508.496	7932.25	313.216	8053.08	266.28	7978.56	240.665	1.08086	0.983333	0.83056	0.843211	0.835408	1.01695	1.09918	0.844637	0.857503	0.849568	0.0237682	0.0604	TBC1D32
ENSMODG00000014043	SETD2	Opossum	9485.15	678.707	10138.7	2032.24	8268.32	312.057	7642.49	363.109	9034.85	228.471	9905.95	212.599	1.0689	0.871713	0.805732	0.952527	1.04436	1.14717	1.22621	0.924309	1.09271	1.19806	0.00358126	0.0175	SETD2
ENSMODG00000018300	FAM162A	Opossum	12293.8	2097.07	15537.5	1578.26	16500.2	508.057	3258.26	87.2836	3269.57	114.95	3270.81	239.597	1.26385	1.34216	0.265033	0.265954	0.266054	0.745067	0.941656	0.197468	0.198154	0.198228	4.84624e-06	0	FAM162A
ENSMODG00000019916	NDUFS3	Opossum	8210.94	360.971	9593.46	220.742	8456.19	178.441	7872.16	189.661	9878.72	67.0394	8908.9	201.021	1.16838	1.02987	0.95874	1.20312	1.085	0.970997	1.13449	0.930934	1.16822	1.05354	0.0758359	0.1397	NDUFS3
ENSMODG00000000981	RHOC	Opossum	8699.13	850.424	11289.6	731.491	12823.3	655.689	6377.43	400.98	7545.84	441.749	7302.8	640.911	1.29779	1.47409	0.733111	0.867425	0.839486	0.678385	0.8804	0.497331	0.588447	0.569494	0.00104361	0.0086	RHOC
ENSMODG00000006313	APMAP	Opossum	6292.49	486.208	6772.03	1363.7	7746.69	415.507	8667.32	518.989	9465.7	1189.15	11814.4	1147.5	1.07621	1.2311	1.37741	1.50429	1.87754	0.81228	0.874183	1.11884	1.2219	1.52509	0.0092147	0.0316	APMAP
ENSMODG00000011524	PPP1CC	Opossum	8283.1	557.971	7312.18	438.492	7954.06	451.988	9436.34	258.629	8717.91	143.093	9489.71	317.243	0.882783	0.960276	1.13923	1.05249	1.14567	1.04137	0.919301	1.18636	1.09603	1.19306	0.0170627	0.0478	PPP1CC
ENSMODG00000015907	NCOA1	Opossum	8867.39	161.864	9538.28	1483.91	8549.67	243.318	8147.85	398.379	9849.85	549.049	8914.41	372.569	1.07566	0.96417	0.918856	1.11079	1.0053	1.03716	1.11563	0.953002	1.15207	1.04266	0.310869	0.397	NCOA1
ENSMODG00000020557	PDS5A	Opossum	9422.26	795.548	7926.59	366.95	7266.27	200.775	9885.52	456.083	8396.79	168.076	8994.88	119.014	0.841262	0.771182	1.04917	0.891165	0.954642	1.29671	1.09087	1.36047	1.15558	1.23789	0.000469635	0.0061	PDS5A
ENSMODG00000009301	ANXA6	Opossum	9850.4	495.931	8796.95	696.643	6478.94	343.378	7644.4	639.071	10498.2	512.314	8873.2	651.448	0.893056	0.657734	0.77605	1.06576	0.900796	1.52037	1.35778	1.17988	1.62035	1.36954	0.010046	0.0333	ANXA6
ENSMODG00000002579	WASHC3	Human	9239.6	607.179	8554.25	301.821	8053.81	122.659	8877	483.071	9179.58	385.764	7752.35	166.562	0.925824	0.871662	0.960756	0.993504	0.839034	1.14723	1.06214	1.10221	1.13978	0.962568	0.108319	0.1833	WASHC3
ENSMODG00000019004	GSR	Opossum	7546.78	473.653	6747.6	303.988	6965.86	230.763	10906.3	415.72	10156.6	225.309	9033.44	314.768	0.894103	0.923024	1.44516	1.34582	1.19699	1.0834	0.968667	1.56568	1.45806	1.29682	0.00169792	0.0112	GSR
ENSMODG00000028246	SSR1	Opossum	7953.09	606.162	6085.46	135.306	6115.25	153.426	11525.4	355.047	9198.85	255.048	9676.28	253.851	0.76517	0.768915	1.44918	1.15664	1.21667	1.30053	0.99513	1.8847	1.50425	1.58232	7.05634e-05	0.0026	SSR1
ENSMODG00000008191	RNF141	Opossum	9304.23	317.36	8643.07	485.363	9252.59	116.223	8181.41	386.544	7869	69.6326	8071.33	88.8424	0.92894	0.99445	0.879322	0.845745	0.867491	1.00558	0.934124	0.884229	0.850464	0.872332	0.000335492	0.0046	RNF141
ENSMODG00000009952	PLEKHH1	Opossum	7938.99	719.778	5998.57	727.821	5576.24	370.561	10599.4	252.348	10977.7	603.977	10013.2	931	0.755583	0.702386	1.3351	1.38276	1.26127	1.42372	1.07574	1.90081	1.96866	1.79569	0.0033176	0.0166	PLEKHH1
ENSMODG00000017397	S100A4	Opossum	13013.5	2079.24	12282.2	1043.25	14075	1396.1	9481.43	798.234	2178.54	143.449	1185.87	212.563	0.943803	1.08157	0.728585	0.167407	0.0911265	0.924581	0.872623	0.673636	0.154781	0.0842538	0.000207774	0.0037	S100A4
ENSMODG00000013418	HNRNPL	Human	9973.23	810.381	6203.07	436.462	6075.71	334.782	11889.7	1248.04	8270.94	11.5059	7618.7	81.5844	0.621972	0.609202	1.19216	0.829314	0.763915	1.64149	1.02096	1.95692	1.36131	1.25396	0.003183	0.0162	HNRNPL
ENSMODG00000018360	ITGB5	Opossum	6847.77	264.354	7278.59	968.437	6438.85	116.028	8397.43	131.164	10455.8	1133.34	11545.1	292.402	1.06291	0.940284	1.2263	1.52689	1.68597	1.06351	1.13042	1.30418	1.62386	1.79305	2.13366e-05	0	ITGB5
ENSMODG00000015747	SSR3	Opossum	7909.33	90.3323	7047.94	419.005	7253.4	367.583	10859.3	442.075	9225.59	146.3	8566.22	196.812	0.891092	0.917069	1.37297	1.16642	1.08305	1.09043	0.971673	1.49713	1.2719	1.18099	0.0112227	0.0359	SSR3
ENSMODG00000019089	ACADM	Opossum	7250.83	292.068	10394	184.425	9178.55	404.982	6147.39	630.088	10746.6	661.233	9596.05	516.068	1.43349	1.26586	0.847818	1.48212	1.32344	0.789976	1.13242	0.669756	1.17084	1.04549	0.418985	0.491	ACADM
ENSMODG00000007755	NAA30	Opossum	8193.37	540.062	6809.88	122.792	6127.77	208.802	10872.1	322.24	9365.99	478.718	8986.87	258.255	0.831144	0.747894	1.32694	1.14312	1.09685	1.33709	1.11131	1.77423	1.52845	1.46658	0.000261212	0.0046	NAA30
ENSMODG00000009212	GRB10	Opossum	12693.8	397.8	9438.07	5385.93	3505.63	295.877	10303.4	256.569	9811.09	796.822	8477.23	729.364	0.743517	0.276168	0.811684	0.772903	0.667823	3.62098	2.69226	2.93909	2.79867	2.41818	0.0008685	0.0082	GRB10
ENSMODG00000012223	BRD8	Opossum	9885.46	422.951	7803.55	485.083	8045.9	236.948	9658.2	761.649	7402.12	172.109	7655.4	152.958	0.789397	0.813913	0.97701	0.748788	0.77441	1.22863	0.969879	1.20039	0.919986	0.951466	0.121815	0.2002	BRD8
ENSMODG00000013775	TBL2	Opossum	9108.68	248.089	9741.88	852.104	8968.45	414.316	8750.55	768.952	8923.09	894.61	7630.3	593.078	1.06952	0.984604	0.960682	0.979625	0.837695	1.01564	1.08624	0.975704	0.994943	0.850794	0.0590596	0.116	TBL2
ENSMODG00000006013	ALOX12	Human	9841.78	1235.49	8973.37	654.8	8176.88	274.987	8072.1	899.537	7415.91	666.094	9201.92	1035.7	0.911763	0.830833	0.820186	0.753513	0.934985	1.20361	1.09741	0.987186	0.906937	1.12536	0.247533	0.3365	ALOX12
ENSMODG00000011879	CARMIL1	Opossum	6293.29	558.151	7685.12	1441.4	9131.4	1172.07	7456.3	1216.01	8514.7	2031.73	11423	2038.33	1.22116	1.45097	1.1848	1.35298	1.81511	0.689192	0.841615	0.816555	0.932464	1.25096	0.240176	0.3287	CARMIL1
ENSMODG00000014814	TRIM25	Opossum	7966.67	149.95	7594.47	97.286	7007.08	269.684	8794.43	198.829	9635.88	174.547	10025.5	118.212	0.95328	0.87955	1.1039	1.20952	1.25843	1.13695	1.08383	1.25508	1.37516	1.43077	0.000131639	0.0026	TRIM25
ENSMODG00000005032	MARCH7	Opossum	9744.65	632.788	8973.82	371.406	8794.13	238.764	8121.67	130.182	8017.82	506.635	7705.25	439.844	0.920897	0.902458	0.833449	0.822792	0.790716	1.10809	1.02043	0.923533	0.911724	0.876181	0.0370425	0.0827	MARCH7
ENSMODG00000006871	CPQ	Opossum	8525.76	286.439	12288.5	867.329	10370.5	642.818	5554.06	591.908	8215.98	676.225	9735.61	1137.95	1.44134	1.21637	0.651445	0.963666	1.14191	0.822117	1.18495	0.535564	0.792245	0.93878	0.529852	0.5805	CPQ
ENSMODG00000018566	TPP1	Opossum	8526.56	340.118	12503.8	1319.47	12319.7	439.204	5857.66	270.852	8168.68	327.981	7853.91	512.682	1.46645	1.44487	0.68699	0.958027	0.921111	0.692106	1.01494	0.47547	0.663056	0.637506	0.000727017	0.0071	TPP1
ENSMODG00000013483	GLRX3	Opossum	8678.34	1299.13	6037.46	446.811	6466.2	542.929	11580.8	1022.68	9222.95	1154.94	7915.23	987.216	0.695693	0.745096	1.33445	1.06276	0.912067	1.34211	0.933696	1.79097	1.42633	1.22409	0.143067	0.2252	GLRX3
ENSMODG00000005017	PLOD3	Opossum	9502.73	1717.12	7646.18	1198.73	7658.01	649.577	9744.23	1461.92	7918.62	1122.72	7366.25	911.157	0.80463	0.805875	1.02541	0.8333	0.775171	1.24089	0.998455	1.27242	1.03403	0.9619	0.731008	0.7318	PLOD3
ENSMODG00000005970	SLC27A4	Opossum	9009.14	732.291	7541.35	259.402	6571.08	89.5123	8835.4	358.816	9954.68	25.2282	8688.56	189.414	0.837078	0.729379	0.980715	1.10495	0.964416	1.37103	1.14766	1.34459	1.51492	1.32224	0.000139159	0.0026	SLC27A4
ENSMODG00000008015	TTC1	Opossum	8358	217.61	6592.55	254.29	6128.32	299.963	11199	324.143	9460.96	135.714	8252.21	380.109	0.788771	0.733228	1.33992	1.13197	0.987343	1.36383	1.07575	1.82742	1.54381	1.34657	0.00343534	0.0169	TTC1
ENSMODG00000016376	HBP1	Opossum	8532.15	570.85	8790.38	535.798	8668.22	148.579	7127.28	545.056	8591.28	343.091	9403.64	132.328	1.03027	1.01595	0.835344	1.00693	1.10214	0.984301	1.01409	0.82223	0.991123	1.08484	0.00639578	0.025	HBP1
ENSMODG00000008018	RUVBL1	Opossum	8508.49	1226.42	5823.59	118.203	6089.28	278.817	12578	1123.27	8623.39	617.605	8372.42	538.894	0.684445	0.715671	1.47828	1.0135	0.984009	1.39729	0.956368	2.06559	1.41616	1.37495	0.00599927	0.024	RUVBL1
ENSMODG00000006882	SDC2	Opossum	9075.97	1178.13	9342.16	1570.53	8199.56	875.777	8855.62	987.847	7888.12	853.522	9439.84	871.763	1.02933	0.903436	0.975722	0.869121	1.04009	1.10689	1.13935	1.08001	0.962017	1.15126	0.228777	0.3173	SDC2
ENSMODG00000008117	RER1	Opossum	7237.48	518.721	6618.13	557.655	7705.75	253.824	9682.21	600.631	9650.88	410.833	9308.53	235.492	0.914425	1.0647	1.33779	1.33346	1.28616	0.939232	0.858857	1.25649	1.25243	1.208	0.00281449	0.0152	RER1
ENSMODG00000005385	HSD3B2	Human	4749.68	1247.69	9854.02	3464.14	10381.5	1944.93	3707.18	864.852	10413.8	1336.06	11694.1	1803.68	2.07467	2.18572	0.780512	2.19253	2.46208	0.457516	0.949195	0.357096	1.00312	1.12644	0.52259	0.5751	HSD3B2
ENSMODG00000023773	CD14	Human	4499.38	187.301	10332.3	4841.36	15907	867.734	4282.62	479.293	6321.15	1835.51	9312.82	1611.55	2.29638	3.53538	0.951824	1.40489	2.0698	0.282855	0.649543	0.269228	0.397381	0.585454	0.00700664	0.0265	CD14
ENSMODG00000013930	KIF3A	Opossum	8385.53	118.979	8831.62	692.736	8782.78	426.111	7814.15	292.929	8402.92	234.98	8687.4	195.482	1.0532	1.04737	0.931861	1.00207	1.036	0.954769	1.00556	0.889712	0.95675	0.989141	0.787858	0.7711	KIF3A
ENSMODG00000000149	ECD	Opossum	8821.98	1158.77	7292.17	390.427	7511.5	389.351	9992.51	599.589	8618	362.651	8090.05	349.731	0.826591	0.851452	1.13268	0.976877	0.917033	1.17446	0.970801	1.3303	1.14731	1.07702	0.193007	0.2804	ECD
ENSMODG00000021434	GNAL	Opossum	6309.51	199.915	7558.12	1058.75	7521.95	465.833	6850.43	514.096	9969.04	1593.46	11891.2	626.302	1.19789	1.19216	1.08573	1.58	1.88465	0.838812	1.00481	0.910724	1.32533	1.58087	0.00137787	0.0101	GNAL
ENSMODG00000017574	INPP5E	Opossum	7174.34	473.691	9367.51	2473.7	9416.55	549.187	6097.79	624.224	7941.26	2034.09	10037.2	1296.67	1.3057	1.31253	0.849944	1.1069	1.39905	0.761886	0.994793	0.647561	0.84333	1.06591	0.566845	0.6092	INPP5E
ENSMODG00000009765	KDM5D	Human	8964.76	261.737	9123.56	900.697	8956.37	364.043	8402.45	765.91	8167.74	876.859	7865.66	464.759	1.01771	0.999064	0.937276	0.911095	0.877397	1.00094	1.01867	0.938154	0.911948	0.87822	0.0592457	0.1161	KDM5D
ENSMODG00000008861	AP1B1	Human	8387.23	335.7	10676.9	2639.79	7728.68	444.519	6996.23	358.911	11344.3	505.487	9346.71	687.48	1.273	0.921481	0.834152	1.35257	1.1144	1.08521	1.38147	0.905229	1.46782	1.20935	0.0490583	0.1015	AP1B1
ENSMODG00000016335	PTPN1	Opossum	7906.38	833.183	6795.39	185.06	6980.37	173.335	9759.08	138.886	9139.47	125.897	9218.69	301.87	0.859481	0.882878	1.23433	1.15596	1.16598	1.13266	0.973499	1.39807	1.30931	1.32066	0.000810904	0.0076	PTPN1
ENSMODG00000007729	STOML2	Opossum	7595.27	663.701	7309.78	228.465	7279.96	30.6702	9874.08	197.765	10012.5	97.4709	8642.13	304.332	0.962412	0.958487	1.30003	1.31826	1.13783	1.04331	1.0041	1.35634	1.37536	1.18711	0.0032483	0.0162	STOML2
ENSMODG00000012739	VWA5A	Opossum	8421.36	244.685	8279.38	703.063	8285.35	184.643	8155.84	537.451	8897.69	426.482	8351.31	136.916	0.983141	0.98385	0.968471	1.05656	0.991682	1.01642	0.99928	0.984369	1.07391	1.00796	0.705653	0.7134	VWA5A
ENSMODG00000004498	PCF11	Opossum	9391.8	291.665	9118.03	168.29	8352.06	251.233	8287.65	266.446	7607.83	352.566	8100.93	186.393	0.97085	0.889293	0.882435	0.810051	0.862554	1.12449	1.09171	0.992288	0.910893	0.969933	0.319671	0.405	PCF11
ENSMODG00000003570	AL136295.3	Human	9271.83	850.652	7556.04	122.236	6949.46	194.705	8600.28	879.691	9604.89	476.123	8161.08	82.7707	0.814945	0.749524	0.927571	1.03592	0.880202	1.33418	1.08728	1.23755	1.38211	1.17435	0.00126337	0.0098	AL136295.3
ENSMODG00000003545	DPEP1	Opossum	4659.05	121.685	7935.08	1533.39	3912.19	750.918	2461.35	515.835	16966.1	2719.94	18254.3	4591.52	1.70315	0.839696	0.528295	3.64154	3.91803	1.19091	2.0283	0.62915	4.33673	4.66601	0.0120665	0.0377	DPEP1
ENSMODG00000012763	DNM1L	Opossum	7295.19	595.655	8203.19	457.922	10060.1	208.044	9049.24	728.66	8522.99	104.88	7892.01	171.059	1.12447	1.379	1.24044	1.1683	1.08181	0.725164	0.815421	0.899521	0.847211	0.78449	0.000339625	0.0046	DNM1L
ENSMODG00000009865	NPTN	Opossum	8313.97	159.219	8614.57	81.8552	9346.51	412.102	7757.37	515.003	7765.93	478.1	9017.39	474.667	1.03616	1.12419	0.933053	0.934082	1.08461	0.889526	0.921688	0.829975	0.83089	0.964787	0.500137	0.5574	NPTN
ENSMODG00000011290	ESD	Opossum	9660.03	506.887	9139.95	478.792	8562.74	65.0382	7456.02	311.356	7864.52	301.383	7915.93	285.082	0.946162	0.886409	0.771842	0.81413	0.819452	1.12815	1.06741	0.870751	0.918459	0.924462	0.0352435	0.0802	ESD
ENSMODG00000015025	CLK1	Opossum	9110.48	532.225	8775.31	983.071	8670.85	694.325	7791.98	406.707	7145.17	200.702	8435.4	365.357	0.963211	0.951744	0.855276	0.78428	0.9259	1.0507	1.01205	0.898641	0.824045	0.972846	0.693105	0.7039	CLK1
ENSMODG00000004171	WWC2	Opossum	8501.65	321.762	11108.8	1017.52	9815.97	424.62	6278.77	208.134	8490.86	485.738	8976.7	796.409	1.30667	1.1546	0.738535	0.998731	1.05588	0.866104	1.13171	0.639648	0.865005	0.914499	0.258804	0.3478	WWC2
ENSMODG00000001303	ARPC1A	Opossum	8859.99	450.091	9720.26	2588.28	8989.1	543.506	7478.67	116.139	8860.41	108.355	9087.67	449.671	1.0971	1.01457	0.844095	1.00005	1.0257	0.985636	1.08134	0.83197	0.985683	1.01097	0.852988	0.8141	ARPC1A
ENSMODG00000003191	VPS54	Opossum	8268.42	204.984	8250.2	127.296	7913.67	162.896	8746.88	41.8503	8399.58	159.63	8928.7	206.662	0.997797	0.957096	1.05787	1.01586	1.07986	1.04483	1.04253	1.10529	1.0614	1.12826	0.00548781	0.0226	VPS54
ENSMODG00000013307	AC068631.2	Human	5729.82	1343.96	4712.55	235.907	5516.14	629.735	11780.6	795.98	10486.7	660.976	10778.8	475.297	0.82246	0.962708	2.05602	1.83019	1.88117	1.03874	0.854319	2.13566	1.90109	1.95404	0.000704156	0.0071	AC068631.2
ENSMODG00000018586	LMBRD1	Opossum	8185.12	322.81	9741.67	315.193	9767.54	109.477	6430.9	329.433	8424.91	445.186	8826.03	341.459	1.19017	1.19333	0.785682	1.0293	1.0783	0.837992	0.997352	0.658395	0.862542	0.903609	0.0205958	0.0547	LMBRD1
ENSMODG00000005282	UFC1	Opossum	8255.92	798.919	6987.98	758.206	7480.4	443.316	9017.44	454.181	9213.56	437.754	8363.27	607.456	0.846421	0.906065	1.09224	1.11599	1.013	1.10367	0.934173	1.20548	1.23169	1.11803	0.172191	0.2584	UFC1
ENSMODG00000019725	RC3H2	Opossum	8361.44	250.217	9451.75	503.603	9330.59	507.103	7405.87	210.619	8077.51	112.327	9075.41	246.649	1.1304	1.11591	0.885717	0.966043	1.08539	0.896132	1.01299	0.793719	0.865702	0.972651	0.55701	0.6014	RC3H2
ENSMODG00000001292	TIMP3	Opossum	5994.61	807.455	9296.59	1686.67	12934.8	677.078	5563.23	971.577	6847.44	1655.7	10469.3	574.186	1.55082	2.15773	0.928038	1.14227	1.74645	0.463449	0.718729	0.430099	0.529383	0.809389	0.017138	0.0478	TIMP3
ENSMODG00000008627	WDR11	Opossum	8473.97	579.853	8255.66	803.529	8045.66	300.817	8469.73	538.371	8425.47	463.123	8007.66	423.753	0.974238	0.949456	0.999499	0.994277	0.944972	1.05323	1.0261	1.05271	1.04721	0.995277	0.922613	0.8563	WDR11
ENSMODG00000008486	CYP1B1	Opossum	12056.1	1189.19	12020.8	1349.42	12984	727.271	11971.5	3476.58	1972.77	116.929	873.781	196.933	0.99707	1.07697	0.992985	0.163633	0.0724763	0.928533	0.925813	0.922019	0.151938	0.0672967	2.21893e-05	0	CYP1B1
ENSMODG00000002661	TIMM23	Human	8822.74	570.493	7857.81	439.926	6983	153.323	9273.77	511.296	8556.84	175.503	8330.88	510.779	0.890631	0.791477	1.05112	0.969861	0.944251	1.26346	1.12528	1.32805	1.22538	1.19302	0.0232845	0.0596	TIMM23
ENSMODG00000004986	ZC3H7A	Opossum	8578.36	455.002	6768.34	481.721	6381.67	139.269	9600.63	225.643	8465.19	139.058	9179.3	117.676	0.789002	0.743927	1.11917	0.986808	1.07005	1.34422	1.06059	1.50441	1.32648	1.43838	2.66822e-05	0	ZC3H7A
ENSMODG00000002632	GNE	Opossum	8455.73	657.441	9311.5	1215.91	10670.5	303.16	6631.77	350.544	6152.11	667.967	8851.87	783.64	1.10121	1.26193	0.784293	0.727567	1.04685	0.79244	0.872639	0.621505	0.576553	0.829564	0.0376225	0.0838	GNE
ENSMODG00000001994	TRIP11	Opossum	8532.06	328.443	9083.36	224.251	8864.45	343.532	7612.91	335.664	7828.57	336.837	8424.77	72.9231	1.06461	1.03896	0.892271	0.917547	0.987425	0.962504	1.0247	0.858814	0.883142	0.9504	0.151342	0.2345	TRIP11
ENSMODG00000020890	HUWE1	Opossum	11091.9	1530.04	9748.73	3163.75	6905.08	198.789	8817.15	1572.47	7798.29	457.116	8027.59	402.065	0.878906	0.622534	0.794918	0.703062	0.723735	1.60634	1.41182	1.27691	1.12936	1.16256	0.024028	0.0608	HUWE1
ENSMODG00000009372	PTCD3	Opossum	6932.27	535.55	7572.64	286.246	7411.77	317.008	8715.18	164.078	10189.9	361.803	9553.65	381.065	1.09237	1.06917	1.25719	1.46992	1.37814	0.935306	1.0217	1.17586	1.37483	1.28898	0.00363019	0.0175	PTCD3
ENSMODG00000021025	NDUFV3	Human	8300.58	667.283	9635.27	774.985	9232.97	191.381	7348.41	482.597	8578.18	185.324	7857.98	421.209	1.16079	1.11233	0.885289	1.03344	0.946679	0.899015	1.04357	0.795888	0.929082	0.851079	0.0136625	0.041	NDUFV3
ENSMODG00000012284	CFH	Human	5215.19	699.425	6554.81	1289.45	4629.48	1300.71	5309.52	1051.27	11671.5	2136.1	15275.2	2944.88	1.25687	0.887692	1.01809	2.23799	2.92898	1.12652	1.41588	1.14689	2.52113	3.29954	0.00947236	0.0323	CFH
ENSMODG00000000517	TIMM17A	Opossum	7390.13	828.73	6226.06	691.967	6389.94	445.538	10220.5	248.319	9689.02	509.332	8886.65	323.373	0.842483	0.864659	1.38299	1.31107	1.2025	1.15653	0.974353	1.59946	1.51629	1.39072	0.00303684	0.0157	TIMM17A
ENSMODG00000010507	DNAJC10	Opossum	8778.86	604.507	6907.47	501.601	6966.99	232.64	9704.5	353.997	8252.42	97.2784	8077.89	242.644	0.78683	0.793609	1.10544	0.940033	0.920152	1.26007	0.991457	1.39293	1.1845	1.15945	0.00949246	0.0323	DNAJC10
ENSMODG00000018505	RYK	Opossum	8101.41	837.375	6557.22	154.088	6401.35	224.756	10183.9	423.677	9276.64	263.073	8546.37	152.742	0.809392	0.790152	1.25705	1.14507	1.05492	1.26558	1.02435	1.59089	1.44917	1.33509	0.000366543	0.0053	RYK
ENSMODG00000018854	PIP5K1A	Human	7805.09	1087.1	6165.25	354.581	6437.34	619.495	10821.2	785.665	9458.18	645.122	8359.55	530.447	0.789902	0.824763	1.38643	1.2118	1.07104	1.21247	0.957732	1.681	1.46927	1.2986	0.0290198	0.0694	PIP5K1A
ENSMODG00000015693	CAD	Opossum	8123.1	2237.46	5450.38	1118.75	4079.34	145.267	14039.2	2442.15	8795.88	968.983	8566.05	189.054	0.670972	0.50219	1.72831	1.08282	1.05453	1.99128	1.33609	3.44154	2.1562	2.09986	1.18488e-05	0	CAD
ENSMODG00000013703	POR	Opossum	7259.79	844.077	7471.4	832.984	6759.6	165.69	7731.5	383.044	10968.8	825.026	10169.7	835.17	1.02915	0.931102	1.06498	1.5109	1.40082	1.074	1.1053	1.14378	1.6227	1.50448	0.00479089	0.0208	POR
ENSMODG00000008993	G3BP1	Human	7366.72	1407.18	5703.65	280.513	5859.11	172.898	12482.5	1182.05	8692.02	117.084	8463.07	112.171	0.774245	0.795349	1.69444	1.1799	1.14882	1.25731	0.973466	2.13043	1.48351	1.44443	5.7654e-05	0.0026	G3BP1
ENSMODG00000016096	SEC62	Opossum	7653.99	1018.03	7903.94	679.36	7301.39	162.763	8037.61	558.905	9458.19	838.299	9729.23	405.459	1.03266	0.953933	1.05012	1.23572	1.27113	1.04829	1.08252	1.10083	1.2954	1.33252	0.00141675	0.0101	SEC62
ENSMODG00000009978	ARG2	Human	6459.64	633.488	4805.34	327.43	5208.3	663.797	11410.8	726.796	11986.2	1043.83	9050.35	1119.91	0.743903	0.806283	1.76647	1.85556	1.40106	1.24026	0.922633	2.19089	2.30138	1.73768	0.0139899	0.0416	ARG2
ENSMODG00000003098	SH3TC1	Opossum	5358.93	192.677	10147.7	1517.24	12043.7	1177.8	4045.65	287.726	8860.79	454.863	10823.1	624.552	1.89361	2.24741	0.754935	1.65346	2.01964	0.444957	0.842575	0.335914	0.735719	0.898655	0.265073	0.3541	SH3TC1
ENSMODG00000011794	CCNI	Opossum	9640.54	1250.12	11271.4	663.214	12169.2	558.988	6246.61	517.603	6413.83	158.63	5563.19	25.1812	1.16916	1.2623	0.647952	0.665298	0.577062	0.792206	0.926218	0.513312	0.527053	0.457152	7.54015e-05	0.0026	CCNI
ENSMODG00000019732	STRBP	Opossum	8167.75	275.746	7795.68	248.735	7893.46	266.134	10050.6	183.875	8293.63	165.796	7457.79	299.698	0.954446	0.966418	1.23052	1.01541	0.913077	1.03475	0.987612	1.27328	1.0507	0.944805	0.199047	0.2868	STRBP
ENSMODG00000009155	GALNT2	Opossum	6850.18	258.904	7504.73	719.235	8264.29	117.416	7232.35	319.96	8651.01	516.85	11020.4	241.124	1.09555	1.20643	1.05579	1.26289	1.60877	0.828889	0.908092	0.875133	1.04679	1.33349	0.000130356	0.0026	GALNT2
ENSMODG00000003080	CDC20	Human	9411.76	1059.37	6327.08	87.6858	6341.18	456.621	10321.7	1441.92	7852.49	329.964	8002.65	340.689	0.672252	0.67375	1.09668	0.834327	0.850281	1.48423	0.997776	1.62773	1.23833	1.26201	0.0145611	0.0428	CDC20
ENSMODG00000003168	COX6A1	Human	7038.79	1311.61	9068.03	2070.61	8754.72	1999.29	8795.4	2491.39	10970	2275.94	8316.58	1272.64	1.28829	1.24378	1.24956	1.5585	1.18154	0.803999	1.03579	1.00465	1.25303	0.949954	0.806657	0.7834	COX6A1
ENSMODG00000003691	DHRS4L2	Human	5925.69	184.041	4330.99	334.287	3571.99	128.27	9346.07	793.735	15096	1784.27	10661.5	1645.47	0.730884	0.602798	1.57721	2.54756	1.79921	1.65893	1.21249	2.61649	4.22622	2.98476	0.00371009	0.0177	DHRS4L2
ENSMODG00000010287	YIPF5	Opossum	8941.21	36.7166	7959.11	728.35	8508.1	227.078	8474.19	281.236	7506.06	81.3991	7445.94	102.649	0.89016	0.95156	0.947768	0.83949	0.832766	1.05091	0.935474	0.996014	0.882225	0.875158	0.00381737	0.018	YIPF5
ENSMODG00000016431	TIGD7	Opossum	7363.29	162.582	8587.17	1156.58	9696.93	481.868	7502.53	514.137	8415.1	545.529	7819.71	323.465	1.16621	1.31693	1.01891	1.14284	1.06199	0.759343	0.885556	0.773702	0.867811	0.806412	0.0102274	0.0337	TIGD7
ENSMODG00000012423	PKN2	Opossum	9348.63	397.679	9079.6	1478.63	7279.27	414.801	8177.8	74.6599	8405.45	373.731	8360.34	400.621	0.971223	0.778646	0.87476	0.89911	0.894286	1.28428	1.24732	1.12344	1.15471	1.14851	0.0569121	0.1129	PKN2
ENSMODG00000007357	EDEM3	Opossum	8441.91	339.605	7849.1	268.488	6997.53	223.149	8195.9	342.316	8532.76	363.473	8951.88	290.661	0.929778	0.828904	0.970859	1.01076	1.06041	1.20641	1.1217	1.17126	1.2194	1.27929	0.00165518	0.0112	EDEM3
ENSMODG00000001223	RAB28	Opossum	7362.47	177.846	8719.74	452.676	10124.9	372.22	7288.97	362.964	8435.66	125.443	8339.25	179.263	1.18435	1.3752	0.990017	1.14576	1.13267	0.727165	0.861217	0.719906	0.833159	0.823637	0.00362664	0.0175	RAB28
ENSMODG00000016121	OGDH	Opossum	9336.39	794.911	10418.6	4017.51	6002.73	223.363	7753.47	197.187	10419.8	132.122	9415.61	180.951	1.11591	0.642939	0.830457	1.11604	1.00849	1.55536	1.73564	1.29166	1.73584	1.56855	7.3744e-05	0.0026	OGDH
ENSMODG00000012103	TSPAN3	Opossum	7311.82	546.121	7632.03	455.378	8137.75	617.145	8285.4	767.583	9415.78	819.784	9037.74	647.067	1.04379	1.11296	1.13315	1.28775	1.23604	0.898507	0.937855	1.01814	1.15705	1.11059	0.227712	0.3163	TSPAN3
ENSMODG00000003956	NOL11	Opossum	7529.03	483.939	6736.42	851.058	6607.39	214.463	10338.9	104.393	8539.42	127.641	8588.28	152.142	0.894727	0.877589	1.3732	1.1342	1.14069	1.13949	1.01953	1.56475	1.2924	1.2998	0.000439581	0.0053	NOL11
ENSMODG00000012144	KDM3B	Opossum	9851.11	365.938	8622.49	721.852	7430.39	255.511	8375.2	661.232	7951.17	148.554	7572.26	78.1784	0.875281	0.754269	0.850179	0.807134	0.76867	1.32579	1.16044	1.12716	1.07009	1.01909	0.494502	0.5524	KDM3B
ENSMODG00000013128	NIN	Opossum	8433.12	260.042	8379.2	290.416	8227.99	384.386	7845.69	390.742	7835.43	436.1	8901.67	300.843	0.993606	0.975675	0.930343	0.929126	1.05556	1.02493	1.01838	0.953537	0.95229	1.08188	0.122696	0.2012	NIN
ENSMODG00000013964	PTH1R	Opossum	8646.64	1643.22	8897.35	794.903	6940.84	73.7174	6363.92	843.764	9681.31	420.516	9296.82	537.275	1.029	0.802721	0.735999	1.11966	1.0752	1.24576	1.28188	0.916881	1.39483	1.33944	0.00355901	0.0175	PTH1R
ENSMODG00000008812	TSNAX-DISC1	Human	8297.56	31.2076	8278.03	554.553	9079.15	274.493	8132.01	208.142	7765.37	390.745	7794.53	237.978	0.997647	1.0942	0.980048	0.935863	0.939376	0.913913	0.911763	0.895679	0.855297	0.858508	0.00748637	0.0277	TSNAX-DISC1
ENSMODG00000013030	FERMT2	Human	10083.7	887.662	10967.3	870.368	10358.5	516.363	7283.74	386.861	6315.38	83.0989	5883.24	171.481	1.08762	1.02725	0.722326	0.626294	0.583439	0.973475	1.05878	0.703166	0.609681	0.567963	0.000312185	0.0046	FERMT2
ENSMODG00000002223	AL110118.2	Human	8695.9	509.981	6639.07	327.712	7333.23	357.448	10724.6	475.023	7490.52	347.15	7747.76	509.74	0.763471	0.843296	1.23329	0.861384	0.890967	1.18582	0.905341	1.46246	1.02145	1.05653	0.399696	0.4739	AL110118.2
ENSMODG00000014397	H2AFY	Opossum	8519.59	372.813	7278.08	325.549	8229.95	229.62	9735.93	295.795	7346.04	250.867	7504.05	142.667	0.854276	0.966004	1.14277	0.862253	0.8808	1.03519	0.884341	1.18299	0.892598	0.911797	0.019145	0.0518	H2AFY
ENSMODG00000007130	SPCS2	Opossum	7296.24	389.458	6929.03	290.347	8136.5	298.793	9346.66	282.2	8411.98	235.697	8648.5	233.168	0.949671	1.11516	1.28102	1.15292	1.18534	0.896729	0.851598	1.14873	1.03386	1.06293	0.128677	0.2081	SPCS2
ENSMODG00000020363	LMBRD2	Opossum	7113.44	375.033	7824.02	1152.9	5818.92	130.248	7792.53	673.853	10777.3	542.945	10953.4	244.344	1.09989	0.818017	1.09547	1.51506	1.53981	1.22247	1.34458	1.33917	1.85211	1.88237	1.25647e-05	0	LMBRD2
ENSMODG00000003703	RIF1	Opossum	8894.35	1142.17	8608.34	720.851	8739.59	390.325	8688.23	549.8	6753.79	115.241	8591.35	552.114	0.967843	0.9826	0.976825	0.759334	0.965933	1.01771	0.984981	0.994123	0.77278	0.983037	0.771992	0.7605	RIF1
ENSMODG00000004940	PLS3	Opossum	6465.98	937.811	7016.25	2152.18	10261.3	167.504	8558.3	888.328	6939.57	1361.67	8813	902.848	1.0851	1.58696	1.32359	1.07324	1.36298	0.630136	0.683762	0.834041	0.676289	0.858862	0.0895636	0.1588	PLS3
ENSMODG00000010231	LARS	Opossum	7132.34	985.948	5825.68	251.928	5801.07	314.455	11121.3	590.159	8849.19	379.821	9292.06	377.575	0.816798	0.813348	1.55928	1.24071	1.30281	1.22949	1.00424	1.91711	1.52544	1.60178	0.0005518	0.0066	LARS
ENSMODG00000013926	SNRPB	Human	7105.25	1446.63	5306.56	191.817	5723.71	433.341	12986	1053	8968.26	363.069	8183.25	738.534	0.746851	0.805561	1.82766	1.2622	1.15172	1.24137	0.927119	2.26881	1.56686	1.42971	0.015322	0.0443	SNRPB
ENSMODG00000011747	STAT1	Opossum	8335.2	579.438	7290.48	438.147	6888.47	413.82	8832.05	615.023	8725.64	594.059	8650.28	430.504	0.874662	0.826431	1.05961	1.04684	1.0378	1.21002	1.05836	1.28215	1.2667	1.25576	0.0140029	0.0416	STAT1
ENSMODG00000003974	RPS9	Opossum	8002.79	1876.16	7313.03	1249.65	8061.59	1221.46	10394.5	1088.22	8444.41	1330.13	6939.56	745.584	0.91381	1.00735	1.29886	1.05518	0.867142	0.992706	0.907145	1.28938	1.04749	0.860818	0.329674	0.4137	RPS9
ENSMODG00000014112	FNIP1	Opossum	8582.37	723.097	10844.7	201.061	10881.3	15.9524	5073.63	262.142	7273	210.741	8361.02	451.07	1.26361	1.26786	0.591169	0.847435	0.974209	0.788729	0.996642	0.466272	0.668396	0.768386	0.00139097	0.0101	FNIP1
ENSMODG00000001984	PNPT1	Opossum	6610.35	518.118	6349.31	548.711	6128.08	89.0203	9602.27	141.218	10103.9	303.895	9479.52	84.0663	0.960511	0.927044	1.45261	1.5285	1.43404	1.0787	1.0361	1.56693	1.64879	1.5469	2.66037e-06	0	PNPT1
ENSMODG00000012443	VPS13D	Opossum	9101.87	1066.16	9999.6	2405.76	7597.58	312.51	7432.3	416.851	8286.72	475.232	9014.2	472.86	1.09863	0.834728	0.816568	0.910442	0.990369	1.198	1.31616	0.978245	1.0907	1.18646	0.0241302	0.0609	VPS13D
ENSMODG00000021167	SEPT7	Opossum	9124.06	1232.43	7233.09	554.538	7259.96	857.72	9797.75	769.316	7882.83	641.21	7020.61	611.236	0.79275	0.795695	1.07384	0.863961	0.769461	1.25676	0.996299	1.34956	1.08579	0.967031	0.764007	0.7548	SEPT7
ENSMODG00000019065	TUSC3	Opossum	8491.73	441.399	9207.75	342.914	8776.64	80.5745	7208.6	370.468	8328.89	288.845	7592.1	556.727	1.08432	1.03355	0.848896	0.980824	0.894058	0.967538	1.04912	0.821339	0.948984	0.865035	0.040821	0.0887	TUSC3
ENSMODG00000015820	DHX36	Opossum	8685.27	413.645	6464.97	84.9089	6173.76	102.981	9823.72	432.006	8256.48	182.324	8243.34	221.093	0.74436	0.710831	1.13108	0.95063	0.949117	1.4068	1.04717	1.5912	1.33735	1.33522	0.000276421	0.0046	DHX36
ENSMODG00000020599	OSTC	Opossum	7700.79	274.247	7371.12	352.481	7465.97	293.654	9389.17	389.694	8054.66	217.711	8540.72	339.194	0.95719	0.969507	1.21925	1.04595	1.10907	1.03145	0.987295	1.25759	1.07885	1.14395	0.0275862	0.0671	OSTC
ENSMODG00000012614	PSMB3	Opossum	7839.94	271.44	6635.08	123.324	7014.42	647.256	9991.25	692.193	9529.55	520.183	7659.58	442.243	0.846317	0.894703	1.2744	1.21551	0.976994	1.11769	0.94592	1.42439	1.35857	1.09198	0.309156	0.3955	PSMB3
ENSMODG00000008556	RAB2A	Opossum	7167.74	771.792	6737.38	177.889	6894.76	581.698	9517.95	952.776	9121.43	530.575	8783.89	350.31	0.939959	0.961915	1.32789	1.27257	1.22548	1.03959	0.977175	1.38046	1.32295	1.274	0.017039	0.0477	RAB2A
ENSMODG00000009329	SLC2A5	Opossum	7476.61	1016.59	5194.18	1582.69	2567.47	83.3922	9649.84	1392.15	12118.9	1809.73	11192.8	1228.8	0.694724	0.3434	1.29067	1.62091	1.49704	2.91206	2.02308	3.7585	4.72019	4.35947	0.00058338	0.0066	SLC2A5
ENSMODG00000009901	FTSJ3	Opossum	7629.94	437.497	6351.86	531.398	6685.26	262.933	10019.3	453.452	8619.08	230.728	8245.16	207.287	0.832491	0.876188	1.31315	1.12964	1.08063	1.14131	0.950129	1.49871	1.28927	1.23333	0.00274796	0.0149	FTSJ3
ENSMODG00000002357	RNF213	Opossum	10627.8	762.466	12409.6	3746.42	9556.96	629.531	5885.91	165.328	7245.41	197.27	7585.62	343.391	1.16766	0.899243	0.553823	0.681742	0.713754	1.11205	1.29849	0.615876	0.758129	0.793727	0.0177242	0.049	RNF213
ENSMODG00000014748	KBTBD6	Human	8436.7	333.989	6507	265.32	6731.14	351.992	9279.27	346.59	8649	439.94	7973.18	596.169	0.771273	0.79784	1.09987	1.02516	0.945058	1.25338	0.966701	1.37856	1.28492	1.18452	0.0641786	0.1232	KBTBD6
ENSMODG00000000227	SLMAP	Opossum	8319.54	450.425	8487.6	581.341	8245.06	347.461	8639.2	386.107	7724.42	125.102	7890.64	195.429	1.0202	0.991047	1.03842	0.928467	0.948446	1.00903	1.02942	1.0478	0.936855	0.957015	0.27705	0.3661	SLMAP
ENSMODG00000003890	RPS28	Entrez Gene (NCBI Gene)	7950.63	3444.53	8546.09	2933.46	9694.55	3866.77	8833.61	2389.99	8538.65	3273.51	7722.5	2738.38	1.07489	1.21934	1.11106	1.07396	0.971307	0.820113	0.881535	0.911193	0.880768	0.796582	0.587762	0.6253	RPS28
ENSMODG00000021242	U2SURP	Human	8004.81	545.009	6945.1	118.242	6699.64	366.171	9889.59	263.465	8369.28	129.124	8157.16	308.14	0.867617	0.836953	1.23546	1.04553	1.01903	1.19481	1.03664	1.47614	1.24921	1.21755	0.0125752	0.0387	U2SURP
ENSMODG00000014273	INTS2	Opossum	8222.72	513.936	8203.14	270.974	8061.93	159.705	9227.68	222.646	7495.66	372.03	7435.65	388.98	0.997619	0.980445	1.12222	0.91158	0.904281	1.01995	1.01752	1.1446	0.929761	0.922317	0.102917	0.1763	INTS2
ENSMODG00000014137	APPBP2	Opossum	8964.81	243.532	9151.16	826.405	8678.34	230.972	7642.25	344.706	7882.72	96.4427	7313.57	56.7526	1.02079	0.968045	0.852472	0.879296	0.815809	1.03301	1.05448	0.880612	0.908321	0.842738	0.00125392	0.0098	APPBP2
ENSMODG00000020669	MANBA	Opossum	9190.4	538.454	9547.32	350.748	9304.1	423.851	7945.22	355.761	6753.77	194.137	6337.85	118.968	1.03884	1.01237	0.864513	0.734872	0.689616	0.98778	1.02614	0.853949	0.725891	0.681189	0.00067725	0.0071	MANBA
ENSMODG00000009267	MPP1	Opossum	7005.91	989.182	7451.09	2167.56	4917.27	228.261	8195.68	599.565	13393.3	522.061	8724.94	664.786	1.06354	0.701874	1.16982	1.91171	1.24537	1.42476	1.51529	1.66671	2.72373	1.77435	0.00156025	0.0109	MPP1
ENSMODG00000017262	PEX3	Opossum	7587.83	132.887	10058.1	399.811	9986.6	343.098	5579.01	389.878	8385.97	184.638	8526.88	419.541	1.32556	1.31613	0.735257	1.10519	1.12376	0.759801	1.00716	0.558649	0.839722	0.853832	0.0189563	0.0516	PEX3
ENSMODG00000011584	COL4A5	Opossum	8110.22	134.073	12147.2	1175.02	11160.9	174.977	5408.89	53.2311	6792.88	469.726	6903.07	234.612	1.49776	1.37615	0.666923	0.83757	0.851157	0.726663	1.08837	0.484628	0.608631	0.618504	3.29668e-05	0	COL4A5
ENSMODG00000004516	BHLHE40	Opossum	13737.1	2328.32	16163.5	3968.74	13320.8	541.872	2909.05	221.491	3490.01	211.101	4011.15	350.125	1.17663	0.969693	0.211765	0.254056	0.291993	1.03125	1.21341	0.218384	0.261997	0.301119	3.40463e-05	0	BHLHE40
ENSMODG00000004354	MAEA	Opossum	8940.16	744.395	7830.18	470.731	7336.64	198.635	7867.46	377.934	8380.98	218.462	7664.73	171.289	0.875844	0.820639	0.880013	0.937454	0.857337	1.21856	1.06727	1.07235	1.14235	1.04472	0.15162	0.2347	MAEA
ENSMODG00000011821	SOS2	Opossum	8935.55	531.504	9557.68	2147.86	7742.84	639.455	7695.48	342.171	8207.81	179.313	8314	257.981	1.06962	0.866521	0.861221	0.918557	0.930442	1.15404	1.23439	0.993883	1.06005	1.07377	0.30644	0.3928	SOS2
ENSMODG00000016792	LRP11	Opossum	8528.4	449.69	7825.63	306.474	7406.95	212.666	9183.17	526.478	7957.32	285.325	7393.37	602.27	0.917596	0.868504	1.07677	0.933038	0.866911	1.15141	1.05653	1.2398	1.0743	0.998166	0.977448	0.8903	LRP11
ENSMODG00000011561	SLC25A39	Opossum	7524.91	315.54	8076.22	475.009	7372.07	153.867	8971.09	68.889	9589.99	181.318	7391.94	275.168	1.07327	0.97969	1.19219	1.27443	0.98233	1.02073	1.09552	1.2169	1.30085	1.00269	0.933269	0.8626	SLC25A39
ENSMODG00000006447	XPR1	Opossum	7449.66	1014.15	6300.59	2355.4	3855.02	382.971	10315.8	1720.83	11342.8	2070.01	10071.6	2032.21	0.845755	0.517476	1.38474	1.52259	1.35195	1.93246	1.63439	2.67595	2.94234	2.61258	0.0131449	0.0397	XPR1
ENSMODG00000009873	PSMC5	Opossum	6975.75	900.571	4804.48	232.718	5149.58	87.4778	11293.2	303.542	10002	361.016	8114.9	388.025	0.68874	0.738211	1.61893	1.43382	1.1633	1.35463	0.932986	2.19304	1.94229	1.57584	0.000457815	0.0061	PSMC5
ENSMODG00000017434	PEX7	Opossum	8245.64	477.995	8211.97	247.15	7933.87	159.834	7180.41	393.087	8792.53	439.056	7834.95	85.6494	0.995917	0.96219	0.870813	1.06632	0.950194	1.0393	1.03505	0.905033	1.10823	0.987532	0.483491	0.544	PEX7
ENSMODG00000013038	VAV2	Human	8857.35	835.089	8057.77	1531.02	10070.3	201.199	8591.45	712.865	5719.97	391.453	6093.98	290.776	0.909727	1.13694	0.969979	0.645788	0.688014	0.879554	0.800154	0.853149	0.568006	0.605146	9.13815e-05	0.0026	VAV2
ENSMODG00000004481	ARHGEF7	Opossum	5362.9	540.482	10331.5	3510.93	14465.3	1195.36	4401.75	529.465	6054.67	1475.05	7882.49	1398.83	1.92647	2.6973	0.820778	1.12899	1.46982	0.370741	0.714223	0.304296	0.418564	0.544923	0.00718292	0.027	ARHGEF7
ENSMODG00000004191	ATP11A	Opossum	8741.36	150.545	9240.39	1598.26	7464.67	353.506	7082.8	116.783	8584.09	48.8371	8878.08	643.755	1.05709	0.853948	0.810263	0.982009	1.01564	1.17103	1.23788	0.948843	1.14996	1.18935	0.0528964	0.1071	ATP11A
ENSMODG00000019296	NUP54	Opossum	8086.85	143.657	7453.89	416.756	7687.57	116.782	9240.27	38.7386	7749.06	216.921	7452.52	199.087	0.92173	0.950626	1.14263	0.95823	0.921561	1.05194	0.969603	1.20198	1.008	0.969425	0.223247	0.3118	NUP54
ENSMODG00000006062	KIF25	Human	10527.1	104.582	9815.57	1853.86	8513.63	675.298	7164.17	413.08	6634.91	242.25	7101.86	322.103	0.932412	0.808737	0.680547	0.630271	0.674628	1.2365	1.15292	0.841494	0.779328	0.834175	0.0558916	0.1115	KIF25
ENSMODG00000018452	ATP6V1E1	Human	7585.02	577.711	6736.17	114.852	7470.05	555.582	8620.45	785.555	8591.9	885.818	8575.29	889.574	0.888088	0.984842	1.13651	1.13275	1.13055	1.01539	0.901756	1.154	1.15018	1.14796	0.210401	0.299	ATP6V1E1
ENSMODG00000020394	RAI14	Opossum	9399.97	99.2382	8986.91	1160.96	7203.38	179.436	7567.18	298.489	7925.43	224.576	7839.77	235.943	0.956057	0.76632	0.805021	0.843133	0.834021	1.30494	1.2476	1.0505	1.10024	1.08835	0.0385473	0.0851	RAI14
ENSMODG00000009139	POMP	Opossum	7327.26	640.009	5745.89	511.675	6633.7	163.092	9762.18	258.388	8525.5	400.041	8440.69	332.439	0.784179	0.905345	1.33231	1.16353	1.15196	1.10455	0.866166	1.4716	1.28518	1.2724	0.00231189	0.0136	POMP
ENSMODG00000020512	DLG1	Opossum	7941.48	481.132	7241.99	410.089	6901.58	256.409	9552.81	553.102	8479.39	417.031	7766.15	267.934	0.91192	0.869054	1.2029	1.06773	0.977922	1.15068	1.04932	1.38415	1.22862	1.12527	0.0300197	0.071	DLG1
ENSMODG00000010348	CLPX	Opossum	7284.76	343.02	9775.67	780.443	10822.1	278.701	6403.01	228.579	7352.33	257.291	7356.77	129.705	1.34194	1.48558	0.87896	1.00928	1.00988	0.673138	0.903308	0.591662	0.679382	0.679792	9.05015e-05	0.0026	CLPX
ENSMODG00000021433	MPPE1	Opossum	5690.12	308.262	6712.5	1209.96	7071.38	494.358	6509.04	485.568	9618.09	1539.98	11169.4	1245.72	1.17968	1.24275	1.14392	1.69031	1.96294	0.80467	0.949249	0.920476	1.36014	1.57952	0.0124059	0.0383	MPPE1
ENSMODG00000015670	MAPK3	Opossum	10095.1	709.894	9210.6	138.265	9563.03	626.098	6739.06	395.163	6712.14	585.613	5994.41	536.476	0.912388	0.947299	0.667561	0.664894	0.593797	1.05563	0.963146	0.704699	0.701884	0.626832	0.0036081	0.0175	MAPK3
ENSMODG00000015367	HEATR5B	Opossum	8725.25	369.395	8144.25	399.804	7760.4	288.329	7234.32	303.266	7913.41	229.25	8047.23	164.768	0.933412	0.889419	0.829125	0.906956	0.922292	1.12433	1.04946	0.93221	1.01972	1.03696	0.288973	0.3774	HEATR5B
ENSMODG00000018537	STAG1	Opossum	9369.62	505.887	7592.76	652.536	7427.96	321.972	9658.22	802.996	6685.36	121.356	6582.21	60.8201	0.810359	0.792771	1.0308	0.713515	0.702505	1.2614	1.02219	1.30025	0.900027	0.886139	0.0217659	0.0569	STAG1
ENSMODG00000003423	FASN	Opossum	6738.75	1674.56	5197.48	1032.01	4913.98	1125.98	8843.86	1265.97	9712.75	2228.39	10957.3	1199.64	0.771283	0.729213	1.31239	1.44133	1.62602	1.37134	1.05769	1.79974	1.97656	2.22982	0.00654046	0.0252	FASN
ENSMODG00000013248	TRA2B	Opossum	8384.55	838.717	6190.42	236.184	5624.47	108.999	10231.2	686.774	8089.48	297.789	7894.9	462.874	0.738313	0.670814	1.22025	0.964809	0.941601	1.49073	1.10062	1.81906	1.43827	1.40367	0.00250845	0.0143	TRA2B
ENSMODG00000010481	ECHS1	Opossum	6415.46	390.788	8352.24	475.754	6618.79	121.985	5908.81	583.248	11243.3	854.857	10502.2	683.55	1.30189	1.03169	0.921026	1.75253	1.63701	0.96928	1.2619	0.892732	1.69869	1.58672	0.00138243	0.0101	ECHS1
ENSMODG00000008095	RAB7A	Opossum	7930.84	583.61	7475.17	320.942	7740.94	709.77	8685.28	997.364	8309.18	582.698	7677.16	564.662	0.942544	0.976055	1.09513	1.0477	0.968014	1.02453	0.965667	1.12199	1.07341	0.991762	0.925575	0.8583	RAB7A
ENSMODG00000016243	NCOA3	Opossum	10003.2	1141.72	10071.2	3344.75	6324.24	877.271	8577.08	796.3	8615.3	1512.36	6800.56	1018.48	1.00681	0.632225	0.857437	0.861259	0.679842	1.58172	1.59248	1.35622	1.36227	1.07532	0.642601	0.6668	NCOA3
ENSMODG00000019654	STOM	Opossum	7659.21	251.112	10785.6	431.89	11592.3	1037.81	4000.47	90.1079	6646.27	156.686	9040.78	575.46	1.40819	1.51351	0.522309	0.867748	1.18038	0.660717	0.930413	0.345098	0.573336	0.779896	0.0383748	0.0849	STOM
ENSMODG00000014848	AKAP11	Opossum	9077.03	391.755	9542.57	1331.27	7947.73	366.748	6245.67	291.014	7455.72	254.615	8774.3	88.2957	1.05129	0.875586	0.688074	0.821383	0.966648	1.14209	1.20067	0.785843	0.938094	1.104	0.0362633	0.0818	AKAP11
ENSMODG00000019356	AL133352.1	Human	6997.51	865.18	7145.72	534.472	6965.17	993.527	9106.77	1617.11	10128.6	1543.99	7901.88	1151.36	1.02118	0.995378	1.30143	1.44745	1.12924	1.00464	1.02592	1.30747	1.45417	1.13448	0.432872	0.5029	AL133352.1
ENSMODG00000016352	NDUFAB1	Opossum	6936.18	292.155	7933.94	192.723	6948.68	439.413	9026.82	880.253	9321.06	317.194	7826.29	32.6285	1.14385	1.0018	1.30141	1.34383	1.12833	0.998201	1.14179	1.29907	1.34141	1.1263	0.0479862	0.0998	NDUFAB1
ENSMODG00000010077	ZFYVE26	Opossum	8095.4	251.166	7950.49	904.58	7035.02	248.158	8623.57	527.434	8107.47	382.443	8074.65	466.888	0.9821	0.869015	1.06524	1.00149	0.997437	1.15073	1.13013	1.22581	1.15244	1.14778	0.0497836	0.1025	ZFYVE26
ENSMODG00000006576	COG1	Opossum	8268.75	283.732	8344.16	173.779	8911.26	327.428	8117.64	459.366	7515.36	224.717	6518.83	79.6171	1.00912	1.0777	0.981725	0.908888	0.78837	0.927898	0.936361	0.910941	0.843356	0.731527	0.00055323	0.0066	COG1
ENSMODG00000006552	ENTPD5	Opossum	5580.81	97.6652	7646.13	1036.28	6662.15	189.222	5113.41	265.299	11123.3	344.38	12912.1	101.316	1.37007	1.19376	0.916248	1.99313	2.31365	0.837689	1.1477	0.767531	1.66962	1.93812	2.07837e-06	0	ENTPD5
ENSMODG00000015586	RBKS	Opossum	6760.69	180.115	6756.2	231.737	6608.59	79.034	8629.73	473.813	9487.44	212.127	8881.37	90.5838	0.999336	0.977502	1.27646	1.40332	1.31368	1.02302	1.02234	1.30583	1.43562	1.34391	1.16324e-05	0	RBKS
ENSMODG00000014784	NOL10	Opossum	7960.15	563.552	6960.48	651.377	7908.34	114.712	9224.33	162.678	6898.02	179.783	7680.18	26.901	0.874416	0.993491	1.15881	0.866569	0.964829	1.00655	0.880144	1.16641	0.872246	0.97115	0.051988	0.1058	NOL10
ENSMODG00000016488	SMC4	Human	11071.8	933.767	4646.03	338.731	5561.64	425.538	10616.9	2008.68	4862.03	97.8759	7330.66	643.228	0.419628	0.502326	0.958917	0.439137	0.662103	1.99074	0.835371	1.90896	0.874208	1.31808	0.0315603	0.0737	SMC4
ENSMODG00000000665	HIPK1	Opossum	8668.04	63.5353	8704.01	1635.02	7841.3	251.133	7318.81	302.183	8144.79	445.387	8233.71	55.2546	1.00415	0.904623	0.844344	0.939635	0.949893	1.10543	1.11002	0.933366	1.0387	1.05004	0.0970926	0.1688	HIPK1
ENSMODG00000007778	ACADSB	Opossum	6011.87	463.341	6895.24	144.48	5974.31	261.099	6347.14	719.904	11105.3	571.686	11053.6	677.229	1.14694	0.993754	1.05577	1.84723	1.83863	1.00629	1.15415	1.06241	1.85884	1.85018	0.000585066	0.0066	ACADSB
ENSMODG00000014908	AP1M1	Opossum	7862.12	312.787	5724.53	299.072	5382.76	259.801	9608.05	384.824	9005.24	273.101	8456.49	102.054	0.728114	0.684644	1.22207	1.1454	1.0756	1.46061	1.06349	1.78497	1.67298	1.57103	9.9263e-05	0.0026	AP1M1
ENSMODG00000007123	CPSF6	Opossum	8494.9	499.655	6692.16	102.497	6337.96	260.675	9810.23	318.458	7981.51	242.441	7158.62	116.137	0.787786	0.74609	1.15484	0.939565	0.842696	1.34032	1.05589	1.54785	1.25932	1.12948	0.0152622	0.0443	CPSF6
ENSMODG00000003595	ACAA2	Opossum	7085.38	26.6998	7165.19	172.36	6728.49	160.339	7663.68	313.215	9858.76	363.657	8866.64	175.254	1.01126	0.94963	1.08162	1.39142	1.2514	1.05304	1.0649	1.13899	1.46523	1.31777	0.000219374	0.0037	ACAA2
ENSMODG00000003187	SLC5A8	Human	7348.55	975.067	7623.47	475.45	5720.72	985.49	6244.03	577.001	9318.85	874.631	10157.4	1408.73	1.03741	0.778483	0.849696	1.26812	1.38223	1.28455	1.33261	1.09148	1.62896	1.77554	0.0217804	0.0569	SLC5A8
ENSMODG00000017624	ZMPSTE24	Opossum	5422.18	1104.67	4964	138.012	4839.84	57.302	12193	783.885	10135.5	464.207	9095.86	227.177	0.915499	0.8926	2.24873	1.86927	1.67753	1.12032	1.02565	2.5193	2.09418	1.87937	1.36375e-05	0	ZMPSTE24
ENSMODG00000024606	GLUD1	Human	6375.29	655.149	6822.18	658.523	5289.16	178.276	6980.7	915.245	11914.6	924.056	9500.41	638.936	1.0701	0.829634	1.09496	1.86888	1.49019	1.20535	1.28984	1.31981	2.25265	1.7962	0.00085173	0.0082	GLUD1
ENSMODG00000024448	RBM23	Opossum	8321.08	192.255	6977.92	434.798	6922.12	228.943	9217.18	718.959	7711.33	557.692	7090.58	73.1973	0.838583	0.831878	1.10769	0.926722	0.852123	1.2021	1.00806	1.33155	1.11401	1.02434	0.377704	0.4547	RBM23
ENSMODG00000011785	CSTF2	Opossum	7613.37	571.496	5171.87	267.065	5121.48	90.8938	10821.3	724.19	8847.94	246.211	7949.91	257.231	0.679314	0.672696	1.42135	1.16216	1.0442	1.48655	1.00984	2.11292	1.72761	1.55227	0.000125907	0.0026	CSTF2
ENSMODG00000016536	ENSMODG00000016536	Ensemble Gene ID	7825.87	170.945	6892.94	292.308	7697.22	140.469	8181.5	339.132	8466.14	182.486	7684.3	544.546	0.880788	0.98356	1.04544	1.08181	0.981909	1.01671	0.895511	1.06292	1.0999	0.998321	0.975636	0.8892	ENSMODG00000016536
ENSMODG00000006738	TNKS2	Opossum	8451.52	99.5487	8201.87	97.5532	7906.16	181.253	7624.66	280.252	7217.1	354.472	7761.08	319.169	0.97046	0.935472	0.902164	0.853941	0.918305	1.06898	1.0374	0.964395	0.912846	0.981649	0.605974	0.6386	TNKS2
ENSMODG00000011565	KLHDC2	Opossum	8221.8	118.001	8264.9	429.661	8703.65	289.802	7501.13	47.0221	7327.22	206.334	7062.31	192.359	1.00524	1.05861	0.912346	0.891195	0.858974	0.944638	0.94959	0.861837	0.841856	0.81142	0.00262063	0.0146	KLHDC2
ENSMODG00000020782	WDFY3	Opossum	8536.94	355.376	11312.9	1861.04	9061.27	619.846	5244.79	619.786	7504.47	631.149	8447.64	620.589	1.32517	1.06142	0.614364	0.879058	0.989539	0.942135	1.24849	0.578814	0.828192	0.93228	0.378483	0.4555	WDFY3
ENSMODG00000027908	CLBA1	Human	7332.89	253.639	7829.25	377.436	6314.48	455.892	7297.74	516.969	8606.73	545.309	9270.74	538.947	1.06769	0.861117	0.995205	1.17371	1.26427	1.16128	1.23989	1.15571	1.36301	1.46817	0.00407159	0.0188	CLBA1
ENSMODG00000012679	TGFBR1	Opossum	7837.27	463.136	8270.78	123.425	9375.19	371.149	7199.79	371.898	7289.31	569.728	7571.46	390.266	1.05531	1.19623	0.91866	0.930084	0.966085	0.835958	0.882199	0.767962	0.777511	0.807607	0.00906168	0.0313	TGFBR1
ENSMODG00000018913	KIAA1109	Opossum	8830.62	388.691	10965.6	2093.68	10047.3	522.011	6143.01	264.763	6999.32	26.2584	7478.62	219.058	1.24177	1.13778	0.695649	0.792619	0.846896	0.878906	1.0914	0.61141	0.696637	0.744342	0.0030313	0.0157	KIAA1109
ENSMODG00000007603	ALDH1L1	Opossum	6252.25	152.56	6137.21	486.591	4507.74	689.869	5337.97	361.284	11701	587.489	12747.8	573.102	0.981599	0.720978	0.853767	1.87148	2.03892	1.38701	1.36148	1.18418	2.59575	2.82799	0.000202448	0.0037	ALDH1L1
ENSMODG00000002001	AC034102.2	Human	7837.64	1400.45	4721.5	382.353	4725.16	314.579	12631.6	838.505	8045.86	264.719	7543.23	74.8155	0.602413	0.60288	1.61166	1.02657	0.962436	1.6587	0.999225	2.67327	1.70277	1.5964	0.000248982	0.0037	AC034102.2
ENSMODG00000009107	AC078927.1	Human	5403.79	317.316	6280.32	1073.35	6845.34	313.937	7763.67	460.368	9364.57	661.87	10362.3	423.511	1.16221	1.26677	1.43671	1.73296	1.9176	0.789411	0.917459	1.13415	1.36802	1.51377	0.000703734	0.0071	AC078927.1
ENSMODG00000015819	ACADL	Opossum	8292.79	588.332	10458.6	726.428	11484.5	307.264	5957.69	507.548	6027.56	403.1	5887.06	107.944	1.26116	1.38488	0.718418	0.726843	0.709901	0.722084	0.910666	0.518757	0.524841	0.512608	1.69968e-05	0	ACADL
ENSMODG00000011796	GFPT1	Opossum	7211.82	156.065	6462.66	167.933	6545.62	149.624	8427.76	142.189	8609.91	156.809	8968.61	393.971	0.896119	0.907624	1.1686	1.19386	1.2436	1.10178	0.987324	1.28754	1.31537	1.37017	0.00124453	0.0095	GFPT1
ENSMODG00000014131	RAPGEF6	Human	8120.7	319.302	8735.7	444.121	7791.59	367.614	7337.22	290.869	7175.27	309.563	8199.94	159.071	1.07573	0.959473	0.90352	0.883578	1.00976	1.04224	1.12117	0.941684	0.920899	1.05241	0.222832	0.3112	RAPGEF6
ENSMODG00000019060	FDPS	Human	6266.84	833.657	4539.97	1543.55	5258.93	1324.8	9509.31	1251.3	9939.52	1482.64	8515.39	1315.82	0.724443	0.839168	1.5174	1.58605	1.3588	1.19166	0.863287	1.80822	1.89003	1.61922	0.0692123	0.1304	FDPS
ENSMODG00000002076	SELENOT	Human	6024.3	508.142	6615.58	466.125	6288.15	306.358	7913.12	194.173	9531.62	368	9717.21	408.845	1.09815	1.0438	1.31353	1.5822	1.613	0.958039	1.05207	1.25842	1.51581	1.54532	0.000687444	0.0071	SELENOT
ENSMODG00000020804	FUBP1	Opossum	7639.51	1163.77	5350.22	239.163	5466.78	229.461	11988.7	705.887	7604.26	192.023	7321.92	193.85	0.700335	0.715592	1.5693	0.995385	0.958428	1.39744	0.978679	2.193	1.391	1.33935	0.000946782	0.0082	FUBP1
ENSMODG00000015805	MME	Opossum	5688.38	442.468	4306.89	1517.82	1838.68	158.792	6400.56	634.763	11948.2	2282.73	16521.7	2635.32	0.757138	0.323234	1.1252	2.10046	2.90447	3.09373	2.34238	3.48107	6.49827	8.98566	0.00141221	0.0101	MME
ENSMODG00000024530	C1QBP	Opossum	7624.99	529.583	7290.46	324.642	7044.46	28.5972	8730.83	317.068	8919.23	342.731	7312.73	413.588	0.956127	0.923865	1.14503	1.16974	0.959048	1.08241	1.03492	1.23939	1.26613	1.03808	0.411898	0.4845	C1QBP
ENSMODG00000003795	LOC100020352	Entrez Gene (NCBI Gene)	6782.35	491.655	9845.85	589.107	8935.11	961.787	4573.96	448.966	7743.28	339.329	9818.96	831.369	1.45169	1.31741	0.674392	1.14168	1.44772	0.759068	1.10193	0.511909	0.866612	1.09892	0.381172	0.4579	LOC100020352
ENSMODG00000011829	MYO1B	Opossum	9799.37	1655.95	7545.76	560.361	8548.25	543.882	8548.43	710.835	5408.46	430.744	6058.84	425.855	0.770025	0.872327	0.872345	0.551919	0.618289	1.14636	0.882725	1.00002	0.632697	0.708781	0.00699917	0.0265	MYO1B
ENSMODG00000008615	PPM1A	Opossum	8047.77	119.358	7391.54	211.713	7398.09	429.503	8258.15	365.194	7628.52	300.333	7682.31	355.733	0.918459	0.919273	1.02614	0.947905	0.954589	1.08782	0.999114	1.11625	1.03115	1.03842	0.510945	0.5658	PPM1A
ENSMODG00000016608	PRELID3B	Opossum	6495.54	947.408	5374.36	344.039	5400	268.692	10778	1444.21	8548.29	626.126	8608.96	866.183	0.827392	0.831339	1.65929	1.31602	1.32536	1.20288	0.995252	1.99592	1.58302	1.59425	0.00746911	0.0277	PRELID3B
ENSMODG00000013702	FBLL1	Human	7287.49	1727.53	4484.56	447.05	4737.74	409.535	12978.5	1212.48	7984.8	461.434	7128.61	172.616	0.615377	0.650119	1.78093	1.09569	0.978197	1.53818	0.946561	2.73939	1.68536	1.50464	0.0016019	0.0109	FBLL1
ENSMODG00000004946	AP1S1	Human	6381.85	63.1481	6740.41	612.967	7508.04	248.702	8703.64	799.517	8509.78	577.263	7933.49	232.822	1.05618	1.17647	1.36381	1.33343	1.24313	0.850002	0.897759	1.15924	1.13342	1.05667	0.152123	0.2353	AP1S1
ENSMODG00000020351	NIPBL	Opossum	9242.06	558.804	8755.19	1729.03	6621.02	459.813	7696.26	585.971	7309	32.3313	7730.28	209.324	0.94732	0.716401	0.832743	0.790841	0.836424	1.39587	1.32233	1.1624	1.10391	1.16754	0.036044	0.0813	NIPBL
ENSMODG00000012560	MRPL45	Opossum	8969.42	270.963	7713.38	224.716	7915.53	251.683	8951.8	82.6058	6767.64	183.183	5634.89	350.886	0.859964	0.882502	0.998036	0.754524	0.628233	1.13314	0.974461	1.13092	0.854983	0.711878	0.00171738	0.0112	MRPL45
ENSMODG00000009706	QSER1	Opossum	8903.72	806.848	9804.59	1704.01	8936.17	172.393	6634.03	543.836	6573.06	305.567	7736.27	348.009	1.10118	1.00364	0.745085	0.738237	0.86888	0.996369	1.09718	0.74238	0.735557	0.865725	0.0119741	0.0376	QSER1
ENSMODG00000021477	YES1	Human	7338.04	146.529	7739.27	406.517	7881.25	245.746	7789.61	400.952	8001.86	363.193	7604.75	180.321	1.05468	1.07403	1.06154	1.09046	1.03635	0.931076	0.981985	0.988372	1.0153	0.964917	0.268829	0.3577	YES1
ENSMODG00000007099	INTS8	Opossum	7664.09	307.767	6532.32	373.708	6485.89	204.45	9302.96	109.543	7578.47	290.522	7777.92	179.849	0.852328	0.846271	1.21384	0.988829	1.01485	1.18165	1.00716	1.43434	1.16845	1.19921	0.00256722	0.0146	INTS8
ENSMODG00000005701	CDC37	Opossum	7231.88	830.305	5180.12	264.012	6106.39	361.708	10926.7	540.857	7932.14	309.947	7487.69	519.806	0.716289	0.844371	1.5109	1.09683	1.03537	1.18431	0.84831	1.78938	1.29899	1.22621	0.036763	0.0824	CDC37
ENSMODG00000015881	AKR7L	Human	6341.66	912.78	7429.25	981.298	6409.41	541.032	7042.98	492.476	10755.8	525.769	9198.73	1198.83	1.1715	1.01068	1.11059	1.69605	1.45052	0.98943	1.15912	1.09885	1.67813	1.43519	0.0399748	0.0874	AKR7L
ENSMODG00000002479	MRPS9	Opossum	6859.73	230.803	8194.94	258.772	7459.3	290.228	6486.23	307.378	9536.4	267.993	8406.95	392.421	1.19465	1.08741	0.945552	1.3902	1.22555	0.91962	1.09862	0.869548	1.27846	1.12704	0.0515975	0.1053	MRPS9
ENSMODG00000009587	FABP1	Opossum	3090.71	866.747	2639.25	307.535	1055.77	383.125	4753.34	1256.95	19416.3	2330.57	13514.2	1344.01	0.853929	0.341595	1.53795	6.28214	4.37253	2.92744	2.49983	4.50225	18.3906	12.8003	0.000227882	0.0037	FABP1
ENSMODG00000021165	ACAA1	Opossum	5785.86	354.551	7783.83	1108.21	8100.14	557.261	5594.6	169.116	9437.18	909.836	9482.36	563.15	1.34532	1.39999	0.966944	1.63107	1.63888	0.714292	0.96095	0.69068	1.16506	1.17064	0.0691464	0.1302	ACAA1
ENSMODG00000020200	OSBP	Opossum	6979.14	74.5023	6218.73	381.847	5246.4	109.487	7805.26	206.266	10059.2	311.965	9273.96	367.523	0.891045	0.751726	1.11837	1.44132	1.32881	1.33027	1.18533	1.48774	1.91735	1.76768	0.000119648	0.0026	OSBP
ENSMODG00000007269	SLC6A6	Opossum	10147.9	555.84	5506.9	610.768	4155.17	465.27	10902.6	1278.02	6524.54	531.15	6335.26	785.788	0.542662	0.409459	1.07436	0.642942	0.62429	2.44224	1.32531	2.62385	1.57022	1.52467	0.0278843	0.0676	SLC6A6
ENSMODG00000018567	FAM135A	Opossum	7667.57	19.0187	7837.91	145.773	7955.7	240.24	6792.37	250.909	7933.19	322.291	7988.08	393.627	1.02221	1.03758	0.885857	1.03464	1.0418	0.963784	0.985194	0.853774	0.99717	1.00407	0.925677	0.8583	FAM135A
ENSMODG00000002082	TFG	Human	6949.91	167.417	6542.87	938.701	7842.09	278.173	7976.49	164.448	7740.7	334.06	7910.77	371.588	0.941432	1.12837	1.14771	1.11378	1.13825	0.886232	0.834327	1.01714	0.987071	1.00876	0.844479	0.8085	TFG
ENSMODG00000006958	UBE2D3	Human	7169.98	627.341	6723.59	578.142	7460.83	256.803	9149.02	538.392	7603.34	248.06	6918.55	193.012	0.937742	1.04056	1.27602	1.06044	0.964933	0.961017	0.901186	1.22627	1.0191	0.927317	0.075395	0.1391	UBE2D3
ENSMODG00000016595	ENSMODG00000016595	Ensemble Gene ID	8026.65	268.325	7747.32	711.877	7278.91	430.282	7778.75	217.369	7796.38	568.742	7832.65	494.378	0.965199	0.906842	0.969115	0.971312	0.975831	1.10273	1.06435	1.06867	1.07109	1.07608	0.298143	0.3855	ENSMODG00000016595
ENSMODG00000021336	NDUFV1	Opossum	5530.79	1644.28	7272.58	2171.4	5670.66	1077.11	7820.65	1587.45	12361.9	2283.18	9354.08	1597.29	1.31493	1.02529	1.41402	2.23511	1.69127	0.975335	1.28249	1.37914	2.17998	1.64956	0.0538762	0.1085	NDUFV1
ENSMODG00000002268	GPSM2	Opossum	8299.21	672.233	6537.64	462.25	6233.1	186.945	7949.08	280.861	7547.46	148.252	8118.49	209.194	0.787743	0.751047	0.957811	0.909419	0.978224	1.33148	1.04886	1.2753	1.21087	1.30248	0.000684161	0.0071	GPSM2
ENSMODG00000014291	USP15	Opossum	7242.18	311.212	5773.75	186.347	5499.07	102.7	9228.84	147.818	8828.76	191.742	8201.77	251.383	0.797239	0.759311	1.27432	1.21908	1.1325	1.31698	1.04995	1.67826	1.6055	1.49148	0.000147856	0.0026	USP15
ENSMODG00000016320	KPNA4	Opossum	7842.02	892.046	7105.8	674.04	6049.17	618.218	8996.85	1012.83	7320.82	630.902	8579.36	154.34	0.906118	0.771379	1.14726	0.933537	1.09402	1.29638	1.17467	1.48729	1.21022	1.41827	0.00494208	0.021	KPNA4
ENSMODG00000010545	ADAM9	Human	8367.61	942.979	6659.07	457.647	7301.9	385.451	8927.29	411.386	6892.65	182.659	6054.84	473.354	0.795815	0.872638	1.06689	0.823729	0.723604	1.14595	0.911965	1.2226	0.943953	0.829215	0.0446045	0.0946	ADAM9
ENSMODG00000006064	DNM2	Opossum	7546.22	343.745	6714.15	519.724	6136.37	297.768	8585.7	100.01	8226.4	183.232	8233.69	198.235	0.889738	0.813171	1.13775	1.09014	1.0911	1.22975	1.09416	1.39915	1.3406	1.34179	0.00115508	0.0095	DNM2
ENSMODG00000017437	WWC3	Opossum	9085.74	1029.28	7894.85	1473.7	6414.5	723.679	9837.61	820.658	7044.9	563.163	5989.66	749.848	0.868927	0.705997	1.08275	0.77538	0.659238	1.41644	1.23078	1.53365	1.09828	0.933769	0.59514	0.6302	WWC3
ENSMODG00000018113	MLF2	Opossum	7477.51	328.128	7187.5	640.381	7710.74	164.136	7851.5	425.152	7745.62	127.474	7433.69	135.686	0.961216	1.03119	1.05002	1.03586	0.99414	0.969752	0.932141	1.01826	1.00452	0.96407	0.139626	0.2212	MLF2
ENSMODG00000003737	TFDP3	Human	8415.96	1393.49	5030.02	453.287	5869.01	297.579	11848.1	1118.91	6062.63	140.787	6861.37	185.949	0.597676	0.697366	1.40781	0.720372	0.815281	1.43397	0.857047	2.01875	1.03299	1.16909	0.0161372	0.046	TFDP3
ENSMODG00000017900	ZNF106	Opossum	8728.03	256.493	8148.57	1431.98	6827.15	513.225	7682.45	150.084	7962.91	329.668	7174.72	192.327	0.933609	0.78221	0.880204	0.912338	0.822032	1.27843	1.19355	1.12528	1.16636	1.05091	0.420509	0.4924	ZNF106
ENSMODG00000001236	SAFB	Human	8029.85	692.434	6297.21	192.994	6135.03	519.774	9469.15	445.007	7091.93	202.157	7117.29	85.5494	0.784224	0.764027	1.17924	0.883196	0.886354	1.30885	1.02643	1.54346	1.15597	1.16011	0.0577556	0.1141	SAFB
ENSMODG00000004087	TMEM135	Opossum	7314.87	767.925	7735.05	431.071	6594.92	788.071	5673.57	297.689	9368.46	234.452	8738.98	274.956	1.05744	0.901577	0.775622	1.28074	1.19469	1.10917	1.17288	0.860294	1.42056	1.32511	0.0221047	0.0574	TMEM135
ENSMODG00000000835	RAB3GAP1	Opossum	8612.4	542.877	9096.57	339.063	8981.06	95.4931	6428.21	158.11	6254.26	232.187	6555.91	89.9784	1.05622	1.04281	0.746389	0.726193	0.761218	0.958952	1.01286	0.715752	0.696384	0.729971	1.27272e-05	0	RAB3GAP1
ENSMODG00000003532	PSME1	Opossum	8474.17	351.161	7951.79	440.039	7517.48	656.301	7646.58	115.796	6801.91	191.941	6795.81	510.307	0.938357	0.887106	0.90234	0.802665	0.801944	1.12726	1.05777	1.01717	0.904813	0.904	0.286884	0.3757	PSME1
ENSMODG00000010180	ACTN1	Opossum	11861.1	235.708	13369.2	5516.84	10405.3	546.076	6028.59	349.515	4768.19	124.816	5367.01	161.041	1.12714	0.877259	0.508264	0.402001	0.452487	1.13991	1.28485	0.579377	0.458246	0.515796	0.000234501	0.0037	ACTN1
ENSMODG00000007320	VIRMA	Opossum	8994.07	338.807	7342.41	799.591	6554.89	387.036	8384.44	308.333	6948.76	202.642	7134.19	235.463	0.816362	0.728802	0.932219	0.772594	0.793211	1.37211	1.12014	1.27911	1.06009	1.08838	0.144821	0.2271	VIRMA
ENSMODG00000010370	PLEC	Human	12066.9	1459.46	11792.2	3929.11	9089.78	726.381	6550.1	1633.7	5139.42	181.871	4934.49	676.288	0.977237	0.753284	0.542817	0.425912	0.408929	1.32752	1.2973	0.720601	0.565406	0.542862	0.00407546	0.0188	PLEC
ENSMODG00000003370	DPH5	Opossum	7316.96	83.8736	6872.35	379.826	6659.96	235.369	8625.67	384.009	7906.63	119.222	7557.32	186.492	0.939236	0.910209	1.17886	1.08059	1.03285	1.09865	1.03189	1.29515	1.18719	1.13474	0.0134125	0.0404	DPH5
ENSMODG00000006724	PTPA	Opossum	7490.73	352.814	6658.28	512.902	6413.18	329.481	8314.9	480.937	8131.73	192.185	7481.81	241.717	0.888869	0.856148	1.11003	1.08557	0.99881	1.16802	1.03822	1.29653	1.26797	1.16663	0.0208657	0.0553	PTPA
ENSMODG00000020417	TBC1D15	Opossum	7264.78	477.475	8183.34	98.041	7944.05	89.7535	7068.07	192.375	7612.9	81.1785	7648.73	259.61	1.12644	1.0935	0.972923	1.04792	1.05285	0.914493	1.03012	0.889732	0.958315	0.962825	0.203036	0.2911	TBC1D15
ENSMODG00000014517	SNX6	Human	8177.88	145.108	5726.93	385.662	5956.15	193.93	9239.5	53.7388	7120.04	122.005	7433.05	124.383	0.700296	0.728325	1.12982	0.870647	0.908921	1.37301	0.961516	1.55125	1.19541	1.24796	0.000820576	0.0076	SNX6
ENSMODG00000001232	CSGALNACT2	Opossum	7984.38	512.982	8197.87	726.149	9799.55	733.855	7330.82	520.241	5434.95	364.496	6621.26	312.162	1.02674	1.22734	0.918145	0.680697	0.829276	0.81477	0.836555	0.748077	0.554612	0.67567	0.00487704	0.021	CSGALNACT2
ENSMODG00000016790	MRPL24	Opossum	5575.48	674.558	5342.64	175.711	4986.19	225.399	10669.1	903.251	10382.1	463.51	7903.27	413.634	0.958239	0.894307	1.91358	1.8621	1.4175	1.11818	1.07149	2.13974	2.08217	1.58503	0.000937056	0.0082	MRPL24
ENSMODG00000010741	DDX50	Opossum	8412.46	560.695	8339.9	215.18	8237.33	15.3664	7725.69	309.307	6716.3	444.234	6205.37	174.865	0.991374	0.979182	0.918362	0.798375	0.73764	1.02126	1.01245	0.937887	0.815349	0.753323	8.15069e-05	0.0026	DDX50
ENSMODG00000017687	NCOA7	Opossum	6047.46	364.395	9174	1698.42	11420.9	661.73	4709.53	211.66	5978.28	400.108	8649.47	745.915	1.517	1.88854	0.778762	0.98856	1.43027	0.529509	0.803266	0.412362	0.523452	0.757339	0.0170941	0.0478	NCOA7
ENSMODG00000000545	ELF3	Opossum	6367.77	931.633	11697.6	2226.4	16112.6	1266.56	3364.83	392.066	4206.29	964.151	6104.75	156.584	1.837	2.53033	0.528416	0.660559	0.958695	0.395205	0.72599	0.208833	0.261056	0.378881	0.000376032	0.0053	ELF3
ENSMODG00000020529	TBC1D1	Opossum	8593.47	281.324	7576.58	462.219	7354.2	178.111	8311.52	104.201	6420.31	156.428	6861.07	30.6932	0.881667	0.855789	0.967191	0.747115	0.798405	1.16851	1.03024	1.13017	0.873012	0.932946	0.0181691	0.05	TBC1D1
ENSMODG00000009886	MPP5	Opossum	7891.53	658.289	7417.18	1155.2	6217.6	468.033	8109.28	713.534	8509.31	1019.13	7494.56	391.251	0.939892	0.787884	1.02759	1.07828	0.949698	1.26922	1.19293	1.30425	1.36858	1.20538	0.0415399	0.0898	MPP5
ENSMODG00000005781	ABAT	Opossum	4159.81	323.199	3421.72	655.003	1848.4	148.282	6119.96	861.317	14500.9	1886.55	14615.3	1538.51	0.822566	0.444347	1.47121	3.48596	3.51346	2.25049	1.85118	3.31095	7.84513	7.90703	0.000307082	0.0046	ABAT
ENSMODG00000017067	PUM1	Opossum	7461.74	580.17	7703.05	573.832	7682.77	208.052	7509.36	499.284	7245.37	166.59	7847.76	82.8132	1.03234	1.02962	1.00638	0.971002	1.05173	0.971231	1.00264	0.977429	0.943067	1.02148	0.356229	0.438	PUM1
ENSMODG00000018374	ZNF148	Opossum	8137.97	278.664	9732.05	112.265	11619.2	755.938	5721.65	344.998	5704.26	306.301	5984.37	290.366	1.19588	1.42778	0.703081	0.700944	0.735364	0.700388	0.837581	0.49243	0.490933	0.51504	0.000598027	0.0066	ZNF148
ENSMODG00000003753	MYO5B	Human	7700.61	326.899	7401.74	670.218	6596.92	240.346	7383.74	261.63	8112.22	482.347	8196.17	310.784	0.961189	0.856675	0.958851	1.05345	1.06435	1.1673	1.122	1.11927	1.2297	1.24242	0.00451624	0.02	MYO5B
ENSMODG00000002448	DDX39A	Opossum	7792.34	1464.91	4427.26	249.586	4546.4	376.922	12790	1296.36	6874.16	271.171	6731.64	138.246	0.568156	0.583445	1.64135	0.882169	0.863879	1.71396	0.973796	2.81321	1.512	1.48065	0.00153243	0.0105	DDX39A
ENSMODG00000013842	AFF4	Opossum	9390.81	195.281	9613.45	1693.87	7627.36	182.27	6859.46	246.605	6615.54	279.119	6491.64	94.2438	1.02371	0.812215	0.730444	0.70447	0.691276	1.2312	1.26039	0.899323	0.867344	0.8511	0.00143822	0.0101	AFF4
ENSMODG00000001831	NDUFB9	Opossum	6496.69	200.955	7551.41	364.645	6971.11	274.946	8631.19	566.247	8740.95	132.574	6864.91	44.9925	1.16235	1.07302	1.32855	1.34545	1.05668	0.931946	1.08324	1.23814	1.25388	0.984766	0.618449	0.6481	NDUFB9
ENSMODG00000022836	ENSMODG00000022836	Ensemble Gene ID	7893.22	4229.4	8661.75	4425.54	9512.54	4301.82	8220.46	2823.28	7313.47	3116.39	6780.21	2477.75	1.09737	1.20515	1.04146	0.926551	0.858992	0.82977	0.910561	0.86417	0.768824	0.712766	0.479827	0.5413	ENSMODG00000022836
ENSMODG00000011995	CTDP1	Opossum	7733.6	174.55	7035.28	123.287	7733.59	158.358	7901.35	97.0554	6592.27	163.092	7571.18	278.24	0.909704	1	1.02169	0.85242	0.978999	1	0.909704	1.02169	0.85242	0.978999	0.512775	0.5672	CTDP1
ENSMODG00000013730	FTL	Human	7457.67	561.004	5525.4	154.398	7363.3	393.15	8710.98	323.52	7339.01	271.271	7309.22	547.645	0.740901	0.987345	1.16806	0.984088	0.980093	1.01282	0.750398	1.18303	0.996701	0.992656	0.915144	0.8511	FTL
ENSMODG00000006336	COX6C	Opossum	6102.17	263.949	7763	237.199	6981.04	252.028	6968.89	612.044	9535.75	193.448	8067.75	335.208	1.27217	1.14403	1.14204	1.56268	1.32211	0.874106	1.11201	0.99826	1.36595	1.15567	0.0214947	0.0563	COX6C
ENSMODG00000019323	MYO18A	Opossum	7337.29	141.348	8108.28	916.782	7604.88	521.958	6590.2	307.658	7905.94	534.483	8175.14	174.152	1.10508	1.03647	0.898179	1.0775	1.11419	0.964813	1.06619	0.866575	1.03959	1.07499	0.216621	0.305	MYO18A
ENSMODG00000012887	PAPOLA	Human	8137.27	707.503	8475.44	1517.63	7567.93	366.988	7620.92	169.554	7095.31	171.715	7043.08	110.209	1.04156	0.930033	0.936545	0.871951	0.865534	1.07523	1.11991	1.007	0.937549	0.930648	0.124796	0.2037	PAPOLA
ENSMODG00000009457	MTHFD1	Opossum	6416.27	815.659	4729.92	306.676	4792.43	210.598	10216.3	330.434	9304.92	1000.55	8536.52	926.474	0.737175	0.746917	1.59225	1.45021	1.33045	1.33884	0.986957	2.13176	1.94159	1.78125	0.00508028	0.0215	MTHFD1
ENSMODG00000018680	IWS1	Opossum	8252.89	283.257	6084.84	344.121	5808.49	290.363	9588.34	641.627	6861.23	191.487	6757.69	205.149	0.737299	0.703813	1.16182	0.831373	0.818827	1.42083	1.04758	1.65075	1.18124	1.16342	0.0195073	0.0526	IWS1
ENSMODG00000019549	SDCBP2	Opossum	5798.48	393.177	7605.88	775.667	8323.03	427.947	6038.24	496.026	8722.91	638.109	8643.79	208.05	1.3117	1.43538	1.04135	1.50435	1.4907	0.696678	0.913836	0.725486	1.04804	1.03854	0.394428	0.4694	SDCBP2
ENSMODG00000008802	MFAP3	Opossum	7016.09	425.464	7078.36	123.783	7045.47	145.591	7537.3	278.904	7825.99	105.33	7919.38	277.169	1.00888	1.00419	1.07429	1.11543	1.12875	0.99583	1.00467	1.06981	1.11078	1.12404	0.0168525	0.0475	MFAP3
ENSMODG00000023213	ENSMODG00000023213	Ensemble Gene ID	7090.6	1142.98	4845.29	1111.64	6600.83	1060.74	13150.3	3864.2	5239.08	1601.6	7131.61	2133.31	0.68334	0.930927	1.85461	0.738877	1.00578	1.0742	0.734043	1.99222	0.793701	1.08041	0.768462	0.758	ENSMODG00000023213
ENSMODG00000006872	ARFGAP3	Opossum	8319.78	590.227	9114.24	59.1667	10525.6	482.075	5707.84	138.367	5812.91	95.8116	6081.51	234.055	1.09549	1.26512	0.686056	0.698686	0.73097	0.790436	0.865916	0.542284	0.552266	0.577785	0.000302353	0.0046	ARFGAP3
ENSMODG00000005136	ARPC4	Opossum	7542.88	323.328	7084.95	686.847	6637.24	252.841	8518.42	172.674	7249.48	383.079	6923.11	262.67	0.93929	0.879935	1.12933	0.961102	0.917834	1.13645	1.06745	1.28343	1.09224	1.04307	0.329669	0.4136	ARPC4
ENSMODG00000018082	ASCC3	Entrez Gene (NCBI Gene)	7821.38	857.688	6831.91	1040.46	6045.64	139.771	8248.11	301.112	7681.81	119.586	8039.21	135.294	0.873491	0.772964	1.05456	0.982155	1.02785	1.29372	1.13006	1.36431	1.27064	1.32975	0.000131773	0.0026	ASCC3
ENSMODG00000006369	ABCD4	Opossum	6583.33	306.535	6784.31	941.695	5177.7	270.937	5974.83	771.698	10653.6	888.851	10025.9	834.11	1.03053	0.786487	0.907569	1.61827	1.52293	1.27148	1.31029	1.15395	2.0576	1.93637	0.00144487	0.0101	ABCD4
ENSMODG00000003904	RNF130	Opossum	6488.56	595.778	6019.76	635.419	6240.48	388.666	8952.47	850.372	8594.12	733.005	8314.71	723.798	0.92775	0.961766	1.37973	1.3245	1.28144	1.03975	0.964632	1.43458	1.37716	1.33238	0.0233636	0.0598	RNF130
ENSMODG00000007881	ARID4A	Opossum	8107.27	154.895	7729.86	124.292	7187.27	127.156	7028.42	423.137	6997.49	189.408	7282.01	260.489	0.953448	0.886521	0.866928	0.863112	0.898208	1.128	1.07549	0.977899	0.973595	1.01318	0.667915	0.6853	ARID4A
ENSMODG00000009955	GOSR1	Opossum	6987.98	182.246	6888.06	598.114	7644.41	299.583	7268.68	131.949	7449	272.805	7710.77	159.759	0.985701	1.09394	1.04017	1.06597	1.10343	0.914129	0.901058	0.950849	0.974438	1.00868	0.795941	0.7761	GOSR1
ENSMODG00000012801	NFKBIA	Opossum	5116.05	603.988	11035.5	2988.5	13919.3	781.958	3975.8	503.87	5005.59	1366.92	7106.8	481.367	2.15703	2.72071	0.777122	0.978408	1.38912	0.367551	0.792818	0.285632	0.359615	0.510571	0.00046649	0.0061	NFKBIA
ENSMODG00000001838	ARHGEF28	Opossum	9312.52	545.039	7742.35	1722.46	6005.82	563.432	8027.38	514.637	7232.88	1300.91	6853.82	1302.28	0.831392	0.644919	0.861999	0.776684	0.735979	1.55058	1.28914	1.3366	1.20431	1.1412	0.445605	0.5136	ARHGEF28
ENSMODG00000017358	CCAR1	Opossum	7021.46	658.477	5337.86	259.606	4653.89	269.897	9326	312.113	8399.24	571.028	8021.53	323.287	0.76022	0.662809	1.32821	1.19622	1.14243	1.50873	1.14697	2.00392	1.80478	1.72362	0.000348486	0.0046	CCAR1
ENSMODG00000017220	NELFB	Opossum	8639	304.795	6232.4	502.824	5608.99	164.212	8649.3	747.619	7322.85	147.674	6871.15	274.112	0.721426	0.649264	1.00119	0.84765	0.795363	1.54021	1.11114	1.54204	1.30556	1.22502	0.00503727	0.0213	NELFB
ENSMODG00000015192	PTPRD	Opossum	7101.52	1110.77	7354.13	2119.47	4882.7	671.616	6602.52	991.564	10176.6	1881.41	9852.21	1644.12	1.03557	0.687556	0.929733	1.43301	1.38734	1.45443	1.50616	1.35223	2.08421	2.01778	0.0167173	0.0471	PTPRD
ENSMODG00000007119	ENSMODG00000007119	Ensemble Gene ID	8879.16	630.671	8640.31	703.622	9299.56	937.332	6640.59	1055.56	6133.42	464.53	5690.2	780.036	0.9731	1.04735	0.747885	0.690766	0.640849	0.954793	0.929109	0.714076	0.659539	0.611879	0.0138529	0.0414	ENSMODG00000007119
ENSMODG00000005725	SLC25A25	Opossum	6261.62	1041.48	6870.92	361.543	5779.07	208.373	6048.98	243.215	9438.52	1490.15	10127.7	846.393	1.09731	0.922935	0.966041	1.50736	1.61742	1.0835	1.18893	1.04671	1.63323	1.75247	0.00212844	0.0128	SLC25A25
ENSMODG00000015652	WDR36	Opossum	6553.5	1087.05	4787.58	383.714	4713.25	192.104	10663.9	886.332	8063.9	481.177	8072.47	110.693	0.730537	0.719195	1.6272	1.23047	1.23178	1.39044	1.01577	2.26253	1.7109	1.71272	2.80559e-05	0	WDR36
ENSMODG00000015136	VAT1	Opossum	6661.82	416.245	10333.1	716.086	10601.1	541.707	5102.81	580.039	7780.5	589.776	6498.01	407.324	1.55109	1.59133	0.765979	1.16793	0.975412	0.628406	0.974716	0.481346	0.733931	0.612954	0.00102196	0.0086	VAT1
ENSMODG00000017231	ENTPD8	Human	7654.63	1080.16	7597.44	876.173	9324.41	440.753	5057.01	233.329	6225.61	92.1029	8405.08	478.796	0.992528	1.21814	0.660647	0.813313	1.09804	0.820924	0.81479	0.542341	0.667668	0.901406	0.116407	0.1937	ENTPD8
ENSMODG00000006881	GNB1	Opossum	8875.58	222.764	7907.42	924.943	7463.21	207.299	7348.5	475.011	6370.99	147.69	6773.72	260.319	0.890919	0.84087	0.827945	0.717811	0.763186	1.18925	1.05952	0.98463	0.853653	0.907615	0.0428072	0.0919	GNB1
ENSMODG00000028015	HIST1H1C	Human	7405.32	1385.67	6367.1	963.221	7428.11	425.081	9536.01	1446.91	6741.15	870.875	6420.02	897.504	0.859801	1.00308	1.28772	0.910311	0.866947	0.996932	0.857163	1.28377	0.907519	0.864287	0.224454	0.3129	HIST1H1C
ENSMODG00000014942	SLC35E1	Opossum	6644.22	774.497	5818.07	150.906	6607.91	321.696	8721.08	159.178	7606.38	174.954	8113.16	124.811	0.875659	0.994535	1.31258	1.14481	1.22109	1.00549	0.88047	1.31979	1.1511	1.22779	0.0035055	0.0172	SLC35E1
ENSMODG00000007342	GRB2	Opossum	7074.56	378.477	5834.31	492.072	5989.17	72.9776	8879.72	357.41	7861.59	239.2	7429.97	228.011	0.824689	0.846578	1.25516	1.11125	1.05024	1.18123	0.974144	1.48263	1.31263	1.24057	0.00104535	0.0086	GRB2
ENSMODG00000013095	EML1	Opossum	6633.87	543.998	8380.37	1832.82	10445.8	620.313	6019.15	819.266	6201.87	584.956	6353.78	389.189	1.26327	1.57461	0.907335	0.934879	0.957778	0.635077	0.802273	0.576227	0.59372	0.608262	0.00138706	0.0101	EML1
ENSMODG00000003089	DHRS1	Opossum	7478.01	693.795	6933.98	302.512	6961.78	233.874	6968.11	562.547	8723.55	674.86	6836.78	431.618	0.927249	0.930966	0.931813	1.16656	0.914251	1.07415	0.996008	1.00091	1.25306	0.982046	0.736991	0.7361	DHRS1
ENSMODG00000009488	EEA1	Opossum	8276.7	437.554	8908.15	602.076	8540.04	191.612	6206.69	43.4247	6566.12	198.809	6718.18	306.591	1.07629	1.03182	0.749899	0.793326	0.811698	0.969164	1.0431	0.726775	0.768863	0.786668	0.00204977	0.0128	EEA1
ENSMODG00000000720	CHD6	Opossum	8480.47	164.748	7721.52	730.924	6767.16	264.857	6844.52	354.197	6912.06	169.116	7498.26	169.411	0.910506	0.79797	0.807092	0.815057	0.88418	1.25318	1.14103	1.01143	1.02141	1.10804	0.0302566	0.0715	CHD6
ENSMODG00000008112	UBAP1	Opossum	6619.02	390.141	6786.89	605.251	7351.38	403.225	7057.31	552.701	8007.76	223.556	7947.84	189.632	1.02536	1.11064	1.06622	1.20981	1.20076	0.900378	0.923212	0.959998	1.08929	1.08114	0.13129	0.2111	UBAP1
ENSMODG00000017927	ZMYM4	Opossum	8127.16	221.402	7973.46	918.661	7887.62	182.457	6908.9	337.324	6753.94	209.146	7277.61	94.8614	0.981087	0.970525	0.8501	0.831032	0.895468	1.03037	1.01088	0.875917	0.856271	0.922663	0.0137506	0.0412	ZMYM4
ENSMODG00000002549	DHX38	Opossum	7503.48	437.707	6713.78	551.897	6369.5	332.184	8523.16	437.088	7725.12	325.39	6906.8	178.904	0.894756	0.848874	1.13589	1.02954	0.920479	1.17803	1.05405	1.33812	1.21283	1.08435	0.114287	0.191	DHX38
ENSMODG00000005005	BAZ2B	Opossum	7715.47	221.348	7183.25	137.077	6644.8	37.2925	6910.64	376.149	7143.3	514.625	8065.73	252.876	0.931019	0.861231	0.895686	0.925841	1.0454	1.16113	1.08103	1.04001	1.07502	1.21384	0.00141473	0.0101	BAZ2B
ENSMODG00000021235	GK5	Opossum	4868.6	252.621	5778.11	1521.68	6492.47	354.389	6352.48	442.97	8376.2	1180.28	10494.9	1561.02	1.18681	1.33354	1.30479	1.72046	2.15563	0.749883	0.889971	0.978437	1.29014	1.61647	0.0240996	0.0609	GK5
ENSMODG00000010015	PDHX	Opossum	5964.92	79.8321	8084.48	993.445	8508.93	404.643	6453.53	305.482	7901	670.201	7453.5	506.816	1.35534	1.42649	1.08191	1.32458	1.24956	0.701019	0.950117	0.758442	0.928554	0.875962	0.0828021	0.1494	PDHX
ENSMODG00000010755	CPSF1	Opossum	9093.24	493.305	6863.6	68.0041	6789.09	245.843	8306.55	750.061	6577.2	125.414	5547.39	100.224	0.754803	0.746608	0.913486	0.723307	0.610056	1.33939	1.01098	1.22351	0.968791	0.817104	0.00270869	0.0149	CPSF1
ENSMODG00000005915	GOLGA6L6	Human	8162.66	699.568	7741.16	234.673	7191.93	114.474	7262.78	564.115	6997.03	269.483	6370.4	237.805	0.948362	0.881076	0.889757	0.8572	0.780431	1.13498	1.07637	1.00985	0.972901	0.885771	0.0116721	0.037	GOLGA6L6
ENSMODG00000009097	MAP4K3	Opossum	7170.82	33.4212	8733.35	572.293	8593.62	461.756	6601.81	104.692	6686.83	47.4964	6883.73	271.952	1.2179	1.19842	0.92065	0.932506	0.959964	0.834435	1.01626	0.768223	0.778116	0.801028	0.0107203	0.0348	MAP4K3
ENSMODG00000018027	ATG5	Opossum	6984.71	298.603	6533.14	606.059	7076.17	100.541	7949.52	413.67	7373.38	336.114	7324.76	180.39	0.935349	1.01309	1.13813	1.05565	1.04869	0.987074	0.923259	1.12342	1.042	1.03513	0.163908	0.2492	ATG5
ENSMODG00000002311	STXBP3	Opossum	7721.67	865.901	8702.74	865.001	9171.12	216.958	5500.94	300.737	6403.41	226.292	6507.28	82.1433	1.12705	1.18771	0.712402	0.829278	0.842729	0.841956	0.948929	0.599811	0.698215	0.709541	8.4144e-05	0.0026	STXBP3
ENSMODG00000017254	AL049844.3	Human	7037.33	343.399	5980.66	536.741	6203.83	22.9271	8304.24	78.4298	7485.66	275.096	7749.72	180.504	0.849848	0.881559	1.18003	1.06371	1.10123	1.13435	0.964028	1.33857	1.20662	1.24918	0.000275058	0.0046	AL049844.3
ENSMODG00000017237	C1ORF43	Opossum	7004.25	63.7508	8087.49	146.712	8398.49	343.504	7419.15	309.877	6737.63	232.203	6867.36	97.4841	1.15465	1.19906	1.05923	0.961935	0.980455	0.83399	0.96297	0.883391	0.802244	0.81769	0.00373383	0.0177	C1ORF43
ENSMODG00000009975	DDX23	Opossum	6491.65	505.449	6038.68	541.786	6187.89	100.321	9078.85	204.599	7801.08	205.642	7326.12	158.467	0.930222	0.953207	1.39854	1.20171	1.12855	1.04909	0.975887	1.4672	1.2607	1.18395	0.00101237	0.0086	DDX23
ENSMODG00000012032	SELENOS	Opossum	5170.28	185.708	7176.41	717.011	7731.51	50.3116	6370.21	626.117	8325.27	63.4983	9268.51	269.375	1.38801	1.49538	1.23208	1.61022	1.79265	0.668728	0.928203	0.823928	1.0768	1.1988	0.00136755	0.0101	SELENOS
ENSMODG00000020695	PAICS	Opossum	7749.53	191.475	6108.25	216.753	6491.81	175.326	8685.46	464.981	6764	191.215	6833.65	227.383	0.788209	0.837703	1.12077	0.872827	0.881814	1.19374	0.940917	1.33791	1.04193	1.05266	0.16753	0.2531	PAICS
ENSMODG00000006287	SMARCA4	Opossum	9318.33	94.2487	8414.82	1037.09	7875.69	265.283	7384.94	489.008	5772.89	142.883	5689.88	241.709	0.90304	0.845183	0.792517	0.61952	0.610611	1.18318	1.06845	0.937687	0.733002	0.72246	0.000998634	0.0086	SMARCA4
ENSMODG00000000374	RBL1	Opossum	8190.67	888.317	6001.63	593.529	5991.04	258.262	9859.18	689.548	5955.44	65.6455	7103.63	155.195	0.73274	0.731447	1.20371	0.7271	0.867283	1.36715	1.00177	1.64565	0.994057	1.18571	0.0064184	0.025	RBL1
ENSMODG00000015672	AACS	Opossum	5767.78	468.003	5101.58	929.292	5494.51	300.219	8947.6	320.488	7799.09	1325.02	8827.17	1104.17	0.884496	0.95262	1.55131	1.35218	1.53043	1.04974	0.928488	1.62846	1.41943	1.60655	0.0146253	0.0428	AACS
ENSMODG00000004476	NUB1	Opossum	7627.32	181.999	7711.36	308.413	7388.74	356.564	7281.96	471.959	7051.88	133.28	6623.25	135.048	1.01102	0.96872	0.954721	0.924555	0.868358	1.03229	1.04366	0.985549	0.954409	0.896398	0.0469017	0.0982	NUB1
ENSMODG00000001946	RPS26	Opossum	7219.67	2874.95	7276.41	2287.83	8010.77	2960.76	8476.82	2215.11	7652.58	2432.12	6452.24	1757.5	1.00786	1.10958	1.17413	1.05996	0.893703	0.901245	0.908328	1.05818	0.955287	0.805445	0.556904	0.6013	RPS26
ENSMODG00000016018	PNPLA8	Opossum	7703.92	775.38	7394.4	408.467	7400.35	209.791	6009.22	543.985	7372.5	234.037	7340.4	233.333	0.959823	0.960596	0.780021	0.956981	0.952813	1.04102	0.999196	0.812018	0.996237	0.991899	0.800365	0.779	PNPLA8
ENSMODG00000012773	SURF4	Human	6270.02	546.412	4334.73	258.002	4509.93	394.833	11227.5	1483.29	8718.07	1268.68	7289.61	492.812	0.691342	0.719284	1.79066	1.39044	1.16261	1.39027	0.961153	2.48951	1.93308	1.61635	0.00339061	0.0169	SURF4
ENSMODG00000020697	SRP72	Opossum	6700.81	821.128	5622.13	236.94	5713.41	553.252	9462.35	834.936	7999.44	403.618	7234.09	417.199	0.839022	0.852644	1.41212	1.1938	1.07958	1.17282	0.984024	1.65617	1.40012	1.26616	0.0360943	0.0815	SRP72
ENSMODG00000000724	TST	Opossum	5082.8	588.472	6260.96	916.979	5850.05	326.483	5700.75	654.329	11003.8	534.101	9070.24	169.786	1.23179	1.15095	1.12158	2.1649	1.7845	0.868848	1.07024	0.974478	1.88097	1.55046	0.000245046	0.0037	TST
ENSMODG00000004359	SYTL2	Human	5419.87	672.113	7551.22	722.7	6782.56	378.172	5298.96	459.95	8621.07	1242.56	9229.06	1254.48	1.39325	1.25143	0.977691	1.59064	1.70282	0.799089	1.11333	0.781262	1.27106	1.3607	0.0575417	0.1138	SYTL2
ENSMODG00000002614	ACSS2	Opossum	4346.54	650.798	5249.74	2130.43	9088.19	3009.41	4839.18	772.382	7284.36	1960.17	10587.7	2554.86	1.2078	2.0909	1.11334	1.6759	2.43589	0.478263	0.577645	0.532469	0.80152	1.165	0.619628	0.6489	ACSS2
ENSMODG00000002787	MPC2	Opossum	4943.86	247.516	4939.86	352.706	4934.16	101.526	8738.61	743.566	10155.4	526.555	8778.28	156.136	0.999192	0.998038	1.76757	2.05415	1.77559	1.00197	1.00116	1.77104	2.05819	1.77908	8.2001e-06	0	MPC2
ENSMODG00000014549	RDX	Opossum	6773.22	285.882	7820.17	372.047	8344.07	436.431	6668.97	65.6617	6954.66	104.31	7138.44	305.269	1.15457	1.23192	0.984608	1.02679	1.05392	0.81174	0.937213	0.799246	0.833485	0.85551	0.0328591	0.076	RDX
ENSMODG00000017991	M6PR	Opossum	6219.04	335.819	7330.83	899.295	7147.48	318.129	8207.93	530.285	7128.82	711.894	7167.51	256.472	1.17877	1.14929	1.31981	1.14629	1.15251	0.870102	1.02565	1.14837	0.997388	1.0028	0.948075	0.8718	M6PR
ENSMODG00000020901	LRRC59	Opossum	8132.36	651.643	6339.74	693.621	5862.83	113.674	8803.86	241.607	6995.59	129.713	6349.37	107.514	0.77957	0.720927	1.08257	0.860217	0.780754	1.3871	1.08134	1.50164	1.19321	1.08299	0.0117132	0.037	LRRC59
ENSMODG00000016454	RAE1	Opossum	6827.17	314.76	6162.85	494.528	6195.76	20.2533	8316.95	152.739	7932.69	103.322	7139.22	130.18	0.902694	0.907516	1.21821	1.16193	1.04571	1.10191	0.994687	1.34236	1.28034	1.15227	0.000535101	0.0061	RAE1
ENSMODG00000005184	NOP56	Opossum	7015.02	1976.23	4738.3	223.777	5019.18	250.271	10552.9	1078.43	7037.26	605.89	7628.92	164.538	0.675451	0.715491	1.50433	1.00317	1.08751	1.39764	0.944039	2.10252	1.40207	1.51995	0.000249196	0.0037	NOP56
ENSMODG00000015428	VIL1	Opossum	8971.25	2061.17	15212.7	1499.58	12283.1	1087.17	2122.32	780.579	5326.37	540.214	4681.4	561.935	1.69571	1.36916	0.236569	0.593715	0.521823	0.730375	1.2385	0.172784	0.433634	0.381126	0.000926163	0.0082	VIL1
ENSMODG00000011271	MFSD13A	Opossum	7029.8	586.405	7927.29	1500.7	9853.92	679.953	5870.13	423.973	5912.57	602.146	6374.05	684.873	1.12767	1.40174	0.835036	0.841073	0.906719	0.713401	0.804481	0.595715	0.600022	0.646854	0.00698588	0.0265	MFSD13A
ENSMODG00000004576	SRPRA	Human	6748.8	270.835	7344.19	201.17	7409.17	231.2	6834.62	117.663	7684.08	99.9356	7684.64	59.7403	1.08822	1.09785	1.01272	1.13858	1.13867	0.910871	0.991231	0.922454	1.0371	1.03718	0.178136	0.2647	SRPRA
ENSMODG00000008989	LNX2	Opossum	5315.91	473.675	5005.87	314.057	5330.71	71.9905	7064.9	305.433	9630.02	536.616	10085	248.694	0.941677	1.00278	1.32901	1.81155	1.89713	0.997224	0.939063	1.32532	1.80652	1.89186	1.30629e-05	0	LNX2
ENSMODG00000016299	SUMO1	Opossum	7192.27	173.055	5727.24	187.461	5905.83	237.786	8151.54	268.584	7411.08	224.094	7726.19	170.06	0.796305	0.821135	1.13338	1.03042	1.07423	1.21783	0.969761	1.38025	1.25488	1.30823	0.000917423	0.0082	SUMO1
ENSMODG00000016381	ATP9A	Opossum	6419.9	356.865	7165.21	640.897	8287.82	142.596	5739.62	333.35	7328.48	748.792	7972.22	611.275	1.11609	1.29096	0.894035	1.14153	1.2418	0.774619	0.864546	0.692536	0.884247	0.96192	0.516309	0.5701	ATP9A
ENSMODG00000017436	MAP3K5	Opossum	6953.95	470.46	8715.67	985.802	8114.67	711.873	5390.34	180.059	6731.07	42.8014	8644.17	425.986	1.25334	1.16692	0.775148	0.967948	1.24306	0.85696	1.07406	0.664271	0.829493	1.06525	0.417762	0.4899	MAP3K5
ENSMODG00000003735	GPCPD1	Opossum	4567.33	681.149	4158.76	760.201	3253.89	274.149	6071.23	485.852	12375.6	1474.14	12349.6	1559.07	0.910546	0.712427	1.32927	2.7096	2.70389	1.40365	1.27809	1.86584	3.80333	3.79532	0.00124749	0.0095	GPCPD1
ENSMODG00000004075	EI24	Opossum	5758.39	348.33	6063.25	312.212	7499.32	342.67	8306.4	152.063	7679.02	348.089	7368.43	749.49	1.05294	1.30233	1.44249	1.33354	1.2796	0.767855	0.808506	1.10762	1.02396	0.982546	0.833287	0.8011	EI24
ENSMODG00000001585	AL109827.1	Human	6710.94	15.0095	7089.93	517.748	5939.52	65.7558	7374.74	204.273	8772.73	146.275	7592.3	81.4181	1.05647	0.885051	1.09891	1.30723	1.13133	1.12988	1.19369	1.24164	1.47701	1.27827	2.37959e-05	0	AL109827.1
ENSMODG00000024054	UBTF	Human	7529.09	343.117	7635.42	274.593	6818.71	236.361	8262.48	607.361	6784.72	318.171	6113.68	236.441	1.01412	0.905649	1.09741	0.901134	0.812008	1.10418	1.11977	1.21174	0.995015	0.896604	0.0406441	0.0884	UBTF
ENSMODG00000011453	TMCO6	Opossum	8640.53	825.276	10700.5	642.708	9323.88	536.39	5460.03	491.953	5456.58	420.811	4865.98	455.463	1.23841	1.07909	0.631909	0.63151	0.563158	0.926709	1.14765	0.585596	0.585226	0.521884	0.000858671	0.0082	TMCO6
ENSMODG00000015344	RIC1	Opossum	7334.32	255.775	8131.55	544.554	8070.16	176.625	6666.16	142.932	6611.77	277.42	6365.59	339.522	1.1087	1.10033	0.9089	0.901484	0.867918	0.908819	1.00761	0.826026	0.819286	0.78878	0.00324687	0.0162	RIC1
ENSMODG00000007703	TMEM260	Opossum	6196.32	179.696	7668.34	337.264	9280.89	909.689	6161.8	345.849	6869.73	393.723	7323.7	49.1806	1.23756	1.49781	0.994429	1.10868	1.18194	0.667643	0.826251	0.663923	0.740202	0.789116	0.0384685	0.0851	TMEM260
ENSMODG00000003552	MYO10	Opossum	6654.39	476.273	7458.89	748.331	6567.18	249.832	7420.97	347.621	7698.39	96.057	7615.36	213.36	1.1209	0.986894	1.1152	1.15689	1.14441	1.01328	1.13578	1.13001	1.17225	1.15961	0.010724	0.0348	MYO10
ENSMODG00000007509	CHD3	Opossum	8573.03	558.198	7210.43	108.876	7801.02	318.339	6424.66	523.247	6260.86	416.188	6214.64	438.301	0.84106	0.909949	0.749404	0.730298	0.724907	1.09896	0.924293	0.823566	0.80257	0.796645	0.0143592	0.0424	CHD3
ENSMODG00000006559	ADSS	Opossum	5606	586.27	7630.95	985.16	8963.47	284.102	6104.45	371.472	6671.18	777.65	8301.8	253.43	1.36121	1.59891	1.08891	1.19001	1.48088	0.625427	0.851338	0.681036	0.744263	0.926181	0.0698485	0.1312	ADSS
ENSMODG00000001087	ARFIP1	Opossum	6906.4	87.4506	6722.16	963.318	7615.34	161.301	7128.45	174.944	6800.38	358.007	6805.42	98.9774	0.973323	1.10265	1.03215	0.984648	0.985378	0.906906	0.882712	0.936064	0.892983	0.893645	0.00376055	0.018	ARFIP1
ENSMODG00000019487	DHX29	Opossum	6780.83	630.937	5505.1	261.89	5676.7	270.295	9449.52	234.356	7354.94	87.8565	7286.65	297.734	0.811862	0.837169	1.39356	1.08467	1.07459	1.1945	0.96977	1.66461	1.29564	1.28361	0.00479707	0.0208	DHX29
ENSMODG00000021266	WWTR1	Opossum	6373.97	399.721	8870.4	437.845	9346.78	324.154	5479.2	448.881	6202.92	1144.87	8015.59	977.409	1.39166	1.4664	0.859622	0.973165	1.25755	0.681943	0.949033	0.586213	0.663643	0.857578	0.141528	0.2233	WWTR1
ENSMODG00000007376	NCOA2	Opossum	8031.98	190.583	8080.46	1490.86	6222.81	94.0841	6718.06	485.168	7644.92	309.942	7317.29	259.026	1.00604	0.774754	0.836414	0.95181	0.911019	1.29073	1.29852	1.07959	1.22853	1.17588	0.00493899	0.021	NCOA2
ENSMODG00000002612	GNPTAB	Opossum	7501.06	265.411	6786.26	487.077	6563.88	323.164	8205.42	631.589	6806.11	155.07	6627.48	324.205	0.904707	0.875062	1.0939	0.907353	0.883539	1.14278	1.03388	1.25009	1.0369	1.00969	0.853824	0.8145	GNPTAB
ENSMODG00000000123	AABR07037960.1	Rat	5005.42	1156.74	3925.33	580.301	4572.68	599.925	11144.2	924.681	7786.1	713.479	8564.35	838.024	0.784216	0.913545	2.22643	1.55554	1.71102	1.09464	0.858431	2.43713	1.70275	1.87294	0.00540813	0.0223	AABR07037960.1
ENSMODG00000018427	TFRC	Human	5266.46	532.527	7656.32	1586.96	6742.67	647.446	9057.06	648.752	6418.73	1373.5	7077.82	1152.58	1.45379	1.2803	1.71976	1.21879	1.34394	0.781064	1.1355	1.34325	0.951956	1.04971	0.738065	0.737	TFRC
ENSMODG00000012905	PPP2R3C	Opossum	6670.47	338.304	5659.68	270.637	6149.57	97.9221	7467.92	93.8318	7520.24	75.8117	8173.98	32.8882	0.848468	0.92191	1.11955	1.12739	1.2254	1.0847	0.920337	1.21438	1.22289	1.3292	1.00809e-05	0	PPP2R3C
ENSMODG00000012665	SPAG9	Opossum	8530.24	582.497	8066.66	646.987	7059.3	191.019	6644.22	212.336	6461.89	53.139	6260.47	45.1283	0.945655	0.827562	0.778902	0.757528	0.733916	1.20837	1.1427	0.941201	0.915373	0.886841	0.00451915	0.02	SPAG9
ENSMODG00000007303	PSMA1	Human	7273.81	451.504	5274.61	431.547	5143.05	243.506	9188.21	152.199	7703.02	251.333	6965.49	213.392	0.725151	0.707065	1.26319	1.05901	0.957612	1.4143	1.02558	1.78653	1.49775	1.35435	0.00134929	0.0098	PSMA1
ENSMODG00000015692	PPP4C	Opossum	7480.5	971.612	5227.41	395.353	5490.95	231.8	9481.16	803.407	7038.25	398.629	6451.77	185.011	0.698805	0.734035	1.26745	0.94088	0.862478	1.36233	0.952005	1.72669	1.28179	1.17498	0.0101714	0.0337	PPP4C
ENSMODG00000000670	TMEM184C	Opossum	7126.1	191.706	6315.59	123.874	6474.19	233.294	7656.32	173.055	7448.66	420.542	7179.2	207.539	0.886261	0.908518	1.07441	1.04526	1.00745	1.10069	0.975502	1.18259	1.15052	1.1089	0.0331187	0.0763	TMEM184C
ENSMODG00000005510	EDC4	Opossum	7283.6	539.2	5799.87	285.056	5375.01	111.903	9576.07	784.324	7210.35	215.975	6564.9	256.979	0.796292	0.737961	1.31474	0.989944	0.901326	1.35509	1.07904	1.78159	1.34146	1.22137	0.00387384	0.0183	EDC4
ENSMODG00000020310	C9	Opossum	2121.61	1125.12	4097.86	2701.15	4547.85	2542.75	2368.18	1137.43	7296.26	5111.3	17300.5	9842.02	1.93148	2.14358	1.11622	3.43902	8.15439	0.466509	0.901054	0.520726	1.60433	3.8041	0.150702	0.2336	C9
ENSMODG00000015384	NDUFA5	Opossum	6505.93	245.113	7402.77	267.482	7330.38	275.254	7667.65	963.807	7866.27	274.177	6385.55	297.962	1.13785	1.12672	1.17856	1.20909	0.981496	0.887531	1.00988	1.04601	1.07311	0.871107	0.030102	0.0712	NDUFA5
ENSMODG00000012105	FUBP3	Opossum	8529.9	380.174	6738.25	889.049	5865.02	172.812	7963.24	764.299	6516.53	17.9102	6264.38	180.272	0.789956	0.687584	0.933568	0.763963	0.734402	1.45437	1.14889	1.35775	1.11108	1.06809	0.0865303	0.1545	FUBP3
ENSMODG00000002824	CORO1C	Opossum	6554.17	313.19	8708.37	787.344	9574.05	434.631	5056.16	257.557	5762.84	845.867	7435.38	1104.87	1.32868	1.46076	0.771441	0.879263	1.13445	0.684577	0.909581	0.528111	0.601923	0.776618	0.0634778	0.1223	CORO1C
ENSMODG00000006644	SBDS	Opossum	6975.6	702.698	6450.73	360.348	6801.49	764.908	8508.33	843.06	6800.75	668.042	6807.12	587.28	0.924757	0.975041	1.21973	0.974935	0.975847	1.0256	0.948429	1.25095	0.999891	1.00083	0.99381	0.8998	SBDS
ENSMODG00000021541	EML2	Opossum	7387.9	741.488	9226.62	623.319	9684.76	644.343	5055.67	384.43	6275.6	313.448	5875.67	55.8272	1.24888	1.31089	0.684317	0.849443	0.795311	0.762838	0.952695	0.522023	0.647988	0.606693	0.0011354	0.009	EML2
ENSMODG00000016692	PSMA7	Human	7758.53	266.714	6353.85	555.379	5742.6	335.401	8337.91	473.455	7039.12	77.2135	6751.39	160.14	0.818949	0.740165	1.07468	0.907275	0.870189	1.35105	1.10644	1.45194	1.22577	1.17567	0.0184834	0.0506	PSMA7
ENSMODG00000009360	MRPL15	Opossum	6276.71	524.505	7122.39	182.607	6925.17	264.339	7178.54	439.757	7795.09	366.827	7401.46	502.79	1.13473	1.10331	1.14368	1.24191	1.17919	0.906362	1.02848	1.03659	1.12562	1.06878	0.301335	0.3887	MRPL15
ENSMODG00000016095	NDUFB10	Opossum	5910.08	1495.48	7081.36	1615.3	6484.88	1494.14	7952.87	1765.35	9255.29	2191	7492.37	1001.16	1.19818	1.09726	1.34565	1.56602	1.26773	0.911362	1.09198	1.22637	1.42721	1.15536	0.47258	0.5354	NDUFB10
ENSMODG00000016900	SHPRH	Opossum	7753.35	130.521	8061.45	1050.86	6927.37	224.658	7175.01	41.3667	6989.99	181.616	6538.01	113.326	1.03974	0.893467	0.925407	0.901544	0.84325	1.11924	1.16371	1.03575	1.00904	0.943795	0.0938693	0.1646	SHPRH
ENSMODG00000018353	UMPS	Opossum	5801.61	531.37	5623.66	518.426	5693.09	257.838	8483.11	78.7849	8054.46	374.428	7960.4	271.17	0.969328	0.981294	1.4622	1.38831	1.3721	1.01906	0.987806	1.49007	1.41478	1.39826	0.00101847	0.0086	UMPS
ENSMODG00000005502	PTBP3	Opossum	8807.27	170.593	9129.23	2095.93	7614.36	239.064	6529.64	215.138	6237.27	37.3793	6177.23	124.221	1.03656	0.864554	0.741392	0.708195	0.701378	1.15667	1.19895	0.857543	0.819145	0.811261	0.00165401	0.0112	PTBP3
ENSMODG00000007297	LACTB2	Opossum	6509.45	680.228	8073.11	168.367	8305.89	762.69	4103.24	358.937	8167.34	656.763	8269.13	940.624	1.24021	1.27597	0.630351	1.25469	1.27033	0.783715	0.971974	0.494015	0.98332	0.995575	0.967818	0.8841	LACTB2
ENSMODG00000008335	PITPNA	Opossum	5907.93	688.72	4996.43	251.954	5267.9	398.354	9549.57	990.679	8541.81	396.388	7066.12	401.655	0.845714	0.891665	1.6164	1.44582	1.19604	1.1215	0.948466	1.81278	1.62148	1.34135	0.0108603	0.0353	PITPNA
ENSMODG00000015600	ZNF512	Opossum	7656.59	426.272	7481.8	214.966	7460.33	72.5612	7171.19	207.049	6779.54	154.786	6157.12	374.868	0.977171	0.974367	0.936603	0.885451	0.804159	1.02631	1.00288	0.961243	0.908745	0.825314	0.00848058	0.0299	ZNF512
ENSMODG00000004231	NHP2	Opossum	6433.1	420.115	5451.36	212.362	6050.69	193.597	9309.15	562.75	7740.93	462.145	6591.21	427.376	0.847392	0.940557	1.44707	1.2033	1.02458	1.0632	0.900947	1.53853	1.27935	1.08933	0.178596	0.2653	NHP2
ENSMODG00000024227	ENSMODG00000024227	Ensemble Gene ID	7754.49	604.87	6947.69	549.86	6772.36	89.1356	7908.16	217.99	6396.62	219.99	5949.76	71.289	0.895957	0.873346	1.01982	0.824893	0.767267	1.14502	1.02589	1.16771	0.944519	0.878536	0.000522019	0.0061	ENSMODG00000024227
ENSMODG00000012247	FAM13B	Opossum	6045.81	547.086	7212.35	593.157	7521.25	290.8	5667.67	173.239	7340.55	359.647	8531.63	283.619	1.19295	1.24404	0.937453	1.21415	1.41116	0.803831	0.95893	0.753554	0.975974	1.13434	0.024502	0.0616	FAM13B
ENSMODG00000012046	SLC39A10	Opossum	7073.38	1306.76	4454.92	954.686	3888.57	167.95	10801.6	1337.78	7027.09	1041.51	7530.49	956.751	0.629814	0.549747	1.52708	0.993455	1.06462	1.81902	1.14565	2.7778	1.80712	1.93657	0.00607807	0.0242	SLC39A10
ENSMODG00000015506	AAMP	Opossum	6702.99	559.545	5378.51	548.862	5178.48	250.19	8790.56	743.062	7955.86	335.973	6877.12	295.629	0.802404	0.772563	1.31144	1.18691	1.02598	1.29439	1.03863	1.69752	1.53633	1.32802	0.00343618	0.0169	AAMP
ENSMODG00000008099	EIF2AK1	Opossum	6904.57	295.391	6498.86	267.372	6252.23	105.61	6634.65	290.317	8105.79	472.622	7396.33	287.355	0.94124	0.90552	0.960907	1.17397	1.07122	1.10434	1.03945	1.06117	1.29646	1.18299	0.00614899	0.0242	EIF2AK1
ENSMODG00000011586	NEMF	Opossum	6773.1	491.607	5296.47	244.5	5067.01	123.377	8062.74	296.54	7730.21	229.671	8089.77	71.2165	0.781987	0.748108	1.19041	1.14131	1.1944	1.3367	1.04529	1.59122	1.5256	1.59656	7.34505e-06	0	NEMF
ENSMODG00000016392	ZNF217	Opossum	8788.02	85.6008	9002.5	1984.71	8003.99	172.207	5761.31	245.839	6036.34	291.919	6516.61	56.4484	1.02441	0.910785	0.655587	0.686884	0.741534	1.09795	1.12475	0.719804	0.754167	0.814171	0.000314825	0.0046	ZNF217
ENSMODG00000008721	NOP53	Opossum	8089.8	492.422	8163.45	599.492	7339.17	417.907	6945.82	866.781	6224.77	304.42	5183.82	158.122	1.0091	0.907213	0.85859	0.769459	0.640784	1.10228	1.11231	0.946404	0.848157	0.706322	0.00241415	0.0139	NOP53
ENSMODG00000011370	GBF1	Opossum	6925.33	180.928	7365.17	476.29	7109.11	290.575	6469.91	458.98	7481.26	200.728	7242.7	223.377	1.06351	1.02654	0.934238	1.08027	1.04583	0.97415	1.03602	0.910088	1.05235	1.01879	0.633397	0.66	GBF1
ENSMODG00000000716	MPST	Opossum	5477.39	238.911	4502.44	457.775	4030.81	318.224	8482.65	531.889	9927.07	490.635	8112.31	258.339	0.822005	0.735899	1.54867	1.81237	1.48105	1.35888	1.11701	2.10446	2.4628	2.01258	0.000147571	0.0026	MPST
ENSMODG00000000315	TAX1BP1	Human	7982.88	978.953	9509.6	1454.19	10098.4	805.506	5502.36	369.041	6056.16	753.017	5405.95	465.032	1.19125	1.26501	0.68927	0.758644	0.677192	0.790509	0.941693	0.544874	0.599715	0.535327	0.0020407	0.0124	TAX1BP1
ENSMODG00000018814	ARNT	Opossum	7314.13	128.033	6904.56	245.375	7173.48	225.583	7320.2	230.614	6770.08	211.979	6216.56	126.85	0.944003	0.98077	1.00083	0.925616	0.849939	1.01961	0.962512	1.02045	0.943765	0.866604	0.00638797	0.025	ARNT
ENSMODG00000019765	PPFIA1	Opossum	8242.47	286.469	8615.52	715.925	8068.93	558.283	7143.46	121.091	5793.1	76.2745	5236.35	185.67	1.04526	0.978946	0.866665	0.702835	0.635289	1.02151	1.06774	0.885304	0.717951	0.648952	0.00243159	0.0139	PPFIA1
ENSMODG00000013505	RSPRY1	Opossum	6307.45	543.505	6146.47	226.947	5551.93	214.957	7407.24	73.7512	7995.29	116.599	8173.31	180.913	0.974479	0.880219	1.17436	1.26759	1.29582	1.13608	1.10709	1.33417	1.44009	1.47216	0.00019058	0.0037	RSPRY1
ENSMODG00000016685	BNIP3L	Opossum	9796.19	1362.2	12659.2	903.796	13806.3	555.03	2310.81	169.094	2526.52	158.99	2900.38	239.745	1.29226	1.40936	0.235888	0.257909	0.296073	0.709543	0.916913	0.167373	0.182997	0.210076	1.40237e-05	0	BNIP3L
ENSMODG00000003715	SPG7	Opossum	6934.46	503.469	6473.6	421.709	6354.38	349.483	7045.12	189.611	7889.34	601.207	7321.04	595.545	0.933542	0.916349	1.01596	1.1377	1.05575	1.09129	1.01876	1.1087	1.24156	1.15212	0.118833	0.1966	SPG7
ENSMODG00000009066	ARHGAP35	Opossum	8306.77	450.81	8171.96	2046	6906.6	422.1	6272.81	232.961	6770.81	351.816	7320.76	195.628	0.983771	0.831441	0.755144	0.815095	0.881299	1.20273	1.18321	0.908235	0.98034	1.05997	0.276505	0.3654	ARHGAP35
ENSMODG00000005343	OXR1	Opossum	7551.84	782.976	9018.54	1557.44	7319.72	609.228	6141.7	528.386	6996.04	757.109	6649.2	793.157	1.19422	0.969264	0.813273	0.926402	0.880475	1.03171	1.23209	0.839062	0.955779	0.908396	0.396749	0.4713	OXR1
ENSMODG00000007425	TMTC4	Opossum	7529.66	216.122	5335.04	421.463	5020.4	353.684	8281.09	501.162	7529.58	648.534	7238.16	516.241	0.708536	0.66675	1.0998	0.999989	0.961286	1.49981	1.06267	1.64949	1.4998	1.44175	0.0074273	0.0275	TMTC4
ENSMODG00000007654	DYNLT1	Opossum	7487.7	183.685	6923.4	377.86	7803.06	194.168	6987.93	329.131	6263.75	250.357	6142.08	219.812	0.924637	1.04212	0.933255	0.836539	0.820289	0.959585	0.887267	0.895537	0.80273	0.787137	0.00131818	0.0098	DYNLT1
ENSMODG00000007138	PLEKHA7	Opossum	6900.45	320.465	9935.65	673.77	11817	933.7	4172.73	312.541	5094.16	319.074	5802.01	77.1023	1.43986	1.71249	0.604704	0.738236	0.840816	0.583944	0.840794	0.353113	0.431088	0.490989	0.000815757	0.0076	PLEKHA7
ENSMODG00000000501	GALNT1	Opossum	6843.28	245.948	6825.23	14.2475	6146.74	73.6793	7711.57	363.62	7112.28	250.137	6974.53	83.7628	0.997362	0.898216	1.12688	1.03931	1.01918	1.11332	1.11038	1.25458	1.15708	1.13467	0.000466189	0.0061	GALNT1
ENSMODG00000028212	STAT3	Opossum	7970.62	296.629	7759.28	452.039	7758.55	71.4884	5817.95	248.692	6169.25	137.807	6610.71	62.6228	0.973485	0.973394	0.729925	0.773999	0.829385	1.02733	1.00009	0.749876	0.795155	0.852055	6.89116e-05	0.0026	STAT3
ENSMODG00000005665	GCA	Opossum	7958.66	739.419	7228.2	733.65	6863.08	295.366	5844.12	408.264	6474.2	151.474	6363.55	338.89	0.908218	0.862342	0.73431	0.813479	0.799576	1.15963	1.0532	0.85153	0.943337	0.927215	0.19117	0.2785	GCA
ENSMODG00000006562	MRPL20	Opossum	6329.43	256.808	6360.89	146.152	6319.89	405.125	8754.52	864.362	7562.64	438.237	6305.83	385.165	1.00497	0.998493	1.38314	1.19484	0.996271	1.00151	1.00649	1.38523	1.19664	0.997774	0.973317	0.8876	MRPL20
ENSMODG00000025105	AABR07055878.1	Rat	6640.71	3035.89	3899.35	873.547	6137.02	1697.52	11858.9	1677.26	5292.2	623.679	5552.55	920.557	0.58719	0.924152	1.78578	0.796933	0.836138	1.08207	0.635382	1.93235	0.86234	0.904763	0.690664	0.7023	AABR07055878.1
ENSMODG00000005689	PHF10	Opossum	7528.08	575.754	7454.29	923.678	6786.89	419.339	7163.86	560.326	6928.15	752.265	6496.18	446.816	0.990197	0.901542	0.951618	0.920307	0.862926	1.10921	1.09834	1.05554	1.02081	0.957166	0.539018	0.5877	PHF10
ENSMODG00000016274	SLC44A1	Opossum	9181.26	369.848	6390.41	552.75	5853.97	247.903	7693.91	555.001	5748.65	202.701	5765.91	174.546	0.696027	0.6376	0.838001	0.626128	0.628009	1.56838	1.09164	1.31431	0.982008	0.984957	0.702307	0.7109	SLC44A1
ENSMODG00000005235	ITGB6	Opossum	7135.03	1263.73	6477.7	808.142	6673.23	438.228	7016.68	974.219	6090.91	1244.51	7667.1	335.506	0.907873	0.935277	0.983413	0.853663	1.07457	1.0692	0.9707	1.05147	0.912739	1.14893	0.0635288	0.1223	ITGB6
ENSMODG00000020754	YTHDC1	Human	7421.6	331.883	7120.03	431.241	7252.44	338.186	7369.27	255.295	6091.83	148.696	6055.48	26.1094	0.959366	0.977208	0.992949	0.820824	0.815927	1.02332	0.981742	1.01611	0.839969	0.834957	0.00754066	0.0277	YTHDC1
ENSMODG00000003483	FKBP8	Opossum	6719.74	882.102	7191.89	722.512	7474.64	907.801	5905.56	538.396	7739.39	195.307	6383.32	396.045	1.07026	1.11234	0.878837	1.15174	0.949936	0.899005	0.962173	0.790079	1.03542	0.853998	0.194172	0.2817	FKBP8
ENSMODG00000013906	DBNL	Opossum	7264.71	291.692	6316.74	206.475	6975.86	218.487	7765.97	388.034	6482.04	99.1053	5966.49	246.066	0.869511	0.96024	1.069	0.892265	0.821299	1.04141	0.905514	1.11326	0.92921	0.855305	0.012273	0.0381	DBNL
ENSMODG00000016691	PPP2R2A	Opossum	7234.9	691.698	5953.66	473.762	6339.65	178.792	7933.14	561.633	6166.1	263.8	6845.94	355.913	0.822908	0.876259	1.09651	0.852271	0.946238	1.14121	0.939115	1.25135	0.972624	1.07986	0.146639	0.2292	PPP2R2A
ENSMODG00000019541	PSMF1	Opossum	6806.22	245.472	7002.64	69.2981	7293.47	97.4326	6374.98	224.876	7465.3	157.327	6684.44	81.7032	1.02886	1.07159	0.936639	1.09683	0.982106	0.933194	0.960125	0.874067	1.02356	0.916496	0.00247891	0.0143	PSMF1
ENSMODG00000016591	ITPR2	Opossum	7175.25	349.106	7658.58	1242.48	7057.8	376.578	5386.42	317.69	7045.36	263.105	8277.35	43.8798	1.06736	0.983632	0.750695	0.981897	1.1536	1.01664	1.08512	0.763187	0.998237	1.17279	0.0104243	0.0341	ITPR2
ENSMODG00000012190	SAR1A	Opossum	6226.99	400.988	5052.66	466.244	4708.34	433.078	8676.58	1050.3	8935.25	1436.24	7447.98	889.208	0.811413	0.756118	1.39338	1.43492	1.19608	1.32255	1.07313	1.84281	1.89775	1.58187	0.0172872	0.0482	SAR1A
ENSMODG00000015240	CLIC1	Opossum	6631.35	918.534	7037.42	1588.04	9259.16	694.867	6589.81	449.037	5310.66	470.622	5817.98	436.19	1.06123	1.39627	0.993736	0.800841	0.877344	0.716194	0.760049	0.711707	0.573557	0.628348	0.00404863	0.0186	CLIC1
ENSMODG00000020620	NPNT	Opossum	7391.08	613.765	10662.2	3173.71	2957.2	545.381	3621.45	593.304	11683.3	1248.07	9402.14	2361.22	1.44257	0.400104	0.489976	1.58073	1.27209	2.49935	3.60549	1.22462	3.95079	3.1794	0.0197566	0.0532	NPNT
ENSMODG00000004092	EXT1	Opossum	6788.59	437.057	5450.26	269.925	5130.73	61.4635	7348.82	476.221	7832.78	515.672	7964.15	522.163	0.802855	0.755787	1.08252	1.15381	1.17317	1.32312	1.06228	1.43231	1.52664	1.55225	0.00159129	0.0109	EXT1
ENSMODG00000001364	WDR77	Opossum	5565.74	1480.83	3959.75	150.317	4134.9	54.59	11287.5	1089.05	7994.2	307.28	7160.14	118.24	0.711451	0.74292	2.02803	1.43632	1.28647	1.34604	0.957641	2.72981	1.93335	1.73164	5.11993e-06	0	WDR77
ENSMODG00000016842	YTHDF1	Opossum	6905.51	639.619	6853.32	868.512	6356.97	14.8159	6990.91	199.092	6949.73	94.641	7603.64	227.995	0.992442	0.920564	1.01237	1.0064	1.1011	1.08629	1.07808	1.09972	1.09325	1.19611	0.00151817	0.0105	YTHDF1
ENSMODG00000014883	ATP6V0A1	Opossum	7150.16	137.791	7577.1	1337.45	6207.85	122.685	6069.53	476.494	7488.5	221.436	7860.61	286.774	1.05971	0.868211	0.848866	1.04732	1.09936	1.15179	1.22057	0.977719	1.2063	1.26624	0.00169635	0.0112	ATP6V0A1
ENSMODG00000009760	DIS3L	Opossum	6085.86	212.739	6084.55	204.531	6291.42	98.8247	8169.89	292.718	7125.18	131.383	7306.81	173.583	0.999784	1.03378	1.34244	1.17078	1.20062	0.967327	0.967118	1.29858	1.13252	1.16139	0.00198339	0.0124	DIS3L
ENSMODG00000015646	PPM1G	Opossum	7424.11	288.667	5291.83	387.901	5517.27	284.036	9532.3	675.391	6484.79	243.527	6027.14	438.739	0.71279	0.743155	1.28396	0.873477	0.811833	1.34561	0.95914	1.72772	1.17536	1.09241	0.239809	0.3283	PPM1G
ENSMODG00000006611	AL672142.1	Human	7588.66	498.897	6235.03	66.1252	6605	116.586	7950.59	930.813	5744.28	295.064	6326.66	384.563	0.821625	0.870378	1.04769	0.756956	0.833699	1.14893	0.943987	1.20372	0.869687	0.957859	0.382762	0.4592	AL672142.1
ENSMODG00000003124	COQ5	Opossum	6236.62	337.689	6123.67	223.794	5862.08	298.794	8484.2	584.674	7933.44	367.29	6467.55	200.822	0.981889	0.939946	1.36038	1.27207	1.03703	1.06389	1.04462	1.4473	1.35335	1.10328	0.0761204	0.14	COQ5
ENSMODG00000017627	SQOR	Human	8357.07	633.576	6891.72	2071.92	7279.42	551.51	7250.21	148.666	4419.99	684.469	4772.18	731.46	0.824657	0.871049	0.867554	0.528892	0.571035	1.14804	0.946741	0.995987	0.60719	0.655572	0.0179844	0.0496	SQOR
ENSMODG00000025620	ENOSF1	Opossum	5924.9	313.353	6860.09	268.98	6306.8	236.668	6408.07	681.373	8357.32	345.556	7466.17	409.145	1.15784	1.06446	1.08155	1.41054	1.26014	0.939445	1.08773	1.01606	1.32513	1.18383	0.0256108	0.0636	ENOSF1
ENSMODG00000021237	ATR	Opossum	6707.03	643.937	6497.3	252.008	6023.18	149.063	7105.27	284.342	7165.41	373.514	7500.61	72.3329	0.96873	0.89804	1.05938	1.06834	1.11832	1.11354	1.07872	1.17965	1.18964	1.24529	0.000227624	0.0037	ATR
ENSMODG00000002014	TIMP2	Opossum	6225.91	584.882	7399.89	769.401	9236.81	1289.37	5435.82	258.207	5772.66	305.564	7040.97	49.4176	1.18856	1.48361	0.873097	0.9272	1.13091	0.674032	0.80113	0.588495	0.624962	0.762272	0.0738183	0.1368	TIMP2
ENSMODG00000019685	PIK3R1	Opossum	7805.12	655.846	12629.8	652.114	11855.3	209.28	3050.59	242.852	4164.68	405.442	5095.8	297.438	1.61815	1.51892	0.390844	0.533583	0.652879	0.658364	1.06533	0.257318	0.351292	0.429832	1.24495e-05	0	PIK3R1
ENSMODG00000019854	API5	Opossum	7182.19	250.675	6593.27	975.561	6105.24	176.105	7419.06	344.675	6959.3	62.5548	7023.13	48.7284	0.918003	0.850052	1.03298	0.968966	0.977854	1.1764	1.07994	1.2152	1.13989	1.15035	0.00207392	0.0128	API5
ENSMODG00000011637	KIAA0319	Opossum	5746.15	319.234	8930.78	1010.15	7008.66	191.128	4411.12	594.27	9419.22	991.379	8180.49	712.26	1.55422	1.21971	0.767666	1.63922	1.42365	0.819864	1.27425	0.629382	1.34394	1.1672	0.0879175	0.1565	KIAA0319
ENSMODG00000004728	GSPT1	Human	6842.79	1086.44	5490.07	1176.37	5277.57	456.682	9695.65	778.178	6750.25	255.29	6817.92	251.681	0.802314	0.77126	1.41691	0.986476	0.996366	1.29658	1.04026	1.83714	1.27904	1.29187	0.0139451	0.0414	GSPT1
ENSMODG00000020408	ZFC3H1	Opossum	7684.77	467.109	7253.79	178.944	6661.95	329.496	7009.07	584.774	5624.63	343.289	6466.71	373.016	0.943917	0.866903	0.912072	0.731919	0.841497	1.15353	1.08884	1.0521	0.844292	0.970693	0.608611	0.6407	ZFC3H1
ENSMODG00000003056	ARL1	Opossum	6989.37	252.679	6459.33	165.074	7012.83	531.149	7539.2	402.949	6606.11	490.289	6187.52	273.948	0.924165	1.00336	1.07867	0.945164	0.885276	0.996656	0.921074	1.07506	0.942003	0.882315	0.12254	0.2011	ARL1
ENSMODG00000018187	PEX5	Opossum	6972.88	466.458	7447.94	693.228	6585.67	186.754	6528.17	246.415	7087.95	586.235	6212.47	220.049	1.06813	0.94447	0.936222	1.0165	0.890948	1.0588	1.13093	0.991268	1.07627	0.943331	0.141443	0.2232	PEX5
ENSMODG00000009966	ARIH1	Opossum	8020.6	521.089	7814.18	1046.86	7399.07	701.148	7356.92	873.361	5773.78	562.915	5578.2	473.145	0.974264	0.922509	0.917253	0.71987	0.695485	1.084	1.0561	0.994302	0.780339	0.753906	0.0382385	0.0846	ARIH1
ENSMODG00000002466	COPS2	Opossum	8060.72	484.281	7652.09	922.139	6623.75	199.189	6860.48	256.909	6228.42	165.46	6042.94	216.035	0.949306	0.821732	0.8511	0.772688	0.749677	1.21694	1.15525	1.03574	0.940317	0.912314	0.0490472	0.1015	COPS2
ENSMODG00000001825	CUL1	Opossum	6836.63	146.976	6358.85	124.293	6139.67	150.806	7282.32	191.209	7056.68	200.935	7036.76	337.937	0.930115	0.898056	1.06519	1.03219	1.02927	1.11352	1.0357	1.18611	1.14936	1.14611	0.0265767	0.0653	CUL1
ENSMODG00000020692	AASDH	Opossum	3323.3	238.287	8560.84	3818.47	11885.2	1388.33	2706.68	129.178	5577.27	1216.82	8515.65	1699.23	2.57601	3.57633	0.814457	1.67823	2.56241	0.279616	0.720293	0.227735	0.469261	0.716491	0.0956285	0.1668	AASDH
ENSMODG00000021034	PDXK	Opossum	6288.43	413.728	7118.6	1006.62	5780.27	224.536	7274.16	1190.72	8654.32	575.683	6878.52	336.604	1.13202	0.91919	1.15675	1.37623	1.09384	1.08791	1.23153	1.25845	1.49722	1.19	0.0184822	0.0506	PDXK
ENSMODG00000004366	ENSMODG00000004366	Ensemble Gene ID	6806.23	509	5583.21	671.26	5070.27	229.713	6711.31	455.034	7339.91	774.44	7514.16	370.503	0.820309	0.744945	0.986055	1.07841	1.10401	1.34238	1.10117	1.32366	1.44764	1.48201	0.00137006	0.0101	ENSMODG00000004366
ENSMODG00000018036	HACE1	Opossum	7430.14	331.552	7577.76	544.202	6710.42	270.683	7079.1	253.47	6478.53	152.254	6349.75	123.929	1.01987	0.903134	0.952754	0.871925	0.854593	1.10725	1.12925	1.05494	0.965443	0.946253	0.161813	0.247	HACE1
ENSMODG00000000035	DDIT4	Opossum	8015.65	2396.65	10617.8	526.477	13781.4	849.081	2482.71	206.806	3368.96	134.12	4334.68	304.585	1.32463	1.71932	0.309732	0.420298	0.540777	0.581626	0.770442	0.180148	0.244456	0.31453	0.000121008	0.0026	DDIT4
ENSMODG00000012671	ASPM	Opossum	10773.9	679.731	4597.93	322.485	5008.29	199.585	7101.42	1878.59	3916.37	93.4855	6171.08	741.913	0.426765	0.464853	0.659131	0.363505	0.57278	2.15122	0.918063	1.41793	0.781977	1.23217	0.0990451	0.171	ASPM
ENSMODG00000014685	ASAP2	Opossum	7799.13	786.355	7076.68	889.628	6444.8	483.751	7045.01	316.278	6359.78	431.137	6141.41	320.471	0.907367	0.826349	0.903307	0.815447	0.787448	1.21014	1.09804	1.09313	0.986808	0.952924	0.500698	0.5576	ASAP2
ENSMODG00000014388	AP002884.3	Human	6031.89	146.739	6672.62	163.451	6284.14	159.661	7493.47	688.81	7736.37	291.111	6638.07	82.1212	1.10622	1.04182	1.24231	1.28258	1.1005	0.95986	1.06182	1.19244	1.23109	1.05632	0.0494216	0.1019	AP002884.3
ENSMODG00000019445	MAPRE1	Opossum	6273.98	439.434	6305.75	272.32	6720.17	189.815	7972.44	176.834	6294.4	210.523	6656.62	261.462	1.00506	1.07112	1.27072	1.00325	1.06099	0.933605	0.938332	1.18635	0.936643	0.990544	0.794693	0.7752	MAPRE1
ENSMODG00000012864	NETO2	Opossum	9788.38	323.886	10311	2705.69	7516.41	338.908	5265.06	70.1466	4525.52	404.912	5575.1	438.603	1.05339	0.767891	0.537888	0.462336	0.569563	1.30227	1.37179	0.700475	0.602084	0.741723	0.00774403	0.0281	NETO2
ENSMODG00000004804	PRELID1	Human	7211.65	490.848	8724.77	769.339	8326.21	417.62	5906.45	650.525	6711.72	543.451	5511.5	382.146	1.20982	1.15455	0.819015	0.930678	0.764249	0.866139	1.04787	0.70938	0.806096	0.661946	0.00215506	0.0132	PRELID1
ENSMODG00000000974	UBE3A	Human	6858.99	307.952	6520.8	141.752	6631.85	138.717	7083.13	8.13874	6659	50.1321	6794.95	287.322	0.950693	0.966884	1.03268	0.970842	0.990662	1.03425	0.983254	1.06805	1.00409	1.02459	0.509747	0.5649	UBE3A
ENSMODG00000014781	SRSF1	Opossum	6288.82	947.453	4409.57	60.1461	4422.35	331.551	10372.1	902.758	6867.71	166.7	6680.55	360.9	0.701175	0.703208	1.64928	1.09205	1.06229	1.42205	0.99711	2.34537	1.55295	1.51063	0.00286295	0.0154	SRSF1
ENSMODG00000001180	ENSMODG00000001180	Ensemble Gene ID	8507.47	701.104	7561.67	1839.51	5682.12	594.168	7163.91	343.859	5981.36	233.704	6408.61	306.849	0.888827	0.667898	0.842073	0.703071	0.753292	1.49723	1.33078	1.26078	1.05266	1.12785	0.199254	0.2869	ENSMODG00000001180
ENSMODG00000001640	MCCC2	Opossum	5170.4	189.24	5191.61	376.039	5012.11	232.298	5680.84	172.769	9229.71	592.52	9530.18	518.969	1.0041	0.969386	1.09872	1.78511	1.84322	1.03158	1.03581	1.13342	1.84148	1.90143	0.000357176	0.0053	MCCC2
ENSMODG00000015346	PEBP1	Opossum	5425.63	1171	5089.26	628.887	5034.36	260.991	7470.25	489.114	8662.03	705.04	8149.67	554.418	0.938003	0.927884	1.37685	1.5965	1.50207	1.07772	1.01091	1.48386	1.72058	1.61881	0.00198273	0.0124	PEBP1
ENSMODG00000007968	SLU7	Opossum	7291.2	555.468	6454.08	299.903	6606.89	406.676	7463.98	272.419	6156.95	254.926	5962.93	310.695	0.885188	0.906147	1.0237	0.844436	0.817826	1.10357	0.976871	1.12973	0.931898	0.902531	0.149773	0.2325	SLU7
ENSMODG00000013676	ALDH16A1	Human	5965.78	363.262	5647.68	442.175	4949.42	305.182	7920.23	439.867	8490.03	1032.83	6669.41	266.407	0.94668	0.829635	1.32761	1.42312	1.11795	1.20535	1.14108	1.60023	1.71536	1.34751	0.00387192	0.0183	ALDH16A1
ENSMODG00000017367	RINT1	Opossum	6758.33	200.612	5660.16	554.564	6350.83	197.611	8090.54	420.438	6646.88	57.4341	5984.95	170.652	0.837508	0.939703	1.19712	0.983509	0.885566	1.06417	0.891247	1.27394	1.04662	0.942389	0.118567	0.1965	RINT1
ENSMODG00000000175	CDK5RAP1	Opossum	5464.94	477.52	6266.54	456.42	6508.66	235.717	6748.98	231.885	7408.14	556.557	7887.77	300.992	1.14668	1.19099	1.23496	1.35558	1.44334	0.83964	0.962801	1.03692	1.1382	1.21189	0.0069751	0.0265	CDK5RAP1
ENSMODG00000020439	NEDD4L	Opossum	6753.3	346.039	6401.89	953.345	5462.77	497.449	7826.29	303.412	7648.57	946.815	7010.7	853.552	0.947964	0.808904	1.15888	1.13257	1.03811	1.23624	1.17191	1.43266	1.40013	1.28336	0.0910327	0.1607	NEDD4L
ENSMODG00000002158	TOMM70	Opossum	6025.4	287.001	5658.18	267.717	5493.79	181.042	8081.41	633.154	7421.93	521.877	7296.05	170.879	0.939055	0.911772	1.34122	1.23177	1.21088	1.09676	1.02992	1.47101	1.35097	1.32805	0.000513033	0.0061	TOMM70
ENSMODG00000008822	FAM114A2	Opossum	6245.19	252.476	6012.62	427.175	5932.8	248.303	7004.57	245.626	7728.32	170.5	6868.68	269.193	0.962759	0.949978	1.12159	1.23748	1.09984	1.05266	1.01345	1.18065	1.30264	1.15775	0.0224759	0.0582	FAM114A2
ENSMODG00000012640	ERP44	Opossum	6301.72	233.634	6053.31	422.099	5970.35	124.001	7604.46	199.88	7356.74	241.929	6970.45	111.683	0.96058	0.947416	1.20673	1.16742	1.10612	1.0555	1.01389	1.2737	1.23221	1.16751	0.00106241	0.009	ERP44
ENSMODG00000024910	ELMOD2	Opossum	6664.99	443.724	7246.39	778.671	6970.75	367.419	5833.6	538.174	6398.04	204.504	7067.6	205.79	1.08723	1.04587	0.87526	0.959947	1.06041	0.956137	1.03954	0.836869	0.917841	1.01389	0.761298	0.7526	ELMOD2
ENSMODG00000011714	PFDN1	Opossum	6251.44	249.393	5923.21	295.323	6004.18	338.848	8027.92	433.618	7137.12	254.455	6710.17	305.897	0.947495	0.960447	1.28417	1.14168	1.07338	1.04118	0.986514	1.33706	1.18869	1.11758	0.0939905	0.1647	PFDN1
ENSMODG00000008578	PCNX4	Opossum	6866.31	447.547	6784.61	670.701	5907.38	248.859	6985.17	368.839	6852.96	226.418	6763.87	467.13	0.988102	0.860343	1.01731	0.998056	0.985081	1.16233	1.1485	1.18245	1.16007	1.14499	0.0839958	0.151	PCNX4
ENSMODG00000000699	AP4B1	Opossum	6657.21	587.468	5921.48	312.841	5328.56	486.544	7515.19	491.21	7452.94	452.6	6671.03	632.912	0.889485	0.80042	1.12888	1.11953	1.00208	1.24934	1.11127	1.41036	1.39868	1.25194	0.0761401	0.14	AP4B1
ENSMODG00000011772	CXXC5	Opossum	7765.68	735.163	6999.53	1575.02	6219.84	220.088	8104.56	486.361	6336.15	668.023	5548.86	401.241	0.90134	0.800939	1.04364	0.815916	0.714536	1.24854	1.12536	1.30302	1.0187	0.892124	0.10681	0.1815	CXXC5
ENSMODG00000001962	MAPK6	Human	6599.16	590.794	6682.87	231.725	6983.2	380.363	7068.34	194.495	6676.97	168.968	6343.33	253.661	1.01268	1.0582	1.0711	1.01179	0.961233	0.945005	0.956992	1.01219	0.956147	0.90837	0.118896	0.1967	MAPK6
ENSMODG00000004036	SMC2	Opossum	8093.4	1725.83	3243.03	192.055	4524.51	339.143	10046	2126.14	4392.62	139.661	7299.21	562.954	0.4007	0.559038	1.24126	0.542741	0.901873	1.78879	0.716768	2.22035	0.970849	1.61326	0.00395291	0.0186	SMC2
ENSMODG00000008985	DNAJC3	Opossum	5570.99	381.429	5618.22	286.657	5632.99	70.748	6996.89	854.182	7906.5	247.808	8019.57	295.338	1.00848	1.01113	1.25595	1.41923	1.43952	0.988993	0.997377	1.24213	1.40361	1.42368	0.000372947	0.0053	DNAJC3
ENSMODG00000012624	DICER1	Opossum	8334.92	1214.01	8733.51	2230.57	5586.13	200.114	6325.09	409.355	6454.18	323.193	6858.75	311.94	1.04782	0.670208	0.758866	0.774354	0.822893	1.49208	1.56343	1.13229	1.15539	1.22782	0.00830204	0.0295	DICER1
ENSMODG00000010003	FNTA	Opossum	6631.07	710.269	5906.59	154.202	5926.23	504.48	7855.19	485.86	6797.95	825.79	6614.32	474.252	0.890745	0.893706	1.1846	1.02517	0.997473	1.11894	0.996686	1.3255	1.1471	1.11611	0.232609	0.3211	FNTA
ENSMODG00000013360	AKAP13	Human	6737.74	674.021	7871.14	717.558	6111.93	768.324	5275.68	466.593	6042.69	1063.85	8749.3	1540.17	1.16822	0.907119	0.783004	0.896842	1.29855	1.10239	1.28783	0.863177	0.988671	1.43151	0.0961317	0.1675	AKAP13
[truncated: 14,596 more rows]
