# Supplementary material for: Transcriptional Programs Driving Shear Stress-Induced Differentiation of Kidney Proximal Tubule Cells in Culture
Source: Front Physiol. 2020 Oct 30;11:587358. doi: 10.3389/fphys.2020.587358 (PMC7662153; doi:10.3389/fphys.2020.587358)
Supplement: Supplementary Table 2 — IPA analysis of significantly differentially-expressed genes in 12 h OSS vs. 0 h Static against IPA Disease and Biological Function terms. [file Table_2.xlsx]

## Sheet: IPA4sig OSS 12h vs static 0h
Category	p-value	Molecules
Organ Development	3E-06-1.98E-02	ADGRF5,ADM,ANGPT1,ANKRD1,GPR37,IGFBP3,KL,LTBP1,NDRG2,P2RY6,PCSK1,TRIM55,TRIM63
Organ Morphology	3E-06-1.97E-02	ADGRF5,ADM,ANGPT1,ANKRD1,CA9,ENPP2,GPR37,GRHL3,IGFBP3,KL,LTBP1,P2RY6,PCSK1,SPINT1,TRIM55,TRIM63
Organismal Development	3E-06-1.97E-02	ADGRF5,ADM,ANGPT1,ANKRD1,CA9,ENPP2,ERO1A,GPR37,GRHL3,IGFBP3,KL,LTBP1,P2RY6,PCSK1,SPINT1,TRIM55,TRIM63
Skeletal and Muscular System Development and Function	3E-06-1.97E-02	ADAMTS13,ADM,ANGPT1,ANKRD1,IGFBP3,KL,LTBP1,NDRG2,P2RY6,TRIM55,TRIM63
Cancer	4.65E-05-2.06E-02	ADAMTS13,ADGRF5,ADM,ANGPT1,ANKRD1,ANKRD37,BLK,CA9,CALML3,CPNE5,CYP4F22,DHRS9,EFHC2,ENO2,ENPP2,GPR37,GRHL3,IGFBP3,KANK3,KCNAB2,KCNK13,KL,LRP2BP,LTBP1,NDRG2,P2RY6,PCSK1,PKHD1L1,REPS2,SCARA3,SPATA17,SPINT1,SRMS,ST3GAL1,SUSD4,TNFRSF19,TRIM55,TRIM63,UBA7
Neurological Disease	4.65E-05-1.98E-02	ADAMTS13,ADM,ANGPT1,ANKRD37,BLK,CA9,EFHC2,ENO2,ENPP2,GPR37,IGFBP3,KCNAB2,KL,NDRG2,P2RY6,PCSK1,SPINT1,SRMS
Organismal Injury and Abnormalities	4.65E-05-2.06E-02	ADAMTS13,ADGRF5,ADM,ANGPT1,ANKRD1,ANKRD37,BLK,CA9,CALML3,CPNE5,CYP4F22,DHRS9,EFHC2,ENO2,ENPP2,ERO1A,GPR37,GRHL3,IGFBP3,KANK3,KCNAB2,KCNK13,KL,LRP2BP,LTBP1,NDRG2,P2RY6,PCSK1,PKHD1L1,REPS2,SCARA3,SPATA17,SPINT1,SRMS,ST3GAL1,SUSD4,TNFRSF19,TRIM55,TRIM63,UBA7
Reproductive System Development and Function	6.62E-05-1.79E-02	ADM,ANGPT1,ENPP2,GPR37,SPINT1
Reproductive System Disease	6.62E-05-6.46E-03	ADAMTS13,ADM,ANGPT1,ANKRD1,BLK,CA9,CPNE5,DHRS9,EFHC2,ENO2,ENPP2,IGFBP3,KANK3,KCNAB2,KCNK13,KL,LTBP1,NDRG2,P2RY6,PCSK1,PKHD1L1,REPS2,SPATA17,SPINT1,SRMS,SUSD4,TNFRSF19,TRIM55,UBA7
Cardiovascular Disease	8.82E-05-2.02E-02	ADAMTS13,ADM,ANGPT1,ANKRD1,CA9,ENO2,ENPP2,KL,LTBP1,P2RY6,SPINT1,TRIM55,TRIM63
Cell-To-Cell Signaling and Interaction	1.65E-04-1.8E-02	ADAMTS13,ADGRF5,ADM,ANGPT1,BLK,GPR37,IGFBP3,KCNAB2,KL,LTBP1,P2RY6,TRIM55,TRIM63
Small Molecule Biochemistry	1.65E-04-1.79E-02	ADGRF5,ADM,ANGPT1,BLK,CA9,DHRS9,ENPP2,GPR37,GRHL3,IGFBP3,KL,P2RY6,PCSK1,SRMS,ST3GAL1
Cardiovascular System Development and Function	1.73E-04-1.97E-02	ADAMTS13,ADM,ANGPT1,ANKRD1,ENPP2,ERO1A,IGFBP3,KL,LTBP1,P2RY6,SPINT1,TRIM55,TRIM63
Tissue Morphology	1.73E-04-1.97E-02	ADAMTS13,ADGRF5,ADM,ANGPT1,ANKRD1,BLK,CA9,ENPP2,GPR37,GRHL3,IGFBP3,KL,LTBP1,P2RY6,PCSK1,SPINT1,ST3GAL1,TRIM55,TRIM63
Cellular Movement	1.82E-04-2E-02	ADAMTS13,ADGRF5,ADM,ANGPT1,CA9,CALML3,ENPP2,GPR37,IGFBP3,KL,NDRG2,P2RY6,REPS2,SPINT1,TNFRSF19
Organismal Survival	1.95E-04-1.95E-04	ADAMTS13,ADGRF5,ADM,ANGPT1,CA9,ENPP2,ERO1A,GRHL3,IGFBP3,KCNAB2,KL,LTBP1,NDRG2,PCSK1,SPINT1,TRIM55,TRIM63
Molecular Transport	2.07E-04-1.79E-02	ADGRF5,ADM,ANGPT1,CA9,GRHL3,IGFBP3,KL,P2RY6
Protein Trafficking	2.07E-04-1.61E-02	ADM,ENO2,IGFBP3,KL,UBA7
Cell Morphology	3.28E-04-1.97E-02	ADAMTS13,ADGRF5,ADM,ANGPT1,CA9,ENPP2,ERO1A,GRHL3,KCNK13,KL,LTBP1,P2RY6,PCSK1,TRIM55,TRIM63
Skeletal and Muscular Disorders	3.28E-04-1.97E-02	ADAMTS13,ADM,ANGPT1,ANKRD1,CA9,GRHL3,KL,TRIM55,TRIM63
Cell Death and Survival	3.36E-04-1.69E-02	ADAMTS13,ADM,ANGPT1,ANKRD1,BLK,CA9,ENPP2,GPR37,IGFBP3,KL,LTBP1,NDRG2,REPS2,SPINT1,ST3GAL1,TNFRSF19,UBA7
Amino Acid Metabolism	4.47E-04-1.08E-02	ANGPT1,BLK,ENPP2,IGFBP3,KL,SRMS
Post-Translational Modification	4.47E-04-1.61E-02	ADAMTS13,ADM,ANGPT1,BLK,ENPP2,ERO1A,IGFBP3,PCSK1,SRMS,ST3GAL1,UBA7
DNA Replication, Recombination, and Repair	4.73E-04-1.8E-03	ADM,ANGPT1,KL,TNFRSF19
Respiratory Disease	5.37E-04-1.88E-02	ADAMTS13,ADGRF5,ADM,ANGPT1,ANKRD1,BLK,CA9,EFHC2,ENO2,ERO1A,IGFBP3,KL,LTBP1,NDRG2,PCSK1,PKHD1L1,SRMS,TNFRSF19,TRIM55,TRIM63,UBA7
Organismal Functions	6.09E-04-7.19E-03	ADM,ANGPT1,ANKRD1,CA9,GRHL3,KL
Endocrine System Development and Function	6.52E-04-1.43E-02	ADM,DHRS9,PCSK1
Dermatological Diseases and Conditions	1.07E-03-1.79E-02	ADAMTS13,ADM,ANGPT1,ANKRD1,BLK,CALML3,CPNE5,CYP4F22,DHRS9,EFHC2,ENO2,ENPP2,GRHL3,KANK3,KCNK13,KL,LTBP1,NDRG2,PCSK1,PKHD1L1,REPS2,SCARA3,SPATA17,SPINT1,SRMS,SUSD4,TNFRSF19,TRIM55,UBA7
Developmental Disorder	1.25E-03-1.71E-02	ADAMTS13,ADM,ANGPT1,ANKRD1,ENO2,ENPP2,GRHL3,IGFBP3,KL,LTBP1,PCSK1,SPINT1
Embryonic Development	1.25E-03-1.97E-02	ADGRF5,ADM,ANGPT1,ANKRD1,ENPP2,GPR37,GRHL3,IGFBP3,KL,LTBP1,P2RY6,PCSK1,REPS2,SPINT1,TNFRSF19,TRIM55,TRIM63
Nutritional Disease	1.36E-03-1.97E-02	CA9,IGFBP3,KL,PCSK1,TRIM55,TRIM63
Inflammatory Response	1.37E-03-1.97E-02	ADAMTS13,ADGRF5,ADM,ANGPT1,KL,LTBP1,NDRG2,P2RY6,PCSK1,TRIM55,TRIM63,UBA7
Carbohydrate Metabolism	1.8E-03-1.79E-02	ADGRF5,ANGPT1,CA9,ENPP2,IGFBP3,P2RY6,PCSK1,ST3GAL1
Cell Cycle	1.8E-03-1.26E-02	ANGPT1,IGFBP3,KL
Cellular Assembly and Organization	1.8E-03-1.43E-02	ADM,GRHL3,KL,PCSK1,REPS2,TRIM63
Cellular Compromise	1.8E-03-1.43E-02	ADM,ANGPT1,CA9,ERO1A,GPR37,NDRG2,PCSK1,TRIM63
Cellular Development	1.8E-03-1.97E-02	ADM,ANGPT1,CA9,ENPP2,ERO1A,GPR37,IGFBP3,KCNK13,KL,LTBP1,NDRG2,P2RY6,SPINT1
Cellular Function and Maintenance	1.8E-03-1.97E-02	ADGRF5,ADM,ANGPT1,CA9,ENPP2,ERO1A,GPR37,IGFBP3,KL,LTBP1,NDRG2,PCSK1,REPS2
Cellular Growth and Proliferation	1.8E-03-1.97E-02	ADM,ANGPT1,CA9,ENPP2,ERO1A,GPR37,GRHL3,IGFBP3,KL,LTBP1,NDRG2,P2RY6
Connective Tissue Development and Function	1.8E-03-1.97E-02	ADAMTS13,ADM,ENPP2,ERO1A,GRHL3,IGFBP3,KL,NDRG2,P2RY6
Connective Tissue Disorders	1.8E-03-1.97E-02	ADAMTS13,GRHL3,KL
Digestive System Development and Function	1.8E-03-1.97E-02	ADM,CA9,GRHL3,IGFBP3,KL,TRIM55,TRIM63
Endocrine System Disorders	1.8E-03-1.43E-02	ADAMTS13,ANGPT1,ANKRD1,ANKRD37,BLK,CA9,CPNE5,CYP4F22,EFHC2,ENO2,ENPP2,GPR37,GRHL3,IGFBP3,KANK3,KCNAB2,KCNK13,KL,LTBP1,NDRG2,PCSK1,PKHD1L1,REPS2,SCARA3,SPATA17,SPINT1,SRMS,SUSD4,TNFRSF19,TRIM63,UBA7
Gastrointestinal Disease	1.8E-03-1.97E-02	ADAMTS13,ADM,ANGPT1,BLK,CA9,CYP4F22,DHRS9,EFHC2,ENO2,ENPP2,GPR37,GRHL3,IGFBP3,KANK3,KCNK13,KL,LRP2BP,LTBP1,NDRG2,P2RY6,PCSK1,PKHD1L1,REPS2,SCARA3,SPATA17,SPINT1,SRMS,ST3GAL1,SUSD4,TNFRSF19,TRIM55,TRIM63,UBA7
Hematological Disease	1.8E-03-1.97E-02	ADAMTS13,ANGPT1,ENPP2,KL,SRMS
Hematological System Development and Function	1.8E-03-1.97E-02	ADAMTS13,ADGRF5,ADM,ANGPT1,BLK,CA9,ENPP2,IGFBP3,KCNK13,KL,LTBP1,P2RY6,PCSK1,ST3GAL1
Hereditary Disorder	1.8E-03-2.02E-02	ADAMTS13,ANKRD1,BLK,CYP4F22,ENO2,GRHL3,KL,LTBP1,PCSK1,TRIM63
Immune Cell Trafficking	1.8E-03-1.94E-02	ADAMTS13,ADGRF5,ADM,ANGPT1,ENPP2,IGFBP3,KL,LTBP1,P2RY6
Infectious Diseases	1.8E-03-1.79E-02	P2RY6
Lipid Metabolism	1.8E-03-1.79E-02	ADGRF5,ADM,DHRS9,ENPP2,GRHL3,KL
Lymphoid Tissue Structure and Development	1.8E-03-1.97E-02	ADM,ANGPT1,BLK,CA9,IGFBP3,KCNK13,KL,LTBP1,PCSK1,ST3GAL1
Metabolic Disease	1.8E-03-1.97E-02	BLK,CA9,KL,PCSK1
Nucleic Acid Metabolism	1.8E-03-8.6E-03	ADM,CA9,KL
Ophthalmic Disease	1.8E-03-1.79E-02	ANGPT1,CA9,KL,LTBP1
Renal and Urological System Development and Function	1.8E-03-1.98E-02	ADM,ANGPT1,CA9,GRHL3,KL,TRIM55,TRIM63
Tissue Development	1.8E-03-1.97E-02	ADAMTS13,ADGRF5,ADM,ANGPT1,ANKRD1,CA9,ENPP2,ERO1A,GPR37,GRHL3,IGFBP3,KL,LTBP1,NDRG2,P2RY6,SPINT1,TRIM55,TRIM63
Tumor Morphology	2.05E-03-2.05E-02	BLK,CA9,ENPP2,KL,NDRG2,SPINT1,SRMS
Hair and Skin Development and Function	2.14E-03-1.79E-02	ANGPT1,GRHL3,NDRG2,SPINT1,TRIM55,TRIM63
Nervous System Development and Function	2.86E-03-1.61E-02	ADAMTS13,ANGPT1,ERO1A,GPR37,P2RY6,TNFRSF19
Gene Expression	3.6E-03-1.26E-02	IGFBP3,SCARA3
Immunological Disease	3.6E-03-1.43E-02	ADGRF5,ANGPT1,PCSK1,SPINT1,SRMS
Respiratory System Development and Function	3.6E-03-1.43E-02	ADGRF5,CA9,IGFBP3,TRIM55,TRIM63
Cell Signaling	4.78E-03-9.75E-03	ADM,ANGPT1,CA9,GPR37,IGFBP3,KL,P2RY6,TNFRSF19
Hepatic System Disease	4.89E-03-9.28E-03	ADAMTS13,ANGPT1,CA9,CYP4F22,EFHC2,ENO2,ENPP2,GRHL3,IGFBP3,KANK3,LRP2BP,NDRG2,PCSK1,PKHD1L1,REPS2,SCARA3,SPATA17,SRMS,ST3GAL1,TRIM55,TRIM63
Free Radical Scavenging	5.4E-03-1.46E-02	ADGRF5,ADM,ANGPT1,KL
Cell-mediated Immune Response	7.19E-03-7.19E-03	LTBP1
Drug Metabolism	7.19E-03-1.79E-02	ANGPT1,DHRS9,KL
Hematopoiesis	7.19E-03-1.97E-02	ADM,LTBP1
Renal and Urological Disease	7.19E-03-1.26E-02	ADM,GPR37,IGFBP3,KL,TNFRSF19
Protein Synthesis	8.98E-03-1.15E-02	ENPP2,IGFBP3,PCSK1
Psychological Disorders	1.26E-02-1.26E-02	KL
RNA Post-Transcriptional Modification	1.26E-02-1.26E-02	SCARA3
Energy Production	1.43E-02-1.43E-02	DHRS9
Inflammatory Disease	1.43E-02-1.97E-02	ANGPT1,IGFBP3,P2RY6,UBA7
Protein Folding	1.43E-02-1.61E-02	ERO1A,UBA7
Vitamin and Mineral Metabolism	1.79E-02-1.79E-02	DHRS9
