# Supplementary material for: Transcriptional Programs Driving Shear Stress-Induced Differentiation of Kidney Proximal Tubule Cells in Culture
Source: Front Physiol. 2020 Oct 30;11:587358. doi: 10.3389/fphys.2020.587358 (PMC7662153; doi:10.3389/fphys.2020.587358)
Supplement: Supplementary Table 3 — IPA Comparison Analysis of significantly differentially-expressed genes during the course of the exposure to OSS (96 h vs. 48 h and 48 h vs. 12 h) against IPA Disease and Biological Function terms. [file Table_3.xlsx]

## Sheet: IPAComp4sig OSS 96vs48vs0
Diseases and Bio Functions	signif oss 48h vs 12h	signif oss 96h vs 48h
Activation of cells	N/A	3.204
Activation of leukocytes	N/A	2.966
Activation of myeloid cells	N/A	2.656
Transport of cation	N/A	2.626
Formation of filopodia	N/A	2.594
Infection of mammalia	N/A	-2.448
Transport of monovalent inorganic cation	N/A	2.443
Transport of metal ion	N/A	2.429
Cell movement of lymphatic system cells	N/A	2.414
Adhesion of kidney cells	N/A	2.391
Inflammation of joint	N/A	2.26
Rheumatic Disease	N/A	2.26
Activation of antigen presenting cells	N/A	2.24
Inflammatory response	N/A	2.226
Cellular infiltration by lymphocytes	N/A	2.213
Adhesion of epithelial cells	N/A	2.211
Export of molecule	2.2	N/A
Binding of epithelial cells	N/A	2.17
Stimulation of leukocytes	N/A	2.04
Activation of macrophages	N/A	2.015
Activation of mononuclear leukocytes	N/A	1.998
Priming of leukocytes	N/A	1.987
Activation of endothelial cells	N/A	1.982
Hypercalcemia	N/A	-1.977
Transport of Na+	N/A	1.974
Adhesion of embryonic cells	N/A	1.97
Polyarthritis	N/A	1.969
Adhesion of kidney cell lines	N/A	1.961
Cell movement of mononuclear leukocytes	N/A	1.955
Experimentally-induced arthritis	N/A	1.787
Cellular infiltration by mononuclear leukocytes	N/A	1.78
Quantity of B lymphocytes	N/A	1.77
Migration of phagocytes	N/A	1.739
Excretion of lipid	1.731	N/A
Stimulation of lymphocytes	N/A	1.722
Development of connective tissue cells	N/A	1.709
Induction of cells	N/A	1.709
Abnormal bone density	N/A	-1.706
Transport of metal	N/A	1.667
Ion homeostasis of cells	N/A	1.648
Migration of myeloid cells	N/A	1.629
Migration of granulocytes	N/A	1.629
Cell movement of leukemia cell lines	N/A	1.591
Quantity of leukocytes	N/A	1.545
Metabolism of reactive oxygen species	N/A	1.527
Adhesion of myeloid cells	N/A	1.504
Adhesion of phagocytes	N/A	1.495
Binding of granulocytes	N/A	1.485
Migration of tumor cells	N/A	1.478
Apoptosis of granulocytes	N/A	-1.413
Induction of leukocytes	N/A	1.41
Respiratory burst	N/A	1.387
Binding of myeloid cells	N/A	1.368
Secretion of molecule	1.346	N/A
Binding of DNA	N/A	-1.344
Neovascularization	N/A	1.279
Migration of leukemia cell lines	N/A	1.274
Glomerulosclerosis	N/A	1.264
Proliferation of muscle cells	N/A	1.255
Migration of endothelial cells	N/A	1.251
Vascularization of absolute anatomical region	N/A	1.246
Development of vasculature	N/A	1.241
Secretion of steroid	1.24	N/A
Vasculogenesis	N/A	1.235
Adhesion of neutrophils	N/A	1.226
Glucose metabolism disorder	N/A	1.206
Quantity of bone cells	N/A	1.179
Invasion of cells	N/A	1.163
Quantity of monocytes	N/A	-1.163
Inflammation of organ	N/A	-1.134
Binding of professional phagocytic cells	N/A	1.129
Apoptosis of neutrophils	N/A	-1.119
Synthesis of prostaglandin	N/A	1.109
Adhesion of leukemia cell lines	N/A	1.103
Quantity of nitric oxide	N/A	1.091
Tumorigenesis of epithelial neoplasm	N/A	1.091
Development of carcinoma	N/A	1.091
Cytolysis	N/A	1.082
Angiogenesis	N/A	1.081
Cell movement of macrophages	N/A	-1.081
Quantity of osteoclasts	N/A	1.069
Lung cancer	N/A	1.067
Respiratory system tumor	N/A	1.067
Urination disorder	N/A	-1.044
Activation of neuroglia	N/A	1.016
Neoplasia of cells	-1.015	N/A
Induction of lymphatic system cells	N/A	1
Respiratory burst of neutrophils	N/A	1
Renal vascular disorder	N/A	-1
Occlusion of artery	N/A	1
Occlusion of blood vessel	N/A	1
Disorder of blood pressure	N/A	-1
Accumulation of steroid	-1	N/A
Activation of astrocytes	N/A	1
Thrombus	N/A	-0.985
Quantity of Ca2+	N/A	-0.982
Cellular infiltration by myeloid cells	N/A	-0.968
Viral Infection	N/A	0.957
Cell movement of neutrophils	N/A	0.93
Quantity of metal	N/A	-0.909
Steroid metabolism	0.9	N/A
Abnormality of large intestine	N/A	0.896
Cell movement	-0.889	N/A
Abdominal cancer	N/A	0.882
Digestive system cancer	N/A	0.882
Neovascularization of eye	N/A	0.871
Hemostasis	0.823	N/A
Retinal neovascularization	N/A	0.818
Immune response of neutrophils	N/A	0.808
Cell movement of endothelial cell lines	N/A	0.794
Cellular infiltration by phagocytes	N/A	-0.769
Calcinosis	N/A	-0.761
Necrosis of epithelial tissue	N/A	-0.736
Injury of kidney	N/A	0.728
Digestive organ tumor	N/A	0.728
Cell movement of antigen presenting cells	N/A	-0.711
Adhesion of immune cells	N/A	0.69
Quantity of anion	N/A	0.686
Secretion of cholesterol	0.665	N/A
Cell movement of carcinoma cell lines	N/A	-0.651
Migration of vascular smooth muscle cells	N/A	-0.64
Migration of prostate cancer cell lines	N/A	-0.64
Movement of vascular endothelial cells	N/A	0.621
Inflammation of respiratory system component	N/A	0.61
Cellular infiltration by granulocytes	N/A	-0.606
Binding of vascular endothelial cells	N/A	-0.603
Permeability of vascular system	N/A	0.6
Lower respiratory tract disorder	N/A	0.594
Inflammation of body cavity	N/A	-0.561
Concentration of cholesterol	-0.525	N/A
Synthesis of eicosanoid	N/A	0.518
Incidence of tumor	N/A	-0.507
Metabolism of terpenoid	0.497	N/A
Experimental autoimmune encephalomyelitis	N/A	-0.489
Nonhematologic malignant neoplasm	N/A	-0.487
Colorectal disorder	N/A	0.478
Cell movement of granulocytes	N/A	0.47
Genitourinary tumor	N/A	0.469
Accumulation of cells	N/A	-0.459
Migration of smooth muscle cells	N/A	0.435
Immune response of leukocytes	N/A	0.435
Binding of leukemia cell lines	N/A	0.422
Binding of polysaccharide	N/A	-0.413
Liver lesion	N/A	-0.412
Enteritis	N/A	0.387
Response of myeloid cells	N/A	-0.386
Immune response of phagocytes	N/A	-0.367
Migration of breast cancer cell lines	N/A	0.365
Cell movement of tumor cell lines	N/A	0.359
Quantity of steroid	N/A	-0.355
Aggregation of blood cells	N/A	-0.351
Aggregation of blood platelets	N/A	-0.351
Infiltration by neutrophils	N/A	-0.348
Coagulation of blood	N/A	0.314
Immune response of cells	N/A	0.313
Inflammation of lung	N/A	0.294
Cell movement of myeloid cells	N/A	-0.285
Generation of reactive oxygen species	N/A	0.277
Malignant solid tumor	N/A	-0.275
Abdominal neoplasm	N/A	0.262
Cell movement of vascular smooth muscle cells	N/A	-0.239
Cell movement of leukocytes	N/A	-0.22
Aggregation of cells	N/A	0.202
Angiogenesis of eye	N/A	0.192
Damage of intestine	N/A	-0.192
Adhesion of endothelial cells	N/A	-0.189
Synthesis of reactive oxygen species	-0.186	N/A
Cellular infiltration by leukocytes	N/A	-0.18
Inflammation of gastrointestinal tract	N/A	-0.154
Metastatic solid tumor	N/A	0.152
Atherosclerosis	N/A	0.152
Degranulation of cells	N/A	-0.138
Quantity of vitamin	N/A	-0.136
Skin lesion	N/A	-0.13
Cell movement of phagocytes	N/A	0.112
Metabolism of eicosanoid	N/A	0.11
Gastroenteritis	N/A	0.106
Carcinoma	N/A	0.105
Migration of tumor cell lines	N/A	-0.078
Development of malignant tumor	N/A	-0.06
Differentiation of osteoclasts	N/A	-0.059
Response of myeloid leukocytes	N/A	0.054
Epithelial neoplasm	N/A	0.051
Accumulation of leukocytes	N/A	-0.026
Damage of genitourinary system	N/A	-0.02
Binding of carbohydrate	N/A	-0.012
Migration of cells	-0.978	1.009
Leukocyte migration	-1.499	0.406
Transport of ion	1.236	2.846
Uptake of lipid	-1.698	-0.163
Binding of endothelial cells	-1.941	-0.455
Binding of leukocytes	-1.039	0.214
Extracranial solid tumor	-0.555	0.45
Mass of organism	0.873	1.863
Cell movement of endothelial cells	0.218	1.19
Synthesis of lipid	0.277	1.109
Concentration of sterol	-0.667	0.114
Transport of molecule	3.175	3.897
Transport of inorganic anion	1.236	1.86
Transport of anion	1.236	1.86
Damage of kidney	-0.728	-0.335
Vaso-occlusion	0.218	0.61
Concentration of lipid	0.124	0.31
Oxidation of lipid	-0.177	-0.003
Non-melanoma solid tumor	-0.655	-0.503
Frequency of tumor	-0.128	-0.116
Blood clot	-0.13	-0.577
Conversion of lipid	-0.038	-0.721
Non-hematological solid tumor	0.106	-0.689
Edema	0	-1.105
Fatty acid metabolism	1.919	0.378
Inflammation of absolute anatomical region	0.562	-1.217
Transport of lipid	2.182	0.391
