# Supplementary material for: Transcriptional Programs Driving Shear Stress-Induced Differentiation of Kidney Proximal Tubule Cells in Culture
Source: Front Physiol. 2020 Oct 30;11:587358. doi: 10.3389/fphys.2020.587358 (PMC7662153; doi:10.3389/fphys.2020.587358)
Supplement: Supplementary Table 5 — IPA Comparison Analysis on significantly differentially-expressed genes between 96 h exposure to OSS vs. 0 h Static and 96 h Static vs. 0 h Static against IPA Disease and Biological Function terms. [file Table_5.xlsx]

## Sheet: CanPathComp OSS96h vs static 0h
Canonical Pathways	signif oss 96h vs static 0h	signif static 96h vs static 0h	Comparison (difference)
Coagulation System	4.17103	0.33881	3.83222
Extrinsic Prothrombin Activation Pathway	4.17103	0.470214	3.70082
FXR/RXR Activation	3.60645	0.906344	2.70011
Intrinsic Prothrombin Activation Pathway	2.77547	0.310826	2.46465
LXR/RXR Activation	4.17103	1.78233	2.3887
Hepatic Cholestasis	3.17456	1.43048	1.74408
Citrulline Degradation	1.32928	0	1.32928
LPS/IL-1 Mediated Inhibition of RXR Function	2.77547	1.54291	1.23256
Hepatic Fibrosis / Hepatic Stellate Cell Activation	4.06382	2.88957	1.17425
2-amino-3-carboxymuconate Semialdehyde Degradation to Glutaryl-CoA	1.153	0	1.153
Estrogen Biosynthesis	1.41801	0.310826	1.10719
TCA Cycle II (Eukaryotic)	1.06135	0	1.06135
Glycolysis I	1.06135	0	1.06135
Glycine Cleavage Complex	1.06135	0	1.06135
Calcium Transport I	1.04893	0	1.04893
Serine Biosynthesis	1.04893	0	1.04893
Gluconeogenesis I	0.972487	0	0.972487
2-oxobutanoate Degradation I	0.953179	0	0.953179
GABA Receptor Signaling	1.32928	0.407056	0.922222
Proline Biosynthesis II (from Arginine)	0.884194	0	0.884194
Superpathway of Serine and Glycine Biosynthesis I	0.884194	0	0.884194
NAD Phosphorylation and Dephosphorylation	0.865027	0	0.865027
Urea Cycle	0.865027	0	0.865027
Urate Biosynthesis/Inosine 5'-phosphate Degradation	0.818934	0	0.818934
Guanosine Nucleotides Degradation III	0.818934	0	0.818934
Î³-glutamyl Cycle	0.79769	0	0.79769
Glucose and Glucose-1-phosphate Degradation	0.79769	0	0.79769
Glycine Betaine Degradation	0.79769	0	0.79769
Arginine Biosynthesis IV	0.79769	0	0.79769
Leucine Degradation I	0.792163	0	0.792163
Adenosine Nucleotides Degradation II	0.792163	0	0.792163
Citrulline Biosynthesis	0.784634	0	0.784634
Bupropion Degradation	0.784634	0	0.784634
Folate Transformations I	0.782282	0	0.782282
Inhibition of Angiogenesis by TSP1	1.07962	0.33881	0.740807
GP6 Signaling Pathway	1.07962	0.33881	0.740807
Acetone Degradation I (to Methylglyoxal)	1.09237	0.353475	0.738897
Glutathione Redox Reactions I	0.73437	0	0.73437
Histamine Degradation	0.73437	0	0.73437
VDR/RXR Activation	0.721737	0	0.721737
Lysine Degradation V	1.37702	0.665278	0.711742
NAD Salvage Pathway II	0.670205	0	0.670205
Purine Nucleotides Degradation II (Aerobic)	0.670205	0	0.670205
Bladder Cancer Signaling	1.32928	0.665278	0.664
HIPPO signaling	0.654525	0	0.654525
tRNA Splicing	0.953179	0.310826	0.642353
Sorbitol Degradation I	0.641768	0	0.641768
Purine Nucleotides De Novo Biosynthesis II	0.607982	0	0.607982
Apelin Adipocyte Signaling Pathway	1.06135	0.45603	0.605321
Tryptophan Degradation III (Eukaryotic)	0.961915	0.407056	0.554859
IL-15 Production	0.792163	0.33881	0.453353
Apelin Liver Signaling Pathway	0.792163	0.391314	0.40085
HOTAIR Regulatory Pathway	0.852429	0.467698	0.384732
Methylglyoxal Degradation III	0.792163	0.455405	0.336758
Adrenomedullin signaling pathway	0.70241	0.391314	0.311096
Retinoate Biosynthesis I	0.641768	0.33881	0.302958
The Visual Cycle	0.721737	0.426246	0.295491
Sperm Motility	0.79769	0.534045	0.263645
PXR/RXR Activation	0.784634	0.534045	0.25059
NAD biosynthesis II (from tryptophan)	0.73437	0.534045	0.200325
Phagosome Formation	0.782282	0.596814	0.185469
Nicotine Degradation II	1.09237	0.911333	0.181038
Role of Tissue Factor in Cancer	0.792163	0.617307	0.174857
Superpathway of Citrulline Metabolism	0.627157	0.483372	0.143785
Aryl Hydrocarbon Receptor Signaling	0.643744	0.525551	0.118194
Neuroprotective Role of THOP1 in Alzheimer's Disease	1.50379	1.54291	-0.039119
Inhibition of Matrix Metalloproteases	0.613054	0.665278	-0.0522243
Hematopoiesis from Pluripotent Stem Cells	0.57127	0.632948	-0.0616776
Trehalose Degradation II (Trehalase)	0.546821	0.632948	-0.0861264
Relaxin Signaling	0.607982	0.712314	-0.104332
Atherosclerosis Signaling	0.782282	0.906344	-0.124062
Xenobiotic Metabolism CAR Signaling Pathway	0.782282	0.911333	-0.129051
Xenobiotic Metabolism Signaling	0.643744	0.792755	-0.149011
Tryptophan Degradation to 2-amino-3-carboxymuconate Semialdehyde	0.496184	0.652074	-0.15589
Lysine Degradation II	0.489726	0.665278	-0.175552
HMGB1 Signaling	0.464162	0.665278	-0.201116
Neuroinflammation Signaling Pathway	1.32928	1.54291	-0.213635
Airway Pathology in Chronic Obstructive Pulmonary Disease	1.32928	1.54291	-0.213635
NF-ÎºB Signaling	0.433166	0.652074	-0.218908
Toll-like Receptor Signaling	0.489726	0.799824	-0.310098
Role of IL-17F in Allergic Inflammatory Airway Diseases	0.325242	0.665023	-0.339781
IL-8 Signaling	0.953179	1.29455	-0.341371
Oncostatin M Signaling	0.320165	0.664483	-0.344318
nNOS Signaling in Skeletal Muscle Cells	0.299503	0.665278	-0.365775
Serotonin Receptor Signaling	0.268194	0.664483	-0.396289
HIF1Î± Signaling	0.547988	0.951056	-0.403068
Eicosanoid Signaling	0.474525	0.911333	-0.436809
Apelin Cardiomyocyte Signaling Pathway	0.151411	0.665278	-0.513868
IL-17 Signaling	0.182877	0.768409	-0.585531
Glucocorticoid Receptor Signaling	0.284033	0.911333	-0.6273
Production of Nitric Oxide and Reactive Oxygen Species in Macrophages	0	0.632948	-0.632948
Type I Diabetes Mellitus Signaling	0	0.632948	-0.632948
FAT10 Cancer Signaling Pathway	0	0.645444	-0.645444
Serotonin and Melatonin Biosynthesis	0	0.652074	-0.652074
MIF Regulation of Innate Immunity	0	0.665023	-0.665023
Catecholamine Biosynthesis	0	0.665278	-0.665278
Tetrapyrrole Biosynthesis II	0	0.665278	-0.665278
Tyrosine Degradation I	0	0.665278	-0.665278
Citrulline-Nitric Oxide Cycle	0	0.665278	-0.665278
Role of Pattern Recognition Receptors in Recognition of Bacteria and Viruses	0.489726	1.16882	-0.679092
Osteoarthritis Pathway	0.496184	1.22511	-0.728922
Complement System	0.641768	1.43048	-0.788711
Phenylalanine Degradation IV (Mammalian, via Side Chain)	0.369588	1.22511	-0.855518
Sertoli Cell-Sertoli Cell Junction Signaling	0	0.911333	-0.911333
Agranulocyte Adhesion and Diapedesis	0.749601	1.72605	-0.976451
Granulocyte Adhesion and Diapedesis	0.792163	1.78233	-0.990171
Hepatic Fibrosis Signaling Pathway	0.516675	1.54291	-1.02624
iNOS Signaling	0.57127	1.78233	-1.21106
UDP-N-acetyl-D-glucosamine Biosynthesis II	0.489726	1.71871	-1.22899
Role of Macrophages, Fibroblasts and Endothelial Cells in Rheumatoid Arthritis	0.489726	1.72605	-1.23633
Leukocyte Extravasation Signaling	0.369588	1.7244	-1.35481
Acute Phase Response Signaling	1.41801	2.88957	-1.47155
Role of IL-17A in Arthritis	0.251456	1.7236	-1.47215
IL-17A Signaling in Fibroblasts	0	1.96525	-1.96525
